# Supplementary material for: A corticostriatal deficit promotes temporal distortion of automatic action in ageing
Source: eLife. 2017 Oct 23;6:e29908. doi: 10.7554/eLife.29908 (PMC5677368; doi:10.7554/eLife.29908)
Supplement: Supplementary file 1. [file elife-29908-supp1.zip]

Archive with 37 entries (37 files):
- StatsReport_files/StatsReport1_SeqRate.txt
- StatsReport_files/StatsReport10_Activity_performance_Correlation.txt
- StatsReport_files/StatsReport11_Region_Correlations.txt
- StatsReport_files/StatsReport12_DRD1aCRE_Aquisition.txt
- StatsReport_files/StatsReport13_Drd1aCRE_Length.txt
- StatsReport_files/StatsReport14_Drd1aCRE_Duration.txt
- StatsReport_files/StatsReport15_Seq_speed.txt
- StatsReport_files/StatsReport16_Seq_IPI.txt
- StatsReport_files/StatsReport17_Efficiency.txt
- StatsReport_files/StatsReport18_Acquisition_Lost.txt
- StatsReport_files/StatsReport19_Lost_Length.txt
- StatsReport_files/StatsReport2_Length.txt
- StatsReport_files/StatsReport20_Lost_Duration.txt
- StatsReport_files/StatsReport21_D19_10seq_Start_End.txt
- StatsReport_files/StatsReport22_seq_Lost.txt
- StatsReport_files/StatsReport23_FirstCheck.txt
- StatsReport_files/StatsReport24_CheckRate.txt
- StatsReport_files/StatsReport25_LpRate.txt
- StatsReport_files/StatsReport26_ST.txt
- StatsReport_files/StatsReport27_WS_IPI.txt
- StatsReport_files/StatsReport28_SeqBound_Int.txt
- StatsReport_files/StatsReport29_#elements_exec.txt
- StatsReport_files/StatsReport3_Duration.txt
- StatsReport_files/StatsReport30_#elements_bound.txt
- StatsReport_files/StatsReport31_WSIPI_SD.txt
- StatsReport_files/StatsReport32_SeqBoundInt_SD.txt
- StatsReport_files/StatsReport33_AvSpeed.txt
- StatsReport_files/StatsReport34_CNO_effect.txt
- StatsReport_files/StatsReport35_#elements.txt
- StatsReport_files/StatsReport36_SBoundInt.txt
- StatsReport_files/StatsReport37_DRD1aCRE_SeqRate.txt
- StatsReport_files/StatsReport4_LHAquisition.txt
- StatsReport_files/StatsReport5_Fastseq_speed.txt
- StatsReport_files/StatsReport6_Fastseq_IPI.txt
- StatsReport_files/StatsReport7_Efficiency.txt
- StatsReport_files/StatsReport8_Fast IPIs.txt
- StatsReport_files/StatsReport9_pMAPK_regions.txt
