# Supplementary material for: A corticostriatal deficit promotes temporal distortion of automatic action in ageing
Source: eLife. 2017 Oct 23;6:e29908. doi: 10.7554/eLife.29908 (PMC5677368; doi:10.7554/eLife.29908)
Supplement: Supplementary file 1. [file elife-29908-supp1.zip › StatsReport_files/StatsReport1_SeqRate.txt]

ANALYSIS OF SEQUENCE RATE DURING INSTRUMENTAL CONDITIONING

Test: Two-way mixed ANOVA
Factors: within-subject: training; between-subjects: age.

NARRATIVE RESULTS

The results show that the number of sequences per minute (Seq_Rate) significantly varied as instrumental training progressed in both age groups: F(16,224)= 28.885, p < 0.001. There was a significant 
Training*Age interaction F(16,224)= 3.716, p < 0.001), suggesting that young and aged mice displayed significantly different sequence rates throughout training. Between-subjects effects supported this
conclusion: F(1,14) = 156.889, p < 0.001.

TABULAR RESULTS

GLM Day1 Day2 Day3 Day4 Day5 Day6 Day7 Day8 Day9 Day10 Day11 Day12 Day13 Day14 Day15 Day16 Day17 BY
    Age
  /WSFACTOR=Training 17 Polynomial
  /MEASURE=Seq_rate
  /METHOD=SSTYPE(3)
  /PRINT=DESCRIPTIVE
  /CRITERIA=ALPHA(.05)
  /WSDESIGN=Training
  /DESIGN=Age.


General Linear Model
Notes
|-----------------------------------------------------|----------------------------------------------------------------------------------------------------------------------------------------------------------------------------------------------------------------------------------------------------------------------|
|Output Created                                       |24-AUG-2017 11:55:57                                                                                                                                                                                                                                                  |
|-----------------------------------------------------|----------------------------------------------------------------------------------------------------------------------------------------------------------------------------------------------------------------------------------------------------------------------|
|Comments                                             |                                                                                                                                                                                                                                                                      |
|----------------------|------------------------------|----------------------------------------------------------------------------------------------------------------------------------------------------------------------------------------------------------------------------------------------------------------------|
|Input                 |Data                          |                                                                            
|                      |------------------------------|----------------------------------------------------------------------------------------------------------------------------------------------------------------------------------------------------------------------------------------------------------------------|
|                      |Active Dataset                |DataSet1                                                                                                                                                                                                                                                              |
|                      |------------------------------|----------------------------------------------------------------------------------------------------------------------------------------------------------------------------------------------------------------------------------------------------------------------|
|                      |Filter                        |<none>                                                                                                                                                                                                                                                                |
|                      |------------------------------|----------------------------------------------------------------------------------------------------------------------------------------------------------------------------------------------------------------------------------------------------------------------|
|                      |Weight                        |<none>                                                                                                                                                                                                                                                                |
|                      |------------------------------|----------------------------------------------------------------------------------------------------------------------------------------------------------------------------------------------------------------------------------------------------------------------|
|                      |Split File                    |<none>                                                                                                                                                                                                                                                                |
|                      |------------------------------|----------------------------------------------------------------------------------------------------------------------------------------------------------------------------------------------------------------------------------------------------------------------|
|                      |N of Rows in Working Data File|16                                                                                                                                                                                                                                                                    |
|----------------------|------------------------------|----------------------------------------------------------------------------------------------------------------------------------------------------------------------------------------------------------------------------------------------------------------------|
|Missing Value Handling|Definition of Missing         |User-defined missing values are treated as missing.                                                                                                                                                                                                                   |
|                      |------------------------------|----------------------------------------------------------------------------------------------------------------------------------------------------------------------------------------------------------------------------------------------------------------------|
|                      |Cases Used                    |Statistics are based on all cases with valid data for all variables in the model.                                                                                                                                                                                     |
|-----------------------------------------------------|----------------------------------------------------------------------------------------------------------------------------------------------------------------------------------------------------------------------------------------------------------------------|
|Syntax                                               |GLM Day1 Day2 Day3 Day4 Day5 Day6 Day7 Day8 Day9 Day10 Day11 Day12 Day13 Day14 Day15 Day16 Day17 BY
    Age
  /WSFACTOR=Training 17 Polynomial
  /MEASURE=Seq_rate
  /METHOD=SSTYPE(3)
  /PRINT=DESCRIPTIVE
  /CRITERIA=ALPHA(.05)
  /WSDESIGN=Training
  /DESIGN=Age.|
|----------------------|------------------------------|----------------------------------------------------------------------------------------------------------------------------------------------------------------------------------------------------------------------------------------------------------------------|
|Resources             |Processor Time                |00:00:00.02                                                                                                                                                                                                                                                           |
|                      |------------------------------|----------------------------------------------------------------------------------------------------------------------------------------------------------------------------------------------------------------------------------------------------------------------|
|                      |Elapsed Time                  |00:00:00.02                                                                                                                                                                                                                                                           |
|----------------------------------------------------------------------------------------------------------------------------------------------------------------------------------------------------------------------------------------------------------------------------------------------------------------------------|


Within-Subjects Factors
Measure:   Seq_rate 
|--------|------------------|
|Training|Dependent Variable|
|--------|------------------|
|1       |Day1              |
|--------|------------------|
|2       |Day2              |
|--------|------------------|
|3       |Day3              |
|--------|------------------|
|4       |Day4              |
|--------|------------------|
|5       |Day5              |
|--------|------------------|
|6       |Day6              |
|--------|------------------|
|7       |Day7              |
|--------|------------------|
|8       |Day8              |
|--------|------------------|
|9       |Day9              |
|--------|------------------|
|10      |Day10             |
|--------|------------------|
|11      |Day11             |
|--------|------------------|
|12      |Day12             |
|--------|------------------|
|13      |Day13             |
|--------|------------------|
|14      |Day14             |
|--------|------------------|
|15      |Day15             |
|--------|------------------|
|16      |Day16             |
|--------|------------------|
|17      |Day17             |
|---------------------------|

Between-Subjects Factors
|---------|-|
|         |N|
|---|-----|-|
|Age|Aged |8|
|   |-----|-|
|   |Young|8|
|-----------|

Descriptive Statistics
|-----|-----|------|--------------|--|
|     |Age  |Mean  |Std. Deviation|N |
|-----|-----|------|--------------|--|
|Day1 |Aged |.2541 |.06580        |8 |
|     |-----|------|--------------|--|
|     |Young|.2117 |.14290        |8 |
|     |-----|------|--------------|--|
|     |Total|.2329 |.10968        |16|
|-----|-----|------|--------------|--|
|Day2 |Aged |1.0598|.40361        |8 |
|     |-----|------|--------------|--|
|     |Young|.8139 |.44919        |8 |
|     |-----|------|--------------|--|
|     |Total|.9368 |.43163        |16|
|-----|-----|------|--------------|--|
|Day3 |Aged |1.3479|.42233        |8 |
|     |-----|------|--------------|--|
|     |Young|1.5004|.84955        |8 |
|     |-----|------|--------------|--|
|     |Total|1.4241|.65287        |16|
|-----|-----|------|--------------|--|
|Day4 |Aged |3.5473|1.41733       |8 |
|     |-----|------|--------------|--|
|     |Young|2.5596|1.33918       |8 |
|     |-----|------|--------------|--|
|     |Total|3.0535|1.42637       |16|
|-----|-----|------|--------------|--|
|Day5 |Aged |4.9906|1.73964       |8 |
|     |-----|------|--------------|--|
|     |Young|2.9359|1.75099       |8 |
|     |-----|------|--------------|--|
|     |Total|3.9633|1.99221       |16|
|-----|-----|------|--------------|--|
|Day6 |Aged |5.2628|1.85316       |8 |
|     |-----|------|--------------|--|
|     |Young|3.9384|1.86897       |8 |
|     |-----|------|--------------|--|
|     |Total|4.6006|1.92365       |16|
|-----|-----|------|--------------|--|
|Day7 |Aged |5.8135|1.99615       |8 |
|     |-----|------|--------------|--|
|     |Young|5.0142|2.92114       |8 |
|     |-----|------|--------------|--|
|     |Total|5.4139|2.45192       |16|
|-----|-----|------|--------------|--|
|Day8 |Aged |8.8658|2.94535       |8 |
|     |-----|------|--------------|--|
|     |Young|6.1222|3.86650       |8 |
|     |-----|------|--------------|--|
|     |Total|7.4940|3.61001       |16|
|-----|-----|------|--------------|--|
|Day9 |Aged |8.0361|3.60687       |8 |
|     |-----|------|--------------|--|
|     |Young|6.8919|2.95177       |8 |
|     |-----|------|--------------|--|
|     |Total|7.4640|3.23825       |16|
|-----|-----|------|--------------|--|
|Day10|Aged |7.0728|2.93964       |8 |
|     |-----|------|--------------|--|
|     |Young|5.0890|2.07045       |8 |
|     |-----|------|--------------|--|
|     |Total|6.0809|2.66133       |16|
|-----|-----|------|--------------|--|
|Day11|Aged |7.0763|2.73738       |8 |
|     |-----|------|--------------|--|
|     |Young|3.8719|1.18041       |8 |
|     |-----|------|--------------|--|
|     |Total|5.4741|2.62399       |16|
|-----|-----|------|--------------|--|
|Day12|Aged |8.2926|3.30966       |8 |
|     |-----|------|--------------|--|
|     |Young|4.1510|1.19133       |8 |
|     |-----|------|--------------|--|
|     |Total|6.2218|3.21685       |16|
|-----|-----|------|--------------|--|
|Day13|Aged |8.3897|3.21740       |8 |
|     |-----|------|--------------|--|
|     |Young|3.8435|1.20693       |8 |
|     |-----|------|--------------|--|
|     |Total|6.1166|3.31993       |16|
|-----|-----|------|--------------|--|
|Day14|Aged |6.6694|2.20341       |8 |
|     |-----|------|--------------|--|
|     |Young|2.6823|.41766        |8 |
|     |-----|------|--------------|--|
|     |Total|4.6758|2.56638       |16|
|-----|-----|------|--------------|--|
|Day15|Aged |5.4696|2.60813       |8 |
|     |-----|------|--------------|--|
|     |Young|2.4401|.52898        |8 |
|     |-----|------|--------------|--|
|     |Total|3.9548|2.39843       |16|
|-----|-----|------|--------------|--|
|Day16|Aged |5.5898|2.88059       |8 |
|     |-----|------|--------------|--|
|     |Young|2.5298|.78693        |8 |
|     |-----|------|--------------|--|
|     |Total|4.0598|2.58034       |16|
|-----|-----|------|--------------|--|
|Day17|Aged |6.4865|2.01634       |8 |
|     |-----|------|--------------|--|
|     |Young|2.8988|.72404        |8 |
|     |-----|------|--------------|--|
|     |Total|4.6927|2.36099       |16|
|------------------------------------|


Mauchly's Test of Sphericitya
Measure:   Seq_rate 
|----------------------|-----------|------------------|---|----|------------------------------------------|
|Within Subjects Effect|Mauchly's W|Approx. Chi-Square|df |Sig.|Epsilonb                                  |
|                      |           |                  |   |    |------------------|-----------|-----------|
|                      |           |                  |   |    |Greenhouse-Geisser|Huynh-Feldt|Lower-bound|
|----------------------|-----------|------------------|---|----|------------------|-----------|-----------|
|Training              |.000       |.                 |135|.   |.226              |.336       |.063       |
|---------------------------------------------------------------------------------------------------------|
Tests the null hypothesis that the error covariance matrix of the orthonormalized transformed dependent variables is proportional to an identity matrix.
 a Design: Intercept + Age 
 Within Subjects Design: Training
 b May be used to adjust the degrees of freedom for the averaged tests of significance. Corrected tests are displayed in the Tests of Within-Subjects Effects table.

Tests of Within-Subjects Effects
Measure:   Seq_rate 
|----------------------------------|-----------------------|------|-----------|------|----|
|Source                            |Type III Sum of Squares|df    |Mean Square|F     |Sig.|
|---------------|------------------|-----------------------|------|-----------|------|----|
|Training       |Sphericity Assumed|1134.415               |16    |70.901     |28.885|.000|
|               |------------------|-----------------------|------|-----------|------|----|
|               |Greenhouse-Geisser|1134.415               |3.614 |313.917    |28.885|.000|
|               |------------------|-----------------------|------|-----------|------|----|
|               |Huynh-Feldt       |1134.415               |5.374 |211.077    |28.885|.000|
|               |------------------|-----------------------|------|-----------|------|----|
|               |Lower-bound       |1134.415               |1.000 |1134.415   |28.885|.000|
|---------------|------------------|-----------------------|------|-----------|------|----|
|Training * Age |Sphericity Assumed|145.951                |16    |9.122      |3.716 |.000|
|               |------------------|-----------------------|------|-----------|------|----|
|               |Greenhouse-Geisser|145.951                |3.614 |40.388     |3.716 |.012|
|               |------------------|-----------------------|------|-----------|------|----|
|               |Huynh-Feldt       |145.951                |5.374 |27.157     |3.716 |.004|
|               |------------------|-----------------------|------|-----------|------|----|
|               |Lower-bound       |145.951                |1.000 |145.951    |3.716 |.074|
|---------------|------------------|-----------------------|------|-----------|------|----|
|Error(Training)|Sphericity Assumed|549.825                |224   |2.455      |      |    |
|               |------------------|-----------------------|------|-----------|------|----|
|               |Greenhouse-Geisser|549.825                |50.592|10.868     |      |    |
|               |------------------|-----------------------|------|-----------|------|----|
|               |Huynh-Feldt       |549.825                |75.242|7.307      |      |    |
|               |------------------|-----------------------|------|-----------|------|----|
|               |Lower-bound       |549.825                |14.000|39.273     |      |    |
|-----------------------------------------------------------------------------------------|

Tests of Within-Subjects Contrasts
Measure:   Seq_rate 
|---------------|---------|-----------------------|--|-----------|------|----|
|Source         |Training |Type III Sum of Squares|df|Mean Square|F     |Sig.|
|---------------|---------|-----------------------|--|-----------|------|----|
|Training       |Linear   |339.314                |1 |339.314    |49.161|.000|
|               |---------|-----------------------|--|-----------|------|----|
|               |Quadratic|642.364                |1 |642.364    |68.034|.000|
|               |---------|-----------------------|--|-----------|------|----|
|               |Cubic    |9.302                  |1 |9.302      |2.234 |.157|
|               |---------|-----------------------|--|-----------|------|----|
|               |Order 4  |74.786                 |1 |74.786     |20.489|.000|
|               |---------|-----------------------|--|-----------|------|----|
|               |Order 5  |.008                   |1 |.008       |.003  |.961|
|               |---------|-----------------------|--|-----------|------|----|
|               |Order 6  |.035                   |1 |.035       |.018  |.896|
|               |---------|-----------------------|--|-----------|------|----|
|               |Order 7  |6.843                  |1 |6.843      |4.285 |.057|
|               |---------|-----------------------|--|-----------|------|----|
|               |Order 8  |1.719                  |1 |1.719      |2.108 |.169|
|               |---------|-----------------------|--|-----------|------|----|
|               |Order 9  |12.391                 |1 |12.391     |24.211|.000|
|               |---------|-----------------------|--|-----------|------|----|
|               |Order 10 |22.324                 |1 |22.324     |27.357|.000|
|               |---------|-----------------------|--|-----------|------|----|
|               |Order 11 |14.082                 |1 |14.082     |10.882|.005|
|               |---------|-----------------------|--|-----------|------|----|
|               |Order 12 |8.079                  |1 |8.079      |6.978 |.019|
|               |---------|-----------------------|--|-----------|------|----|
|               |Order 13 |.675                   |1 |.675       |.487  |.497|
|               |---------|-----------------------|--|-----------|------|----|
|               |Order 14 |.960                   |1 |.960       |1.593 |.228|
|               |---------|-----------------------|--|-----------|------|----|
|               |Order 15 |.938                   |1 |.938       |.788  |.390|
|               |---------|-----------------------|--|-----------|------|----|
|               |Order 16 |.595                   |1 |.595       |1.071 |.318|
|---------------|---------|-----------------------|--|-----------|------|----|
|Training * Age |Linear   |107.302                |1 |107.302    |15.546|.001|
|               |---------|-----------------------|--|-----------|------|----|
|               |Quadratic|3.616                  |1 |3.616      |.383  |.546|
|               |---------|-----------------------|--|-----------|------|----|
|               |Cubic    |4.631                  |1 |4.631      |1.112 |.310|
|               |---------|-----------------------|--|-----------|------|----|
|               |Order 4  |1.504                  |1 |1.504      |.412  |.531|
|               |---------|-----------------------|--|-----------|------|----|
|               |Order 5  |.992                   |1 |.992       |.306  |.589|
|               |---------|-----------------------|--|-----------|------|----|
|               |Order 6  |12.282                 |1 |12.282     |6.302 |.025|
|               |---------|-----------------------|--|-----------|------|----|
|               |Order 7  |.242                   |1 |.242       |.151  |.703|
|               |---------|-----------------------|--|-----------|------|----|
|               |Order 8  |1.864                  |1 |1.864      |2.285 |.153|
|               |---------|-----------------------|--|-----------|------|----|
|               |Order 9  |.091                   |1 |.091       |.179  |.679|
|               |---------|-----------------------|--|-----------|------|----|
|               |Order 10 |2.242                  |1 |2.242      |2.747 |.120|
|               |---------|-----------------------|--|-----------|------|----|
|               |Order 11 |2.121                  |1 |2.121      |1.639 |.221|
|               |---------|-----------------------|--|-----------|------|----|
|               |Order 12 |.017                   |1 |.017       |.015  |.905|
|               |---------|-----------------------|--|-----------|------|----|
|               |Order 13 |3.286                  |1 |3.286      |2.370 |.146|
|               |---------|-----------------------|--|-----------|------|----|
|               |Order 14 |1.079                  |1 |1.079      |1.791 |.202|
|               |---------|-----------------------|--|-----------|------|----|
|               |Order 15 |1.566                  |1 |1.566      |1.315 |.271|
|               |---------|-----------------------|--|-----------|------|----|
|               |Order 16 |3.118                  |1 |3.118      |5.613 |.033|
|---------------|---------|-----------------------|--|-----------|------|----|
|Error(Training)|Linear   |96.629                 |14|6.902      |      |    |
|               |---------|-----------------------|--|-----------|------|----|
|               |Quadratic|132.185                |14|9.442      |      |    |
|               |---------|-----------------------|--|-----------|------|----|
|               |Cubic    |58.306                 |14|4.165      |      |    |
|               |---------|-----------------------|--|-----------|------|----|
|               |Order 4  |51.100                 |14|3.650      |      |    |
|               |---------|-----------------------|--|-----------|------|----|
|               |Order 5  |45.338                 |14|3.238      |      |    |
|               |---------|-----------------------|--|-----------|------|----|
|               |Order 6  |27.286                 |14|1.949      |      |    |
|               |---------|-----------------------|--|-----------|------|----|
|               |Order 7  |22.355                 |14|1.597      |      |    |
|               |---------|-----------------------|--|-----------|------|----|
|               |Order 8  |11.418                 |14|.816       |      |    |
|               |---------|-----------------------|--|-----------|------|----|
|               |Order 9  |7.165                  |14|.512       |      |    |
|               |---------|-----------------------|--|-----------|------|----|
|               |Order 10 |11.424                 |14|.816       |      |    |
|               |---------|-----------------------|--|-----------|------|----|
|               |Order 11 |18.118                 |14|1.294      |      |    |
|               |---------|-----------------------|--|-----------|------|----|
|               |Order 12 |16.210                 |14|1.158      |      |    |
|               |---------|-----------------------|--|-----------|------|----|
|               |Order 13 |19.412                 |14|1.387      |      |    |
|               |---------|-----------------------|--|-----------|------|----|
|               |Order 14 |8.437                  |14|.603       |      |    |
|               |---------|-----------------------|--|-----------|------|----|
|               |Order 15 |16.666                 |14|1.190      |      |    |
|               |---------|-----------------------|--|-----------|------|----|
|               |Order 16 |7.777                  |14|.555       |      |    |
|----------------------------------------------------------------------------|

Tests of Between-Subjects Effects
Measure:   Seq_rate 
Transformed Variable:   Average 
|---------|-----------------------|--|-----------|-------|----|
|Source   |Type III Sum of Squares|df|Mean Square|F      |Sig.|
|---------|-----------------------|--|-----------|-------|----|
|Intercept|5416.172               |1 |5416.172   |156.889|.000|
|---------|-----------------------|--|-----------|-------|----|
|Age      |317.431                |1 |317.431    |9.195  |.009|
|---------|-----------------------|--|-----------|-------|----|
|Error    |483.313                |14|34.522     |       |    |
|-------------------------------------------------------------|
