# Supplementary material for: A corticostriatal deficit promotes temporal distortion of automatic action in ageing
Source: eLife. 2017 Oct 23;6:e29908. doi: 10.7554/eLife.29908 (PMC5677368; doi:10.7554/eLife.29908)
Supplement: Supplementary file 1. [file elife-29908-supp1.zip › StatsReport_files/StatsReport10_Activity_performance_Correlation.txt]

P-MAPK ACTIVITY - PERFORMANCE CORRELATIONS

NARRATIVE RESULTS

Results show that the only regions predicting the different performance features of the mice were the most caudal cortico-striatal networks (DLS and FPx)

TABULAR RESULTS


BOOTSTRAP
  /SAMPLING METHOD=SIMPLE
  /VARIABLES INPUT=PrL Cg aDS Core Shell pDMS FPx Seq_length Seq_Latency Speed
  /CRITERIA CILEVEL=95 CITYPE=PERCENTILE  NSAMPLES=1000
  /MISSING USERMISSING=EXCLUDE.


Bootstrap
Notes
|-----------------------------|---------------------------------------------------------------------------------------------------------------------------------------------------------------------------------------------------------|
|Output Created               |06-JUL-2017 11:55:19                                                                                                                                                                                     |
|-----------------------------|---------------------------------------------------------------------------------------------------------------------------------------------------------------------------------------------------------|
|Comments                     |                                                                                                                                                                                                         |
|--------------|--------------|---------------------------------------------------------------------------------------------------------------------------------------------------------------------------------------------------------|
|Input         |Data          |\Activity-Performance dataset.sav                                                                  |
|              |--------------|---------------------------------------------------------------------------------------------------------------------------------------------------------------------------------------------------------|
|              |Active Dataset|DataSet1                                                                                                                                                                                                 |
|              |--------------|---------------------------------------------------------------------------------------------------------------------------------------------------------------------------------------------------------|
|              |Filter        |<none>                                                                                                                                                                                                   |
|              |--------------|---------------------------------------------------------------------------------------------------------------------------------------------------------------------------------------------------------|
|              |Weight        |<none>                                                                                                                                                                                                   |
|              |--------------|---------------------------------------------------------------------------------------------------------------------------------------------------------------------------------------------------------|
|              |Split File    |<none>                                                                                                                                                                                                   |
|-----------------------------|---------------------------------------------------------------------------------------------------------------------------------------------------------------------------------------------------------|
|Syntax                       |BOOTSTRAP
  /SAMPLING METHOD=SIMPLE
  /VARIABLES INPUT=PrL Cg aDS Core Shell pDMS FPx Seq_length Seq_Latency Speed
  /CRITERIA CILEVEL=95 CITYPE=PERCENTILE  NSAMPLES=1000
  /MISSING USERMISSING=EXCLUDE.|
|--------------|--------------|---------------------------------------------------------------------------------------------------------------------------------------------------------------------------------------------------------|
|Resources     |Processor Time|00:00:00.02                                                                                                                                                                                              |
|              |--------------|---------------------------------------------------------------------------------------------------------------------------------------------------------------------------------------------------------|
|              |Elapsed Time  |00:00:00.02                                                                                                                                                                                              |
|---------------------------------------------------------------------------------------------------------------------------------------------------------------------------------------------------------------------------------------|

Bootstrap Specifications
|-------------------------|----------|
|Sampling Method          |Simple    |
|-------------------------|----------|
|Number of Samples        |1000      |
|-------------------------|----------|
|Confidence Interval Level|95.0%     |
|-------------------------|----------|
|Confidence Interval Type |Percentile|
|------------------------------------|

CORRELATIONS
  /VARIABLES=PrL Cg aDS Core Shell pDMS FPx Seq_length Seq_Latency Speed
  /PRINT=TWOTAIL NOSIG
  /MISSING=PAIRWISE.


Correlations
Notes
|-----------------------------------------------------|---------------------------------------------------------------------------------------------------------------------------------------|
|Output Created                                       |06-JUL-2017 11:55:19                                                                                                                   |
|-----------------------------------------------------|---------------------------------------------------------------------------------------------------------------------------------------|
|Comments                                             |                                                                                                                                       |
|----------------------|------------------------------|---------------------------------------------------------------------------------------------------------------------------------------|
|Input                 |Data                          |\Activity-Performance dataset.sav|
|                      |------------------------------|---------------------------------------------------------------------------------------------------------------------------------------|
|                      |Active Dataset                |DataSet1                                                                                                                               |
|                      |------------------------------|---------------------------------------------------------------------------------------------------------------------------------------|
|                      |Filter                        |<none>                                                                                                                                 |
|                      |------------------------------|---------------------------------------------------------------------------------------------------------------------------------------|
|                      |Weight                        |<none>                                                                                                                                 |
|                      |------------------------------|---------------------------------------------------------------------------------------------------------------------------------------|
|                      |Split File                    |<none>                                                                                                                                 |
|                      |------------------------------|---------------------------------------------------------------------------------------------------------------------------------------|
|                      |N of Rows in Working Data File|10294                                                                                                                                  |
|----------------------|------------------------------|---------------------------------------------------------------------------------------------------------------------------------------|
|Missing Value Handling|Definition of Missing         |User-defined missing values are treated as missing.                                                                                    |
|                      |------------------------------|---------------------------------------------------------------------------------------------------------------------------------------|
|                      |Cases Used                    |Statistics for each pair of variables are based on all the cases with valid data for that pair.                                        |
|-----------------------------------------------------|---------------------------------------------------------------------------------------------------------------------------------------|
|Syntax                                               |CORRELATIONS
  /VARIABLES=PrL Cg aDS Core Shell pDMS FPx Seq_length Seq_Latency Speed
  /PRINT=TWOTAIL NOSIG
  /MISSING=PAIRWISE.       |
|----------------------|------------------------------|---------------------------------------------------------------------------------------------------------------------------------------|
|Resources             |Processor Time                |00:00:07.45                                                                                                                            |
|                      |------------------------------|---------------------------------------------------------------------------------------------------------------------------------------|
|                      |Elapsed Time                  |00:00:03.92                                                                                                                            |
|---------------------------------------------------------------------------------------------------------------------------------------------------------------------------------------------|

Correlations
|-------------------------------------------------------------|------|------|------|------|------|------|------|----------|-----------|-------|
|                                                             |PrL   |Cg    |aDS   |Core  |Shell |pDMS  |FPx   |Seq_length|Seq_Latency|Speed   |
|-----------|-------------------------------------------------|------|------|------|------|------|------|------|----------|-----------|-------|
|PrL        |Pearson Correlation                              |1     |.745**|.443  |.065  |-.300 |.631**|.355  |.468      |.362       |-.362  |
|           |-------------------------------------------------|------|------|------|------|------|------|------|----------|-----------|-------|
|           |Sig. (2-tailed)                                  |      |.001  |.086  |.811  |.260  |.009  |.177  |.067      |.169       |.168   |
|           |-------------------------------------------------|------|------|------|------|------|------|------|----------|-----------|-------|
|           |N                                                |16    |16    |16    |16    |16    |16    |16    |16        |16         |16     |
|           |-------------------|-----------------------------|------|------|------|------|------|------|------|----------|-----------|-------|
|           |Bootstrapc         |Bias                         |0     |-.029 |.003  |.009  |.014  |.009  |.037  |-.017     |.001       |.003   |
|           |                   |-----------------------------|------|------|------|------|------|------|------|----------|-----------|-------|
|           |                   |Std. Error                   |0     |.167  |.167  |.202  |.215  |.162  |.228  |.182      |.180       |.211   |
|           |                   |-----------------------|-----|------|------|------|------|------|------|------|----------|-----------|-------|
|           |                   |95% Confidence Interval|Lower|1     |.290  |.048  |-.343 |-.700 |.243  |-.014 |.054      |-.023      |-.731  |
|           |                   |                       |-----|------|------|------|------|------|------|------|----------|-----------|-------|
|           |                   |                       |Upper|1     |.928  |.737  |.460  |.194  |.881  |.802  |.755      |.681       |.075   |
|-----------|-------------------------------------------------|------|------|------|------|------|------|------|----------|-----------|-------|
|Cg         |Pearson Correlation                              |.745**|1     |.414  |.017  |-.232 |.460  |.335  |.356      |.222       |-.464  |
|           |-------------------------------------------------|------|------|------|------|------|------|------|----------|-----------|-------|
|           |Sig. (2-tailed)                                  |.001  |      |.111  |.949  |.386  |.073  |.205  |.176      |.408       |.070   |
|           |-------------------------------------------------|------|------|------|------|------|------|------|----------|-----------|-------|
|           |N                                                |16    |16    |16    |16    |16    |16    |16    |16        |16         |16     |
|           |-------------------|-----------------------------|------|------|------|------|------|------|------|----------|-----------|-------|
|           |Bootstrapc         |Bias                         |-.029 |0     |.041  |.027  |-.033 |.021  |.026  |-.010     |.013       |-.007  |
|           |                   |-----------------------------|------|------|------|------|------|------|------|----------|-----------|-------|
|           |                   |Std. Error                   |.167  |0     |.211  |.200  |.224  |.206  |.245  |.186      |.206       |.141   |
|           |                   |-----------------------|-----|------|------|------|------|------|------|------|----------|-----------|-------|
|           |                   |95% Confidence Interval|Lower|.290  |1     |.034  |-.347 |-.697 |.043  |-.073 |-.036     |-.163      |-.716  |
|           |                   |                       |-----|------|------|------|------|------|------|------|----------|-----------|-------|
|           |                   |                       |Upper|.928  |1     |.828  |.442  |.177  |.850  |.857  |.689      |.659       |-.156  |
|-----------|-------------------------------------------------|------|------|------|------|------|------|------|----------|-----------|-------|
|aDS        |Pearson Correlation                              |.443  |.414  |1     |.635**|-.600*|.704**|-.311 |-.238     |-.292      |.040   |
|           |-------------------------------------------------|------|------|------|------|------|------|------|----------|-----------|-------|
|           |Sig. (2-tailed)                                  |.086  |.111  |      |.008  |.014  |.002  |.241  |.374      |.273       |.884   |
|           |-------------------------------------------------|------|------|------|------|------|------|------|----------|-----------|-------|
|           |N                                                |16    |16    |16    |16    |16    |16    |16    |16        |16         |16     |
|           |-------------------|-----------------------------|------|------|------|------|------|------|------|----------|-----------|-------|
|           |Bootstrapc         |Bias                         |.003  |.041  |0     |-.006 |.003  |-.008 |.056  |.015      |.028       |-.033  |
|           |                   |-----------------------------|------|------|------|------|------|------|------|----------|-----------|-------|
|           |                   |Std. Error                   |.167  |.211  |0     |.148  |.193  |.126  |.273  |.249      |.246       |.313   |
|           |                   |-----------------------|-----|------|------|------|------|------|------|------|----------|-----------|-------|
|           |                   |95% Confidence Interval|Lower|.048  |.034  |1     |.255  |-.909 |.422  |-.687 |-.671     |-.701      |-.608  |
|           |                   |                       |-----|------|------|------|------|------|------|------|----------|-----------|-------|
|           |                   |                       |Upper|.737  |.828  |1     |.858  |-.162 |.902  |.346  |.287      |.273       |.569   |
|-----------|-------------------------------------------------|------|------|------|------|------|------|------|----------|-----------|-------|
|Core       |Pearson Correlation                              |.065  |.017  |.635**|1     |-.257 |.386  |-.253 |-.357     |-.339      |.128   |
|           |-------------------------------------------------|------|------|------|------|------|------|------|----------|-----------|-------|
|           |Sig. (2-tailed)                                  |.811  |.949  |.008  |      |.336  |.140  |.345  |.175      |.199       |.636   |
|           |-------------------------------------------------|------|------|------|------|------|------|------|----------|-----------|-------|
|           |N                                                |16    |16    |16    |16    |16    |16    |16    |16        |16         |16     |
|           |-------------------|-----------------------------|------|------|------|------|------|------|------|----------|-----------|-------|
|           |Bootstrapc         |Bias                         |.009  |.027  |-.006 |0     |.054  |.012  |.009  |.011      |.012       |-.009  |
|           |                   |-----------------------------|------|------|------|------|------|------|------|----------|-----------|-------|
|           |                   |Std. Error                   |.202  |.200  |.148  |0     |.298  |.175  |.183  |.203      |.207       |.239   |
|           |                   |-----------------------|-----|------|------|------|------|------|------|------|----------|-----------|-------|
|           |                   |95% Confidence Interval|Lower|-.343 |-.347 |.255  |1     |-.707 |.033  |-.601 |-.718     |-.703      |-.385  |
|           |                   |                       |-----|------|------|------|------|------|------|------|----------|-----------|-------|
|           |                   |                       |Upper|.460  |.442  |.858  |1     |.401  |.717  |.155  |.082      |.102       |.552   |
|-----------|-------------------------------------------------|------|------|------|------|------|------|------|----------|-----------|-------|
|Shell      |Pearson Correlation                              |-.300 |-.232 |-.600*|-.257 |1     |-.240 |.278  |.097      |.259       |.195   |
|           |-------------------------------------------------|------|------|------|------|------|------|------|----------|-----------|-------|
|           |Sig. (2-tailed)                                  |.260  |.386  |.014  |.336  |      |.371  |.297  |.721      |.332       |.469   |
|           |-------------------------------------------------|------|------|------|------|------|------|------|----------|-----------|-------|
|           |N                                                |16    |16    |16    |16    |16    |16    |16    |16        |16         |16     |
|           |-------------------|-----------------------------|------|------|------|------|------|------|------|----------|-----------|-------|
|           |Bootstrapc         |Bias                         |.014  |-.033 |.003  |.054  |0     |.006  |-.090 |-.027     |-.057      |.009   |
|           |                   |-----------------------------|------|------|------|------|------|------|------|----------|-----------|-------|
|           |                   |Std. Error                   |.215  |.224  |.193  |.298  |0     |.173  |.365  |.329      |.341       |.249   |
|           |                   |-----------------------|-----|------|------|------|------|------|------|------|----------|-----------|-------|
|           |                   |95% Confidence Interval|Lower|-.700 |-.697 |-.909 |-.707 |1     |-.578 |-.590 |-.657     |-.683      |-.283  |
|           |                   |                       |-----|------|------|------|------|------|------|------|----------|-----------|-------|
|           |                   |                       |Upper|.194  |.177  |-.162 |.401  |1     |.138  |.699  |.644      |.727       |.679   |
|-----------|-------------------------------------------------|------|------|------|------|------|------|------|----------|-----------|-------|
|pDMS       |Pearson Correlation                              |.631**|.460  |.704**|.386  |-.240 |1     |.178  |.235      |.114       |-.231  |
|           |-------------------------------------------------|------|------|------|------|------|------|------|----------|-----------|-------|
|           |Sig. (2-tailed)                                  |.009  |.073  |.002  |.140  |.371  |      |.509  |.380      |.674       |.390   |
|           |-------------------------------------------------|------|------|------|------|------|------|------|----------|-----------|-------|
|           |N                                                |16    |16    |16    |16    |16    |16    |16    |16        |16         |16     |
|           |-------------------|-----------------------------|------|------|------|------|------|------|------|----------|-----------|-------|
|           |Bootstrapc         |Bias                         |.009  |.021  |-.008 |.012  |.006  |0     |.019  |-.007     |.007       |-.018  |
|           |                   |-----------------------------|------|------|------|------|------|------|------|----------|-----------|-------|
|           |                   |Std. Error                   |.162  |.206  |.126  |.175  |.173  |0     |.239  |.238      |.204       |.291   |
|           |                   |-----------------------|-----|------|------|------|------|------|------|------|----------|-----------|-------|
|           |                   |95% Confidence Interval|Lower|.243  |.043  |.422  |.033  |-.578 |1     |-.223 |-.235     |-.279      |-.753  |
|           |                   |                       |-----|------|------|------|------|------|------|------|----------|-----------|-------|
|           |                   |                       |Upper|.881  |.850  |.902  |.717  |.138  |1     |.684  |.684      |.505       |.315   |
|-----------|-------------------------------------------------|------|------|------|------|------|------|------|----------|-----------|-------|
|FPx        |Pearson Correlation                              |.355  |.335  |-.311 |-.253 |.278  |.178  |1     |.775**    |.753**     |-.565* |
|           |-------------------------------------------------|------|------|------|------|------|------|------|----------|-----------|-------|
|           |Sig. (2-tailed)                                  |.177  |.205  |.241  |.345  |.297  |.509  |      |.000      |.001       |.023   |
|           |-------------------------------------------------|------|------|------|------|------|------|------|----------|-----------|-------|
|           |N                                                |16    |16    |16    |16    |16    |16    |16    |16        |16         |16     |
|           |-------------------|-----------------------------|------|------|------|------|------|------|------|----------|-----------|-------|
|           |Bootstrapc         |Bias                         |.037  |.026  |.056  |.009  |-.090 |.019  |0     |.008      |-.004      |-.023  |
|           |                   |-----------------------------|------|------|------|------|------|------|------|----------|-----------|-------|
|           |                   |Std. Error                   |.228  |.245  |.273  |.183  |.365  |.239  |0     |.070      |.104       |.112   |
|           |                   |-----------------------|-----|------|------|------|------|------|------|------|----------|-----------|-------|
|           |                   |95% Confidence Interval|Lower|-.014 |-.073 |-.687 |-.601 |-.590 |-.223 |1     |.635      |.543       |-.809  |
|           |                   |                       |-----|------|------|------|------|------|------|------|----------|-----------|-------|
|           |                   |                       |Upper|.802  |.857  |.346  |.155  |.699  |.684  |1     |.906      |.916       |-.361  |
|-----------|-------------------------------------------------|------|------|------|------|------|------|------|----------|-----------|-------|
|Seq_length |Pearson Correlation                              |.468  |.356  |-.238 |-.357 |.097  |.235  |.775**|1         |.922**     |-.721**|
|           |-------------------------------------------------|------|------|------|------|------|------|------|----------|-----------|-------|
|           |Sig. (2-tailed)                                  |.067  |.176  |.374  |.175  |.721  |.380  |.000  |          |.000       |.002   |
|           |-------------------------------------------------|------|------|------|------|------|------|------|----------|-----------|-------|
|           |N                                                |16    |16    |16    |16    |16    |16    |16    |16        |16         |16     |
|           |-------------------|-----------------------------|------|------|------|------|------|------|------|----------|-----------|-------|
|           |Bootstrapc         |Bias                         |-.017 |-.010 |.015  |.011  |-.027 |-.007 |.008  |0         |.004       |.000   |
|           |                   |-----------------------------|------|------|------|------|------|------|------|----------|-----------|-------|
|           |                   |Std. Error                   |.182  |.186  |.249  |.203  |.329  |.238  |.070  |0         |.034       |.095   |
|           |                   |-----------------------|-----|------|------|------|------|------|------|------|----------|-----------|-------|
|           |                   |95% Confidence Interval|Lower|.054  |-.036 |-.671 |-.718 |-.657 |-.235 |.635  |1         |.851       |-.881  |
|           |                   |                       |-----|------|------|------|------|------|------|------|----------|-----------|-------|
|           |                   |                       |Upper|.755  |.689  |.287  |.082  |.644  |.684  |.906  |1         |.979       |-.523  |
|-----------|-------------------------------------------------|------|------|------|------|------|------|------|----------|-----------|-------|
|Seq_Latency|Pearson Correlation                              |.362  |.222  |-.292 |-.339 |.259  |.114  |.753**|.922**    |1          |-.647**|
|           |-------------------------------------------------|------|------|------|------|------|------|------|----------|-----------|-------|
|           |Sig. (2-tailed)                                  |.169  |.408  |.273  |.199  |.332  |.674  |.001  |.000      |           |.007   |
|           |-------------------------------------------------|------|------|------|------|------|------|------|----------|-----------|-------|
|           |N                                                |16    |16    |16    |16    |16    |16    |16    |16        |16         |16     |
|           |-------------------|-----------------------------|------|------|------|------|------|------|------|----------|-----------|-------|
|           |Bootstrapc         |Bias                         |.001  |.013  |.028  |.012  |-.057 |.007  |-.004 |.004      |0          |-.010  |
|           |                   |-----------------------------|------|------|------|------|------|------|------|----------|-----------|-------|
|           |                   |Std. Error                   |.180  |.206  |.246  |.207  |.341  |.204  |.104  |.034      |0          |.100   |
|           |                   |-----------------------|-----|------|------|------|------|------|------|------|----------|-----------|-------|
|           |                   |95% Confidence Interval|Lower|-.023 |-.163 |-.701 |-.703 |-.683 |-.279 |.543  |.851      |1          |-.835  |
|           |                   |                       |-----|------|------|------|------|------|------|------|----------|-----------|-------|
|           |                   |                       |Upper|.681  |.659  |.273  |.102  |.727  |.505  |.916  |.979      |1          |-.447  |
|-----------|-------------------------------------------------|------|------|------|------|------|------|------|----------|-----------|-------|
|Speed      |Pearson Correlation                              |-.362 |-.464 |.040  |.128  |.195  |-.231 |-.565*|-.721**   |-.647**    |1      |
|           |-------------------------------------------------|------|------|------|------|------|------|------|----------|-----------|-------|
|           |Sig. (2-tailed)                                  |.168  |.070  |.884  |.636  |.469  |.390  |.023  |.002      |.007       |       |
|           |-------------------------------------------------|------|------|------|------|------|------|------|----------|-----------|-------|
|           |N                                                |16    |16    |16    |16    |16    |16    |16    |16        |16         |16     |
|           |-------------------|-----------------------------|------|------|------|------|------|------|------|----------|-----------|-------|
|           |Bootstrapc         |Bias                         |.003  |-.007 |-.033 |-.009 |.009  |-.018 |-.023 |.000      |-.010      |0      |
|           |                   |-----------------------------|------|------|------|------|------|------|------|----------|-----------|-------|
|           |                   |Std. Error                   |.211  |.141  |.313  |.239  |.249  |.291  |.112  |.095      |.100       |0      |
|           |                   |-----------------------|-----|------|------|------|------|------|------|------|----------|-----------|-------|
|           |                   |95% Confidence Interval|Lower|-.731 |-.716 |-.608 |-.385 |-.283 |-.753 |-.809 |-.881     |-.835      |1      |
|           |                   |                       |-----|------|------|------|------|------|------|------|----------|-----------|-------|
|           |                   |                       |Upper|.075  |-.156 |.569  |.552  |.679  |.315  |-.361 |-.523     |-.447      |1      |
|---------------------------------------------------------------------------------------------------------------------------------------------|
|------|
|pDLS  |
|------|
|.585* |
|------|
|.022  |
|------|
|15    |
|------|
|-.003 |
|------|
|.234  |
|------|
|.004  |
|------|
|.929  |
|------|
|.461  |
|------|
|.084  |
|------|
|15    |
|------|
|.028  |
|------|
|.209  |
|------|
|.047  |
|------|
|.872  |
|------|
|.106  |
|------|
|.708  |
|------|
|15    |
|------|
|.041  |
|------|
|.328  |
|------|
|-.476 |
|------|
|.776  |
|------|
|-.017 |
|------|
|.952  |
|------|
|15    |
|------|
|.024  |
|------|
|.233  |
|------|
|-.416 |
|------|
|.474  |
|------|
|.069  |
|------|
|.806  |
|------|
|15    |
|------|
|-.027 |
|------|
|.351  |
|------|
|-.639 |
|------|
|.645  |
|------|
|.535* |
|------|
|.040  |
|------|
|15    |
|------|
|.016  |
|------|
|.218  |
|------|
|.039  |
|------|
|.909  |
|------|
|.649**|
|------|
|.009  |
|------|
|15    |
|------|
|-.040 |
|------|
|.187  |
|------|
|.216  |
|------|
|.865  |
|------|
|.608* |
|------|
|.016  |
|------|
|15    |
|------|
|-.019 |
|------|
|.167  |
|------|
|.183  |
|------|
|.842  |
|------|
|.594* |
|------|
|.020  |
|------|
|15    |
|------|
|-.029 |
|------|
|.194  |
|------|
|.108  |
|------|
|.844  |
|------|
|-.597*|
|------|
|.019  |
|------|
|15    |
|------|
|-.009 |
|------|
|.131  |
|------|
|-.835 |
|------|
|-.315 |
|-----------|-------------------------------------------------|------|------|------|-----|------|------|------|----------|-----------|-------|------|
|pDLS       |Pearson Correlation                              |.585* |.461  |.106  |-.017|.069  |.535* |.649**|.608*     |.594*      |-.597* |1     |
|           |-------------------------------------------------|------|------|------|-----|------|------|------|----------|-----------|-------|------|
|           |Sig. (2-tailed)                                  |.022  |.084  |.708  |.952 |.806  |.040  |.009  |.016      |.020       |.019   |      |
|           |-------------------------------------------------|------|------|------|-----|------|------|------|----------|-----------|-------|------|
|           |N                                                |15    |15    |15    |15   |15    |15    |15    |15        |15         |15     |15    |
|           |-------------------|-----------------------------|------|------|------|-----|------|------|------|----------|-----------|-------|------|
|           |Bootstrapc         |Bias                         |-.003 |.028  |.041  |.024 |-.027 |.016  |-.040 |-.019     |-.029      |-.009  |0     |
|           |                   |-----------------------------|------|------|------|-----|------|------|------|----------|-----------|-------|------|
|           |                   |Std. Error                   |.234  |.209  |.328  |.233 |.351  |.218  |.187  |.167      |.194       |.131   |0     |
|           |                   |-----------------------|-----|------|------|------|-----|------|------|------|----------|-----------|-------|------|
|           |                   |95% Confidence Interval|Lower|.004  |.047  |-.476 |-.416|-.639 |.039  |.216  |.183      |.108       |-.835  |1     |
|           |                   |                       |-----|------|------|------|-----|------|------|------|----------|-----------|-------|------|
|           |                   |                       |Upper|.929  |.872  |.776  |.474 |.645  |.909  |.865  |.842      |.844       |-.315  |1     |
|---------------------------------------------------------------------------------------------------------------------------------------------------|
 ** Correlation is significant at the 0.01 level (2-tailed).
 * Correlation is significant at the 0.05 level (2-tailed).
 c Unless otherwise noted, bootstrap results are based on 1000 bootstrap samples

 
 CORRELATIONS
  /VARIABLES=PrL Cg aDS Core Shell pDMS Total_LP
  /PRINT=TWOTAIL NOSIG
  /MISSING=PAIRWISE.


Correlations
Notes
|-----------------------------------------------------|-------------------------------------------------------------------------------------------------------------------------------------------------------------------------------|
|Output Created                                       |25-SEP-2017 13:23:26                                                                                                                                                           |
|-----------------------------------------------------|-------------------------------------------------------------------------------------------------------------------------------------------------------------------------------|
|Comments                                             |                                                                                                                                                                               |
|----------------------|------------------------------|-------------------------------------------------------------------------------------------------------------------------------------------------------------------------------|
|Input                 |Data                          |N:\Current\J_Bertran\Experiments\JBG007 Ageing Sequence Penalizing\pERK Study\JBG007 Spinning pERK Analysis\Results\pMAPK-performance correlative study\Correlation dataset.sav|
|                      |------------------------------|-------------------------------------------------------------------------------------------------------------------------------------------------------------------------------|
|                      |Active Dataset                |DataSet1                                                                                                                                                                       |
|                      |------------------------------|-------------------------------------------------------------------------------------------------------------------------------------------------------------------------------|
|                      |Filter                        |<none>                                                                                                                                                                         |
|                      |------------------------------|-------------------------------------------------------------------------------------------------------------------------------------------------------------------------------|
|                      |Weight                        |<none>                                                                                                                                                                         |
|                      |------------------------------|-------------------------------------------------------------------------------------------------------------------------------------------------------------------------------|
|                      |Split File                    |<none>                                                                                                                                                                         |
|                      |------------------------------|-------------------------------------------------------------------------------------------------------------------------------------------------------------------------------|
|                      |N of Rows in Working Data File|10343                                                                                                                                                                          |
|----------------------|------------------------------|-------------------------------------------------------------------------------------------------------------------------------------------------------------------------------|
|Missing Value Handling|Definition of Missing         |User-defined missing values are treated as missing.                                                                                                                            |
|                      |------------------------------|-------------------------------------------------------------------------------------------------------------------------------------------------------------------------------|
|                      |Cases Used                    |Statistics for each pair of variables are based on all the cases with valid data for that pair.                                                                                |
|-----------------------------------------------------|-------------------------------------------------------------------------------------------------------------------------------------------------------------------------------|
|Syntax                                               |CORRELATIONS
  /VARIABLES=PrL Cg aDS Core Shell pDMS Total_LP
  /PRINT=TWOTAIL NOSIG
  /MISSING=PAIRWISE.                                                                      |
|----------------------|------------------------------|-------------------------------------------------------------------------------------------------------------------------------------------------------------------------------|
|Resources             |Processor Time                |00:00:03.20                                                                                                                                                                    |
|                      |------------------------------|-------------------------------------------------------------------------------------------------------------------------------------------------------------------------------|
|                      |Elapsed Time                  |00:00:02.11                                                                                                                                                                    |
|-------------------------------------------------------------------------------------------------------------------------------------------------------------------------------------------------------------------------------------|

Correlations
|----------------------------------------------------------|------|------|------|------|------|------|--------|
|                                                          |PrL   |Cg    |aDS   |Core  |Shell |pDMS  |Total_LP|
|--------|-------------------------------------------------|------|------|------|------|------|------|--------|
|PrL     |Pearson Correlation                              |1     |.745**|.443  |.065  |-.300 |.631**|-.098   |
|        |-------------------------------------------------|------|------|------|------|------|------|--------|
|        |Sig. (2-tailed)                                  |      |.001  |.086  |.811  |.260  |.009  |.718    |
|        |-------------------------------------------------|------|------|------|------|------|------|--------|
|        |N                                                |16    |16    |16    |16    |16    |16    |16      |
|        |-------------------|-----------------------------|------|------|------|------|------|------|--------|
|        |Bootstrapc         |Bias                         |0     |-.019 |.009  |.005  |.001  |.007  |.003    |
|        |                   |-----------------------------|------|------|------|------|------|------|--------|
|        |                   |Std. Error                   |0     |.153  |.164  |.210  |.225  |.158  |.233    |
|        |                   |-----------------------|-----|------|------|------|------|------|------|--------|
|        |                   |95% Confidence Interval|Lower|1     |.352  |.082  |-.386 |-.685 |.279  |-.539   |
|        |                   |                       |-----|------|------|------|------|------|------|--------|
|        |                   |                       |Upper|1     |.925  |.719  |.502  |.190  |.876  |.384    |
|--------|-------------------------------------------------|------|------|------|------|------|------|--------|
|Cg      |Pearson Correlation                              |.745**|1     |.414  |.017  |-.232 |.460  |-.366   |
|        |-------------------------------------------------|------|------|------|------|------|------|--------|
|        |Sig. (2-tailed)                                  |.001  |      |.111  |.949  |.386  |.073  |.163    |
|        |-------------------------------------------------|------|------|------|------|------|------|--------|
|        |N                                                |16    |16    |16    |16    |16    |16    |16      |
|        |-------------------|-----------------------------|------|------|------|------|------|------|--------|
|        |Bootstrapc         |Bias                         |-.019 |0     |.042  |.021  |-.031 |.033  |.004    |
|        |                   |-----------------------------|------|------|------|------|------|------|--------|
|        |                   |Std. Error                   |.153  |0     |.207  |.202  |.229  |.192  |.208    |
|        |                   |-----------------------|-----|------|------|------|------|------|------|--------|
|        |                   |95% Confidence Interval|Lower|.352  |1     |.064  |-.345 |-.697 |.106  |-.702   |
|        |                   |                       |-----|------|------|------|------|------|------|--------|
|        |                   |                       |Upper|.925  |1     |.819  |.451  |.189  |.832  |.144    |
|--------|-------------------------------------------------|------|------|------|------|------|------|--------|
|aDS     |Pearson Correlation                              |.443  |.414  |1     |.635**|-.600*|.704**|-.096   |
|        |-------------------------------------------------|------|------|------|------|------|------|--------|
|        |Sig. (2-tailed)                                  |.086  |.111  |      |.008  |.014  |.002  |.724    |
|        |-------------------------------------------------|------|------|------|------|------|------|--------|
|        |N                                                |16    |16    |16    |16    |16    |16    |16      |
|        |-------------------|-----------------------------|------|------|------|------|------|------|--------|
|        |Bootstrapc         |Bias                         |.009  |.042  |0     |-.005 |-.002 |-.005 |-.003   |
|        |                   |-----------------------------|------|------|------|------|------|------|--------|
|        |                   |Std. Error                   |.164  |.207  |0     |.159  |.187  |.124  |.260    |
|        |                   |-----------------------|-----|------|------|------|------|------|------|--------|
|        |                   |95% Confidence Interval|Lower|.082  |.064  |1     |.217  |-.911 |.411  |-.566   |
|        |                   |                       |-----|------|------|------|------|------|------|--------|
|        |                   |                       |Upper|.719  |.819  |1     |.853  |-.178 |.900  |.428    |
|--------|-------------------------------------------------|------|------|------|------|------|------|--------|
|Core    |Pearson Correlation                              |.065  |.017  |.635**|1     |-.257 |.386  |-.007   |
|        |-------------------------------------------------|------|------|------|------|------|------|--------|
|        |Sig. (2-tailed)                                  |.811  |.949  |.008  |      |.336  |.140  |.980    |
|        |-------------------------------------------------|------|------|------|------|------|------|--------|
|        |N                                                |16    |16    |16    |16    |16    |16    |16      |
|        |-------------------|-----------------------------|------|------|------|------|------|------|--------|
|        |Bootstrapc         |Bias                         |.005  |.021  |-.005 |0     |.048  |.008  |.006    |
|        |                   |-----------------------------|------|------|------|------|------|------|--------|
|        |                   |Std. Error                   |.210  |.202  |.159  |0     |.296  |.185  |.225    |
|        |                   |-----------------------|-----|------|------|------|------|------|------|--------|
|        |                   |95% Confidence Interval|Lower|-.386 |-.345 |.217  |1     |-.724 |.002  |-.400   |
|        |                   |                       |-----|------|------|------|------|------|------|--------|
|        |                   |                       |Upper|.502  |.451  |.853  |1     |.404  |.716  |.470    |
|--------|-------------------------------------------------|------|------|------|------|------|------|--------|
|Shell   |Pearson Correlation                              |-.300 |-.232 |-.600*|-.257 |1     |-.240 |.037    |
|        |-------------------------------------------------|------|------|------|------|------|------|--------|
|        |Sig. (2-tailed)                                  |.260  |.386  |.014  |.336  |      |.371  |.891    |
|        |-------------------------------------------------|------|------|------|------|------|------|--------|
|        |N                                                |16    |16    |16    |16    |16    |16    |16      |
|        |-------------------|-----------------------------|------|------|------|------|------|------|--------|
|        |Bootstrapc         |Bias                         |.001  |-.031 |-.002 |.048  |0     |.002  |.000    |
|        |                   |-----------------------------|------|------|------|------|------|------|--------|
|        |                   |Std. Error                   |.225  |.229  |.187  |.296  |0     |.173  |.205    |
|        |                   |-----------------------|-----|------|------|------|------|------|------|--------|
|        |                   |95% Confidence Interval|Lower|-.685 |-.697 |-.911 |-.724 |1     |-.569 |-.372   |
|        |                   |                       |-----|------|------|------|------|------|------|--------|
|        |                   |                       |Upper|.190  |.189  |-.178 |.404  |1     |.108  |.443    |
|--------|-------------------------------------------------|------|------|------|------|------|------|--------|
|pDMS    |Pearson Correlation                              |.631**|.460  |.704**|.386  |-.240 |1     |-.242   |
|        |-------------------------------------------------|------|------|------|------|------|------|--------|
|        |Sig. (2-tailed)                                  |.009  |.073  |.002  |.140  |.371  |      |.367    |
|        |-------------------------------------------------|------|------|------|------|------|------|--------|
|        |N                                                |16    |16    |16    |16    |16    |16    |16      |
|        |-------------------|-----------------------------|------|------|------|------|------|------|--------|
|        |Bootstrapc         |Bias                         |.007  |.033  |-.005 |.008  |.002  |0     |-.006   |
|        |                   |-----------------------------|------|------|------|------|------|------|--------|
|        |                   |Std. Error                   |.158  |.192  |.124  |.185  |.173  |0     |.265    |
|        |                   |-----------------------|-----|------|------|------|------|------|------|--------|
|        |                   |95% Confidence Interval|Lower|.279  |.106  |.411  |.002  |-.569 |1     |-.727   |
|        |                   |                       |-----|------|------|------|------|------|------|--------|
|        |                   |                       |Upper|.876  |.832  |.900  |.716  |.108  |1     |.291    |
|--------|-------------------------------------------------|------|------|------|------|------|------|--------|
|Total_LP|Pearson Correlation                              |-.098 |-.366 |-.096 |-.007 |.037  |-.242 |1       |
|        |-------------------------------------------------|------|------|------|------|------|------|--------|
|        |Sig. (2-tailed)                                  |.718  |.163  |.724  |.980  |.891  |.367  |        |
|        |-------------------------------------------------|------|------|------|------|------|------|--------|
|        |N                                                |16    |16    |16    |16    |16    |16    |16      |
|        |-------------------|-----------------------------|------|------|------|------|------|------|--------|
|        |Bootstrapc         |Bias                         |.003  |.004  |-.003 |.006  |.000  |-.006 |0       |
|        |                   |-----------------------------|------|------|------|------|------|------|--------|
|        |                   |Std. Error                   |.233  |.208  |.260  |.225  |.205  |.265  |0       |
|        |                   |-----------------------|-----|------|------|------|------|------|------|--------|
|        |                   |95% Confidence Interval|Lower|-.539 |-.702 |-.566 |-.400 |-.372 |-.727 |1       |
|        |                   |                       |-----|------|------|------|------|------|------|--------|
|        |                   |                       |Upper|.384  |.144  |.428  |.470  |.443  |.291  |1       |
|-------------------------------------------------------------------------------------------------------------|
|----------------------------------------------------------|-----|--------|
|                                                          |pDLS |Total_LP|
|--------|-------------------------------------------------|-----|--------|
|pDLS    |Pearson Correlation                              |1    |-.301   |
|        |-------------------------------------------------|-----|--------|
|        |Sig. (2-tailed)                                  |     |.275    |
|        |-------------------------------------------------|-----|--------|
|        |N                                                |15   |15      |
|        |-------------------|-----------------------------|-----|--------|
|        |Bootstrapc         |Bias                         |0    |-.002   |
|        |                   |-----------------------------|-----|--------|
|        |                   |Std. Error                   |0    |.221    |
|        |                   |-----------------------|-----|-----|--------|
|        |                   |95% Confidence Interval|Lower|1    |-.699   |
|        |                   |                       |-----|-----|--------|
|        |                   |                       |Upper|1    |.151    |
|--------|-------------------------------------------------|-----|--------|


 ** Correlation is significant at the 0.01 level (2-tailed).
 * Correlation is significant at the 0.05 level (2-tailed).
 c Unless otherwise noted, bootstrap results are based on 1000 bootstrap samples
 
 
