# Supplementary material for: A corticostriatal deficit promotes temporal distortion of automatic action in ageing
Source: eLife. 2017 Oct 23;6:e29908. doi: 10.7554/eLife.29908 (PMC5677368; doi:10.7554/eLife.29908)
Supplement: Supplementary file 1. [file elife-29908-supp1.zip › StatsReport_files/StatsReport11_Region_Correlations.txt]

CROSS CORRELATION OF P-MAPK ACTIVATION IN DIFFERENT CORTICOSTRIATAL REGIONS


CORRELATION (YOUNG)

BOOTSTRAP
  /SAMPLING METHOD=SIMPLE
  /VARIABLES INPUT=PrL aCg aDS Core Shell DMS FPx
  /CRITERIA CILEVEL=95 CITYPE=PERCENTILE  NSAMPLES=1000
  /MISSING USERMISSING=EXCLUDE.


Bootstrap
Notes
|-----------------------------|-----------------------------------------------------------------------------------------------------------------------------------------------------------------------------|
|Output Created               |06-JUL-2017 11:30:21                                                                                                                                                         |
|-----------------------------|-----------------------------------------------------------------------------------------------------------------------------------------------------------------------------|
|Comments                     |                                                                                                                                                                             |
|--------------|--------------|-----------------------------------------------------------------------------------------------------------------------------------------------------------------------------|
|Input         |Data          |\Region Correlations dataset.sav                                       |
|              |--------------|-----------------------------------------------------------------------------------------------------------------------------------------------------------------------------|
|              |Active Dataset|DataSet1                                                                                                                                                                     |
|              |--------------|-----------------------------------------------------------------------------------------------------------------------------------------------------------------------------|
|              |Filter        |<none>                                                                                                                                                                       |
|              |--------------|-----------------------------------------------------------------------------------------------------------------------------------------------------------------------------|
|              |Weight        |<none>                                                                                                                                                                       |
|              |--------------|-----------------------------------------------------------------------------------------------------------------------------------------------------------------------------|
|              |Split File    |<none>                                                                                                                                                                       |
|-----------------------------|-----------------------------------------------------------------------------------------------------------------------------------------------------------------------------|
|Syntax                       |BOOTSTRAP
  /SAMPLING METHOD=SIMPLE
  /VARIABLES INPUT=PrL aCg aDS Core Shell DMS FPx
  /CRITERIA CILEVEL=95 CITYPE=PERCENTILE  NSAMPLES=1000
  /MISSING USERMISSING=EXCLUDE.|
|--------------|--------------|-----------------------------------------------------------------------------------------------------------------------------------------------------------------------------|
|Resources     |Processor Time|00:00:00.02                                                                                                                                                                  |
|              |--------------|-----------------------------------------------------------------------------------------------------------------------------------------------------------------------------|
|              |Elapsed Time  |00:00:00.02                                                                                                                                                                  |
|-----------------------------------------------------------------------------------------------------------------------------------------------------------------------------------------------------------|

Bootstrap Specifications
|-------------------------|----------|
|Sampling Method          |Simple    |
|-------------------------|----------|
|Number of Samples        |1000      |
|-------------------------|----------|
|Confidence Interval Level|95.0%     |
|-------------------------|----------|
|Confidence Interval Type |Percentile|
|------------------------------------|

CORRELATIONS
  /VARIABLES=PrL aCg aDS Core Shell DMS FPx
  /PRINT=TWOTAIL NOSIG
  /MISSING=PAIRWISE.


Correlations
Notes
|-----------------------------------------------------|--------------------------------------------------------------------------------------------------------------------------------------|
|Output Created                                       |06-JUL-2017 11:30:21                                                                                                                  |
|-----------------------------------------------------|--------------------------------------------------------------------------------------------------------------------------------------|
|Comments                                             |                                                                                                                                      |
|----------------------|------------------------------|--------------------------------------------------------------------------------------------------------------------------------------|
|Input                 |Data                          |\Region Correlations dataset.sav|
|                      |------------------------------|--------------------------------------------------------------------------------------------------------------------------------------|
|                      |Active Dataset                |DataSet1                                                                                                                              |
|                      |------------------------------|--------------------------------------------------------------------------------------------------------------------------------------|
|                      |Filter                        |<none>                                                                                                                                |
|                      |------------------------------|--------------------------------------------------------------------------------------------------------------------------------------|
|                      |Weight                        |<none>                                                                                                                                |
|                      |------------------------------|--------------------------------------------------------------------------------------------------------------------------------------|
|                      |Split File                    |<none>                                                                                                                                |
|                      |------------------------------|--------------------------------------------------------------------------------------------------------------------------------------|
|                      |N of Rows in Working Data File|5288                                                                                                                                  |
|----------------------|------------------------------|--------------------------------------------------------------------------------------------------------------------------------------|
|Missing Value Handling|Definition of Missing         |User-defined missing values are treated as missing.                                                                                   |
|                      |------------------------------|--------------------------------------------------------------------------------------------------------------------------------------|
|                      |Cases Used                    |Statistics for each pair of variables are based on all the cases with valid data for that pair.                                       |
|-----------------------------------------------------|--------------------------------------------------------------------------------------------------------------------------------------|
|Syntax                                               |CORRELATIONS
  /VARIABLES=PrL aCg aDS Core Shell DMS FPx
  /PRINT=TWOTAIL NOSIG
  /MISSING=PAIRWISE.                                  |
|----------------------|------------------------------|--------------------------------------------------------------------------------------------------------------------------------------|
|Resources             |Processor Time                |00:00:03.37                                                                                                                           |
|                      |------------------------------|--------------------------------------------------------------------------------------------------------------------------------------|
|                      |Elapsed Time                  |00:00:02.29                                                                                                                           |
|--------------------------------------------------------------------------------------------------------------------------------------------------------------------------------------------|

Correlations
|-------------------------------------------------------|-----|-----|------|-----|------|-----|-----|
|                                                       |PrL  |aCg  |aDS   |Core |Shell |DMS  |FPx  |
|-----|-------------------------------------------------|-----|-----|------|-----|------|-----|-----|
|PrL  |Pearson Correlation                              |1    |.633 |.438  |.065 |-.246 |.430 |.004 |
|     |-------------------------------------------------|-----|-----|------|-----|------|-----|-----|
|     |Sig. (2-tailed)                                  |     |.092 |.277  |.879 |.557  |.288 |.993 |
|     |-------------------------------------------------|-----|-----|------|-----|------|-----|-----|
|     |N                                                |8    |8    |8     |8    |8     |8    |8    |
|     |-------------------|-----------------------------|-----|-----|------|-----|------|-----|-----|
|     |Bootstrapc         |Bias                         |0    |-.031|-.037 |-.011|.039  |-.002|.071 |
|     |                   |-----------------------------|-----|-----|------|-----|------|-----|-----|
|     |                   |Std. Error                   |0    |.303 |.372  |.449 |.369  |.312 |.457 |
|     |                   |-----------------------|-----|-----|-----|------|-----|------|-----|-----|
|     |                   |95% Confidence Interval|Lower|1    |-.189|-.577 |-.900|-.843 |-.388|-.787|
|     |                   |                       |-----|-----|-----|------|-----|------|-----|-----|
|     |                   |                       |Upper|1    |.983 |.937  |.850 |.617  |.915 |.908 |
|-----|-------------------------------------------------|-----|-----|------|-----|------|-----|-----|
|aCg  |Pearson Correlation                              |.633 |1    |.490  |.217 |-.227 |.095 |-.057|
|     |-------------------------------------------------|-----|-----|------|-----|------|-----|-----|
|     |Sig. (2-tailed)                                  |.092 |     |.218  |.607 |.589  |.822 |.893 |
|     |-------------------------------------------------|-----|-----|------|-----|------|-----|-----|
|     |N                                                |8    |8    |8     |8    |8     |8    |8    |
|     |-------------------|-----------------------------|-----|-----|------|-----|------|-----|-----|
|     |Bootstrapc         |Bias                         |-.031|0    |.022  |-.011|-.006 |.006 |.035 |
|     |                   |-----------------------------|-----|-----|------|-----|------|-----|-----|
|     |                   |Std. Error                   |.303 |0    |.338  |.369 |.404  |.354 |.413 |
|     |                   |-----------------------|-----|-----|-----|------|-----|------|-----|-----|
|     |                   |95% Confidence Interval|Lower|-.189|1    |-.372 |-.626|-.882 |-.659|-.721|
|     |                   |                       |-----|-----|-----|------|-----|------|-----|-----|
|     |                   |                       |Upper|.983 |1    |.955  |.906 |.758  |.722 |.836 |
|-----|-------------------------------------------------|-----|-----|------|-----|------|-----|-----|
|aDS  |Pearson Correlation                              |.438 |.490 |1     |.446 |-.789*|.480 |-.542|
|     |-------------------------------------------------|-----|-----|------|-----|------|-----|-----|
|     |Sig. (2-tailed)                                  |.277 |.218 |      |.268 |.020  |.228 |.165 |
|     |-------------------------------------------------|-----|-----|------|-----|------|-----|-----|
|     |N                                                |8    |8    |8     |8    |8     |8    |8    |
|     |-------------------|-----------------------------|-----|-----|------|-----|------|-----|-----|
|     |Bootstrapc         |Bias                         |-.037|.022 |0     |-.016|.030  |-.002|.075 |
|     |                   |-----------------------------|-----|-----|------|-----|------|-----|-----|
|     |                   |Std. Error                   |.372 |.338 |0     |.356 |.204  |.250 |.407 |
|     |                   |-----------------------|-----|-----|-----|------|-----|------|-----|-----|
|     |                   |95% Confidence Interval|Lower|-.577|-.372|1     |-.567|-.982 |-.145|-.970|
|     |                   |                       |-----|-----|-----|------|-----|------|-----|-----|
|     |                   |                       |Upper|.937 |.955 |1     |.920 |-.274 |.856 |.503 |
|-----|-------------------------------------------------|-----|-----|------|-----|------|-----|-----|
|Core |Pearson Correlation                              |.065 |.217 |.446  |1    |.035  |.481 |-.068|
|     |-------------------------------------------------|-----|-----|------|-----|------|-----|-----|
|     |Sig. (2-tailed)                                  |.879 |.607 |.268  |     |.934  |.228 |.873 |
|     |-------------------------------------------------|-----|-----|------|-----|------|-----|-----|
|     |N                                                |8    |8    |8     |8    |8     |8    |8    |
|     |-------------------|-----------------------------|-----|-----|------|-----|------|-----|-----|
|     |Bootstrapc         |Bias                         |-.011|-.011|-.016 |0    |-.004 |-.033|-.003|
|     |                   |-----------------------------|-----|-----|------|-----|------|-----|-----|
|     |                   |Std. Error                   |.449 |.369 |.356  |0    |.347  |.353 |.433 |
|     |                   |-----------------------|-----|-----|-----|------|-----|------|-----|-----|
|     |                   |95% Confidence Interval|Lower|-.900|-.626|-.567 |1    |-.781 |-.390|-.930|
|     |                   |                       |-----|-----|-----|------|-----|------|-----|-----|
|     |                   |                       |Upper|.850 |.906 |.920  |1    |.691  |.939 |.705 |
|-----|-------------------------------------------------|-----|-----|------|-----|------|-----|-----|
|Shell|Pearson Correlation                              |-.246|-.227|-.789*|.035 |1     |-.264|.654 |
|     |-------------------------------------------------|-----|-----|------|-----|------|-----|-----|
|     |Sig. (2-tailed)                                  |.557 |.589 |.020  |.934 |      |.527 |.079 |
|     |-------------------------------------------------|-----|-----|------|-----|------|-----|-----|
|     |N                                                |8    |8    |8     |8    |8     |8    |8    |
|     |-------------------|-----------------------------|-----|-----|------|-----|------|-----|-----|
|     |Bootstrapc         |Bias                         |.039 |-.006|.030  |-.004|0     |-.006|-.093|
|     |                   |-----------------------------|-----|-----|------|-----|------|-----|-----|
|     |                   |Std. Error                   |.369 |.404 |.204  |.347 |0     |.292 |.333 |
|     |                   |-----------------------|-----|-----|-----|------|-----|------|-----|-----|
|     |                   |95% Confidence Interval|Lower|-.843|-.882|-.982 |-.781|1     |-.777|-.262|
|     |                   |                       |-----|-----|-----|------|-----|------|-----|-----|
|     |                   |                       |Upper|.617 |.758 |-.274 |.691 |1     |.397 |.939 |
|-----|-------------------------------------------------|-----|-----|------|-----|------|-----|-----|
|DMS  |Pearson Correlation                              |.430 |.095 |.480  |.481 |-.264 |1    |.190 |
|     |-------------------------------------------------|-----|-----|------|-----|------|-----|-----|
|     |Sig. (2-tailed)                                  |.288 |.822 |.228  |.228 |.527  |     |.653 |
|     |-------------------------------------------------|-----|-----|------|-----|------|-----|-----|
|     |N                                                |8    |8    |8     |8    |8     |8    |8    |
|     |-------------------|-----------------------------|-----|-----|------|-----|------|-----|-----|
|     |Bootstrapc         |Bias                         |-.002|.006 |-.002 |-.033|-.006 |0    |.001 |
|     |                   |-----------------------------|-----|-----|------|-----|------|-----|-----|
|     |                   |Std. Error                   |.312 |.354 |.250  |.353 |.292  |0    |.398 |
|     |                   |-----------------------|-----|-----|-----|------|-----|------|-----|-----|
|     |                   |95% Confidence Interval|Lower|-.388|-.659|-.145 |-.390|-.777 |1    |-.608|
|     |                   |                       |-----|-----|-----|------|-----|------|-----|-----|
|     |                   |                       |Upper|.915 |.722 |.856  |.939 |.397  |1    |.930 |
|-----|-------------------------------------------------|-----|-----|------|-----|------|-----|-----|
|FPx  |Pearson Correlation                              |.004 |-.057|-.542 |-.068|.654  |.190 |1    |
|     |-------------------------------------------------|-----|-----|------|-----|------|-----|-----|
|     |Sig. (2-tailed)                                  |.993 |.893 |.165  |.873 |.079  |.653 |     |
|     |-------------------------------------------------|-----|-----|------|-----|------|-----|-----|
|     |N                                                |8    |8    |8     |8    |8     |8    |8    |
|     |-------------------|-----------------------------|-----|-----|------|-----|------|-----|-----|
|     |Bootstrapc         |Bias                         |.071 |.035 |.075  |-.003|-.093 |.001 |0    |
|     |                   |-----------------------------|-----|-----|------|-----|------|-----|-----|
|     |                   |Std. Error                   |.457 |.413 |.407  |.433 |.333  |.398 |0    |
|     |                   |-----------------------|-----|-----|-----|------|-----|------|-----|-----|
|     |                   |95% Confidence Interval|Lower|-.787|-.721|-.970 |-.930|-.262 |-.608|1    |
|     |                   |                       |-----|-----|-----|------|-----|------|-----|-----|
|     |                   |                       |Upper|.908 |.836 |.503  |.705 |.939  |.930 |1    |
|---------------------------------------------------------------------------------------------------|
 * Correlation is significant at the 0.05 level (2-tailed).
 c Unless otherwise noted, bootstrap results are based on 1000 bootstrap samples
 
|-----|
|DLS  |
|-----|
|.075 |
|-----|
|.873 |
|-----|
|7    |
|-----|
|.066 |
|-----|
|.510 |
|-----|
|-.849|
|-----|
|.971 |
|-----|
|-.039|
|-----|
|.934 |
|-----|
|7    |
|-----|
|.049 |
|-----|
|.393 |
|-----|
|-.697|
|-----|
|.887 |
|-----|
|-.145|
|-----|
|.756 |
|-----|
|7    |
|-----|
|.115 |
|-----|
|.570 |
|-----|
|-.955|
|-----|
|.947 |
|-----|
|.019 |
|-----|
|.968 |
|-----|
|7    |
|-----|
|-.021|
|-----|
|.530 |
|-----|
|-.898|
|-----|
|.975 |
|-----|
|.482 |
|-----|
|.274 |
|-----|
|7    |
|-----|
|-.097|
|-----|
|.449 |
|-----|
|-.666|
|-----|
|.956 |
|-----|
|.288 |
|-----|
|.532 |
|-----|
|7    |
|-----|
|.041 |
|-----|
|.425 |
|-----|
|-.622|
|-----|
|.985 |
|-----|
|.699 |
|-----|
|.080 |
|-----|
|7    |
|-----|
|-.130|
|-----|
|.386 |
|-----|
|-.558|
|-----|
|-----|
|DLS  |Pearson Correlation                              |.075 |-.039|-.145 |.019 |.482  |.288 |.699 |1    |
|     |-------------------------------------------------|-----|-----|------|-----|------|-----|-----|-----|
|     |Sig. (2-tailed)                                  |.873 |.934 |.756  |.968 |.274  |.532 |.080 |     |
|     |-------------------------------------------------|-----|-----|------|-----|------|-----|-----|-----|
|     |N                                                |7    |7    |7     |7    |7     |7    |7    |7    |
|     |-------------------|-----------------------------|-----|-----|------|-----|------|-----|-----|-----|
|     |Bootstrapc         |Bias                         |.066 |.049 |.115  |-.021|-.097 |.041 |-.130|0    |
|     |                   |-----------------------------|-----|-----|------|-----|------|-----|-----|-----|
|     |                   |Std. Error                   |.510 |.393 |.570  |.530 |.449  |.425 |.386 |0    |
|     |                   |-----------------------|-----|-----|-----|------|-----|------|-----|-----|-----|
|     |                   |95% Confidence Interval|Lower|-.849|-.697|-.955 |-.898|-.666 |-.622|-.558|1    |
|     |                   |                       |-----|-----|-----|------|-----|------|-----|-----|-----|
|     |                   |                       |Upper|.971 |.887 |.947  |.975 |.956  |.985 |.978 |1    |
|---------------------------------------------------------------------------------------------------------|
 * Correlation is significant at the 0.05 level (2-tailed).
 c Unless otherwise noted, bootstrap results are based on 1000 bootstrap samples


 CORRELATION (AGED)
 
BOOTSTRAP
  /SAMPLING METHOD=SIMPLE
  /VARIABLES INPUT=PrL aCg aDS Core Shell DMS DLS FPx
  /CRITERIA CILEVEL=95 CITYPE=PERCENTILE  NSAMPLES=1000
  /MISSING USERMISSING=EXCLUDE.


Bootstrap
Notes
|-----------------------------|---------------------------------------------------------------------------------------------------------------------------------------------------------------------------------|
|Output Created               |06-JUL-2017 11:46:50                                                                                                                                                             |
|-----------------------------|---------------------------------------------------------------------------------------------------------------------------------------------------------------------------------|
|Comments                     |                                                                                                                                                                                 |
|--------------|--------------|---------------------------------------------------------------------------------------------------------------------------------------------------------------------------------|
|Input         |Data          |\Region Correlations dataset.sav                                           |
|              |--------------|---------------------------------------------------------------------------------------------------------------------------------------------------------------------------------|
|              |Active Dataset|DataSet1                                                                                                                                                                         |
|              |--------------|---------------------------------------------------------------------------------------------------------------------------------------------------------------------------------|
|              |Filter        |<none>                                                                                                                                                                           |
|              |--------------|---------------------------------------------------------------------------------------------------------------------------------------------------------------------------------|
|              |Weight        |<none>                                                                                                                                                                           |
|              |--------------|---------------------------------------------------------------------------------------------------------------------------------------------------------------------------------|
|              |Split File    |<none>                                                                                                                                                                           |
|-----------------------------|---------------------------------------------------------------------------------------------------------------------------------------------------------------------------------|
|Syntax                       |BOOTSTRAP
  /SAMPLING METHOD=SIMPLE
  /VARIABLES INPUT=PrL aCg aDS Core Shell DMS DLS FPx
  /CRITERIA CILEVEL=95 CITYPE=PERCENTILE  NSAMPLES=1000
  /MISSING USERMISSING=EXCLUDE.|
|--------------|--------------|---------------------------------------------------------------------------------------------------------------------------------------------------------------------------------|
|Resources     |Processor Time|00:00:00.02                                                                                                                                                                      |
|              |--------------|---------------------------------------------------------------------------------------------------------------------------------------------------------------------------------|
|              |Elapsed Time  |00:00:00.01                                                                                                                                                                      |
|---------------------------------------------------------------------------------------------------------------------------------------------------------------------------------------------------------------|


Bootstrap Specifications
|-------------------------|----------|
|Sampling Method          |Simple    |
|-------------------------|----------|
|Number of Samples        |1000      |
|-------------------------|----------|
|Confidence Interval Level|95.0%     |
|-------------------------|----------|
|Confidence Interval Type |Percentile|
|------------------------------------|

CORRELATIONS
  /VARIABLES=PrL aCg aDS Core Shell DMS DLS FPx
  /PRINT=TWOTAIL NOSIG
  /MISSING=PAIRWISE.


Correlations
Notes
|-----------------------------------------------------|--------------------------------------------------------------------------------------------------------------------------------------|
|Output Created                                       |06-JUL-2017 11:46:50                                                                                                                  |
|-----------------------------------------------------|--------------------------------------------------------------------------------------------------------------------------------------|
|Comments                                             |                                                                                                                                      |
|----------------------|------------------------------|--------------------------------------------------------------------------------------------------------------------------------------|
|Input                 |Data                          |\Region Correlations dataset.sav|
|                      |------------------------------|--------------------------------------------------------------------------------------------------------------------------------------|
|                      |Active Dataset                |DataSet1                                                                                                                              |
|                      |------------------------------|--------------------------------------------------------------------------------------------------------------------------------------|
|                      |Filter                        |<none>                                                                                                                                |
|                      |------------------------------|--------------------------------------------------------------------------------------------------------------------------------------|
|                      |Weight                        |<none>                                                                                                                                |
|                      |------------------------------|--------------------------------------------------------------------------------------------------------------------------------------|
|                      |Split File                    |<none>                                                                                                                                |
|                      |------------------------------|--------------------------------------------------------------------------------------------------------------------------------------|
|                      |N of Rows in Working Data File|5214                                                                                                                                  |
|----------------------|------------------------------|--------------------------------------------------------------------------------------------------------------------------------------|
|Missing Value Handling|Definition of Missing         |User-defined missing values are treated as missing.                                                                                   |
|                      |------------------------------|--------------------------------------------------------------------------------------------------------------------------------------|
|                      |Cases Used                    |Statistics for each pair of variables are based on all the cases with valid data for that pair.                                       |
|-----------------------------------------------------|--------------------------------------------------------------------------------------------------------------------------------------|
|Syntax                                               |CORRELATIONS
  /VARIABLES=PrL aCg aDS Core Shell DMS DLS FPx
  /PRINT=TWOTAIL NOSIG
  /MISSING=PAIRWISE.                              |
|----------------------|------------------------------|--------------------------------------------------------------------------------------------------------------------------------------|
|Resources             |Processor Time                |00:00:04.61                                                                                                                           |
|                      |------------------------------|--------------------------------------------------------------------------------------------------------------------------------------|
|                      |Elapsed Time                  |00:00:02.72                                                                                                                           |
|--------------------------------------------------------------------------------------------------------------------------------------------------------------------------------------------|

Correlations
|-------------------------------------------------------|------|------|------|-----|-----|------|-----|-----|
|                                                       |PrL   |aCg   |aDS   |Core |Shell|DMS   |DLS  |FPx  |
|-----|-------------------------------------------------|------|------|------|-----|-----|------|-----|-----|
|PrL  |Pearson Correlation                              |1     |.725* |.793* |.524 |-.410|.865**|.758*|-.014|
|     |-------------------------------------------------|------|------|------|-----|-----|------|-----|-----|
|     |Sig. (2-tailed)                                  |      |.042  |.019  |.182 |.313 |.006  |.029 |.973 |
|     |-------------------------------------------------|------|------|------|-----|-----|------|-----|-----|
|     |N                                                |8     |8     |8     |8    |8    |8     |8    |8    |
|     |-------------------|-----------------------------|------|------|------|-----|-----|------|-----|-----|
|     |Bootstrapc         |Bias                         |0     |.047  |.000  |.009 |.028 |.000  |-.024|.002 |
|     |                   |-----------------------------|------|------|------|-----|-----|------|-----|-----|
|     |                   |Std. Error                   |0     |.176  |.168  |.247 |.342 |.110  |.286 |.376 |
|     |                   |-----------------------|-----|------|------|------|-----|-----|------|-----|-----|
|     |                   |95% Confidence Interval|Lower|1     |.383  |.418  |-.054|-.841|.616  |-.420|-.757|
|     |                   |                       |-----|------|------|------|-----|-----|------|-----|-----|
|     |                   |                       |Upper|1     |.996  |.992  |.907 |.632 |.978  |.987 |.668 |
|-----|-------------------------------------------------|------|------|------|-----|-----|------|-----|-----|
|aCg  |Pearson Correlation                              |.725* |1     |.797* |.386 |-.246|.924**|.759*|-.116|
|     |-------------------------------------------------|------|------|------|-----|-----|------|-----|-----|
|     |Sig. (2-tailed)                                  |.042  |      |.018  |.344 |.556 |.001  |.029 |.785 |
|     |-------------------------------------------------|------|------|------|-----|-----|------|-----|-----|
|     |N                                                |8     |8     |8     |8    |8    |8     |8    |8    |
|     |-------------------|-----------------------------|------|------|------|-----|-----|------|-----|-----|
|     |Bootstrapc         |Bias                         |.047  |0     |.034  |.068 |-.059|.023  |-.011|.024 |
|     |                   |-----------------------------|------|------|------|-----|-----|------|-----|-----|
|     |                   |Std. Error                   |.176  |0     |.112  |.257 |.293 |.034  |.190 |.338 |
|     |                   |-----------------------|-----|------|------|------|-----|-----|------|-----|-----|
|     |                   |95% Confidence Interval|Lower|.383  |1     |.609  |-.160|-.851|.875  |.320 |-.740|
|     |                   |                       |-----|------|------|------|-----|-----|------|-----|-----|
|     |                   |                       |Upper|.996  |1     |.976  |.907 |.397 |.995  |.979 |.594 |
|-----|-------------------------------------------------|------|------|------|-----|-----|------|-----|-----|
|aDS  |Pearson Correlation                              |.793* |.797* |1     |.705 |-.523|.894**|.544 |.350 |
|     |-------------------------------------------------|------|------|------|-----|-----|------|-----|-----|
|     |Sig. (2-tailed)                                  |.019  |.018  |      |.051 |.184 |.003  |.163 |.395 |
|     |-------------------------------------------------|------|------|------|-----|-----|------|-----|-----|
|     |N                                                |8     |8     |8     |8    |8    |8     |8    |8    |
|     |-------------------|-----------------------------|------|------|------|-----|-----|------|-----|-----|
|     |Bootstrapc         |Bias                         |.000  |.034  |0     |.010 |.001 |-.009 |.004 |-.023|
|     |                   |-----------------------------|------|------|------|-----|-----|------|-----|-----|
|     |                   |Std. Error                   |.168  |.112  |0     |.158 |.301 |.085  |.259 |.322 |
|     |                   |-----------------------|-----|------|------|------|-----|-----|------|-----|-----|
|     |                   |95% Confidence Interval|Lower|.418  |.609  |1     |.382 |-.961|.667  |-.053|-.403|
|     |                   |                       |-----|------|------|------|-----|-----|------|-----|-----|
|     |                   |                       |Upper|.992  |.976  |1     |.983 |.325 |.988  |.917 |.835 |
|-----|-------------------------------------------------|------|------|------|-----|-----|------|-----|-----|
|Core |Pearson Correlation                              |.524  |.386  |.705  |1    |-.646|.489  |.429 |.627 |
|     |-------------------------------------------------|------|------|------|-----|-----|------|-----|-----|
|     |Sig. (2-tailed)                                  |.182  |.344  |.051  |     |.083 |.219  |.289 |.096 |
|     |-------------------------------------------------|------|------|------|-----|-----|------|-----|-----|
|     |N                                                |8     |8     |8     |8    |8    |8     |8    |8    |
|     |-------------------|-----------------------------|------|------|------|-----|-----|------|-----|-----|
|     |Bootstrapc         |Bias                         |.009  |.068  |.010  |0    |.112 |.028  |.014 |-.053|
|     |                   |-----------------------------|------|------|------|-----|-----|------|-----|-----|
|     |                   |Std. Error                   |.247  |.257  |.158  |0    |.371 |.232  |.263 |.363 |
|     |                   |-----------------------|-----|------|------|------|-----|-----|------|-----|-----|
|     |                   |95% Confidence Interval|Lower|-.054 |-.160 |.382  |1    |-.962|-.046 |-.192|-.368|
|     |                   |                       |-----|------|------|------|-----|-----|------|-----|-----|
|     |                   |                       |Upper|.907  |.907  |.983  |1    |.261 |.950  |.881 |.980 |
|-----|-------------------------------------------------|------|------|------|-----|-----|------|-----|-----|
|Shell|Pearson Correlation                              |-.410 |-.246 |-.523 |-.646|1    |-.224 |-.384|-.551|
|     |-------------------------------------------------|------|------|------|-----|-----|------|-----|-----|
|     |Sig. (2-tailed)                                  |.313  |.556  |.184  |.083 |     |.595  |.347 |.157 |
|     |-------------------------------------------------|------|------|------|-----|-----|------|-----|-----|
|     |N                                                |8     |8     |8     |8    |8    |8     |8    |8    |
|     |-------------------|-----------------------------|------|------|------|-----|-----|------|-----|-----|
|     |Bootstrapc         |Bias                         |.028  |-.059 |.001  |.112 |0    |-.033 |-.026|.101 |
|     |                   |-----------------------------|------|------|------|-----|-----|------|-----|-----|
|     |                   |Std. Error                   |.342  |.293  |.301  |.371 |0    |.299  |.293 |.397 |
|     |                   |-----------------------|-----|------|------|------|-----|-----|------|-----|-----|
|     |                   |95% Confidence Interval|Lower|-.841 |-.851 |-.961 |-.962|1    |-.797 |-.932|-.929|
|     |                   |                       |-----|------|------|------|-----|-----|------|-----|-----|
|     |                   |                       |Upper|.632  |.397  |.325  |.261 |1    |.436  |.315 |.541 |
|-----|-------------------------------------------------|------|------|------|-----|-----|------|-----|-----|
|DMS  |Pearson Correlation                              |.865**|.924**|.894**|.489 |-.224|1     |.724*|.012 |
|     |-------------------------------------------------|------|------|------|-----|-----|------|-----|-----|
|     |Sig. (2-tailed)                                  |.006  |.001  |.003  |.219 |.595 |      |.042 |.977 |
|     |-------------------------------------------------|------|------|------|-----|-----|------|-----|-----|
|     |N                                                |8     |8     |8     |8    |8    |8     |8    |8    |
|     |-------------------|-----------------------------|------|------|------|-----|-----|------|-----|-----|
|     |Bootstrapc         |Bias                         |.000  |.023  |-.009 |.028 |-.033|0     |.002 |-.011|
|     |                   |-----------------------------|------|------|------|-----|-----|------|-----|-----|
|     |                   |Std. Error                   |.110  |.034  |.085  |.232 |.299 |0     |.226 |.351 |
|     |                   |-----------------------|-----|------|------|------|-----|-----|------|-----|-----|
|     |                   |95% Confidence Interval|Lower|.616  |.875  |.667  |-.046|-.797|1     |.154 |-.675|
|     |                   |                       |-----|------|------|------|-----|-----|------|-----|-----|
|     |                   |                       |Upper|.978  |.995  |.988  |.950 |.436 |1     |.971 |.694 |
|-----|-------------------------------------------------|------|------|------|-----|-----|------|-----|-----|
|DLS  |Pearson Correlation                              |.758* |.759* |.544  |.429 |-.384|.724* |1    |-.129|
|     |-------------------------------------------------|------|------|------|-----|-----|------|-----|-----|
|     |Sig. (2-tailed)                                  |.029  |.029  |.163  |.289 |.347 |.042  |     |.760 |
|     |-------------------------------------------------|------|------|------|-----|-----|------|-----|-----|
|     |N                                                |8     |8     |8     |8    |8    |8     |8    |8    |
|     |-------------------|-----------------------------|------|------|------|-----|-----|------|-----|-----|
|     |Bootstrapc         |Bias                         |-.024 |-.011 |.004  |.014 |-.026|.002  |0    |-.002|
|     |                   |-----------------------------|------|------|------|-----|-----|------|-----|-----|
|     |                   |Std. Error                   |.286  |.190  |.259  |.263 |.293 |.226  |0    |.347 |
|     |                   |-----------------------|-----|------|------|------|-----|-----|------|-----|-----|
|     |                   |95% Confidence Interval|Lower|-.420 |.320  |-.053 |-.192|-.932|.154  |1    |-.775|
|     |                   |                       |-----|------|------|------|-----|-----|------|-----|-----|
|     |                   |                       |Upper|.987  |.979  |.917  |.881 |.315 |.971  |1    |.562 |
|-----|-------------------------------------------------|------|------|------|-----|-----|------|-----|-----|
|FPx  |Pearson Correlation                              |-.014 |-.116 |.350  |.627 |-.551|.012  |-.129|1    |
|     |-------------------------------------------------|------|------|------|-----|-----|------|-----|-----|
|     |Sig. (2-tailed)                                  |.973  |.785  |.395  |.096 |.157 |.977  |.760 |     |
|     |-------------------------------------------------|------|------|------|-----|-----|------|-----|-----|
|     |N                                                |8     |8     |8     |8    |8    |8     |8    |8    |
|     |-------------------|-----------------------------|------|------|------|-----|-----|------|-----|-----|
|     |Bootstrapc         |Bias                         |.002  |.024  |-.023 |-.053|.101 |-.011 |-.002|0    |
|     |                   |-----------------------------|------|------|------|-----|-----|------|-----|-----|
|     |                   |Std. Error                   |.376  |.338  |.322  |.363 |.397 |.351  |.347 |0    |
|     |                   |-----------------------|-----|------|------|------|-----|-----|------|-----|-----|
|     |                   |95% Confidence Interval|Lower|-.757 |-.740 |-.403 |-.368|-.929|-.675 |-.775|1    |
|     |                   |                       |-----|------|------|------|-----|-----|------|-----|-----|
|     |                   |                       |Upper|.668  |.594  |.835  |.980 |.541 |.694  |.562 |1    |
|-----------------------------------------------------------------------------------------------------------|
 * Correlation is significant at the 0.05 level (2-tailed).
 ** Correlation is significant at the 0.01 level (2-tailed).
 c Unless otherwise noted, bootstrap results are based on 1000 bootstrap samples
 
