# Supplementary material for: A corticostriatal deficit promotes temporal distortion of automatic action in ageing
Source: eLife. 2017 Oct 23;6:e29908. doi: 10.7554/eLife.29908 (PMC5677368; doi:10.7554/eLife.29908)
Supplement: Supplementary file 1. [file elife-29908-supp1.zip › StatsReport_files/StatsReport12_DRD1aCRE_Aquisition.txt]

ANALYSIS OF PERFORMANCE DURING INSTRUMENTAL CONDITIONING

Test: Two-way mixed ANOVA
Factors: within-subject: training; between-subjects: group.

NARRATIVE RESULTS
The results show that the rate of lever press (LP_Rate) significantly varied as instrumental training progressed in both age groups: F(16,192)=6.389, p<0.001. There was no significant 
Training*Group interaction (F(16,192)=0.601, p = 0.881), suggesting that both groups showed similar performance in the acquisition of instrumental training.


TABULAR RESULTS

GLM Day1 Day2 Day3 Day4 Day5 Day6 Day7 Day8 Day9 Day10 Day11 Day12 Day13 Day14 Day15 Day16 Day17 BY
    Group
  /WSFACTOR=Training 17 Polynomial
  /MEASURE=Rate_LP
  /METHOD=SSTYPE(3)
  /PRINT=DESCRIPTIVE
  /CRITERIA=ALPHA(.05)
  /WSDESIGN=Training
  /DESIGN=Group.


General Linear Model
Notes
|-----------------------------------------------------|-------------------------------------------------------------------------------------------------------------------------------------------------------------------------------------------------------------------------------------------------------------------------|
|Output Created                                       |21-DEC-2016 11:17:06                                                                                                                                                                                                                                                     |
|-----------------------------------------------------|-------------------------------------------------------------------------------------------------------------------------------------------------------------------------------------------------------------------------------------------------------------------------|
|Comments                                             |                                                                                                                                                                                                                                                                         |
|----------------------|------------------------------|-------------------------------------------------------------------------------------------------------------------------------------------------------------------------------------------------------------------------------------------------------------------------|
|Input                 |Data                          |\Aquisition_Drd1-CRE.sav                                                                                                               |
|                      |------------------------------|-------------------------------------------------------------------------------------------------------------------------------------------------------------------------------------------------------------------------------------------------------------------------|
|                      |Active Dataset                |DataSet1                                                                                                                                                                                                                                                                 |
|                      |------------------------------|-------------------------------------------------------------------------------------------------------------------------------------------------------------------------------------------------------------------------------------------------------------------------|
|                      |Filter                        |<none>                                                                                                                                                                                                                                                                   |
|                      |------------------------------|-------------------------------------------------------------------------------------------------------------------------------------------------------------------------------------------------------------------------------------------------------------------------|
|                      |Weight                        |<none>                                                                                                                                                                                                                                                                   |
|                      |------------------------------|-------------------------------------------------------------------------------------------------------------------------------------------------------------------------------------------------------------------------------------------------------------------------|
|                      |Split File                    |<none>                                                                                                                                                                                                                                                                   |
|                      |------------------------------|-------------------------------------------------------------------------------------------------------------------------------------------------------------------------------------------------------------------------------------------------------------------------|
|                      |N of Rows in Working Data File|14                                                                                                                                                                                                                                                                       |
|----------------------|------------------------------|-------------------------------------------------------------------------------------------------------------------------------------------------------------------------------------------------------------------------------------------------------------------------|
|Missing Value Handling|Definition of Missing         |User-defined missing values are treated as missing.                                                                                                                                                                                                                      |
|                      |------------------------------|-------------------------------------------------------------------------------------------------------------------------------------------------------------------------------------------------------------------------------------------------------------------------|
|                      |Cases Used                    |Statistics are based on all cases with valid data for all variables in the model.                                                                                                                                                                                        |
|-----------------------------------------------------|-------------------------------------------------------------------------------------------------------------------------------------------------------------------------------------------------------------------------------------------------------------------------|
|Syntax                                               |GLM Day1 Day2 Day3 Day4 Day5 Day6 Day7 Day8 Day9 Day10 Day11 Day12 Day13 Day14 Day15 Day16 Day17 BY
    Group
  /WSFACTOR=Training 17 Polynomial
  /MEASURE=Rate_LP
  /METHOD=SSTYPE(3)
  /PRINT=DESCRIPTIVE
  /CRITERIA=ALPHA(.05)
  /WSDESIGN=Training_Day
  /DESIGN=Group.|
|----------------------|------------------------------|-------------------------------------------------------------------------------------------------------------------------------------------------------------------------------------------------------------------------------------------------------------------------|
|Resources             |Processor Time                |00:00:00.03                                                                                                                                                                                                                                                              |
|                      |------------------------------|-------------------------------------------------------------------------------------------------------------------------------------------------------------------------------------------------------------------------------------------------------------------------|
|                      |Elapsed Time                  |00:00:00.02                                                                                                                                                                                                                                                              |
|-------------------------------------------------------------------------------------------------------------------------------------------------------------------------------------------------------------------------------------------------------------------------------------------------------------------------------|

Within-Subjects Factors
Measure:   LP_Rate 
|--------|------------------|
|Training|Dependent Variable|
|--------|------------------|
|1       |Day1              |
|--------|------------------|
|2       |Day2              |
|--------|------------------|
|3       |Day3              |
|--------|------------------|
|4       |Day4              |
|--------|------------------|
|5       |Day5              |
|--------|------------------|
|6       |Day6              |
|--------|------------------|
|7       |Day7              |
|--------|------------------|
|8       |Day8              |
|--------|------------------|
|9       |Day9              |
|--------|------------------|
|10      |Day10             |
|--------|------------------|
|11      |Day11             |
|--------|------------------|
|12      |Day12             |
|--------|------------------|
|13      |Day13             |
|--------|------------------|
|14      |Day14             |
|--------|------------------|
|15      |Day15             |
|--------|------------------|
|16      |Day16             |
|--------|------------------|
|17      |Day17             |
|---------------------------|

Between-Subjects Factors
|-------|-----------|-|
|       |Value Label|N|
|-----|-|-----------|-|
|Group|1|WT         |7|
|     |-|-----------|-|
|     |2|Cre        |7|
|---------------------|

Descriptive Statistics
|-----|-----|------|--------------|--|
|     |Group|Mean  |Std. Deviation|N |
|-----|-----|------|--------------|--|
|Day1 |WT   |1.3239|1.43342       |7 |
|     |-----|------|--------------|--|
|     |Cre  |1.1180|1.02472       |7 |
|     |-----|------|--------------|--|
|     |Total|1.2209|1.20182       |14|
|-----|-----|------|--------------|--|
|Day2 |WT   |1.5373|.98641        |7 |
|     |-----|------|--------------|--|
|     |Cre  |.9226 |1.00296       |7 |
|     |-----|------|--------------|--|
|     |Total|1.2300|1.00751       |14|
|-----|-----|------|--------------|--|
|Day3 |WT   |3.2388|2.20901       |7 |
|     |-----|------|--------------|--|
|     |Cre  |3.1890|2.63323       |7 |
|     |-----|------|--------------|--|
|     |Total|3.2139|2.33519       |14|
|-----|-----|------|--------------|--|
|Day4 |WT   |2.2539|1.80416       |7 |
|     |-----|------|--------------|--|
|     |Cre  |1.9510|1.17592       |7 |
|     |-----|------|--------------|--|
|     |Total|2.1024|1.47147       |14|
|-----|-----|------|--------------|--|
|Day5 |WT   |2.3756|1.74844       |7 |
|     |-----|------|--------------|--|
|     |Cre  |2.5344|1.17417       |7 |
|     |-----|------|--------------|--|
|     |Total|2.4550|1.43319       |14|
|-----|-----|------|--------------|--|
|Day6 |WT   |2.5608|1.74378       |7 |
|     |-----|------|--------------|--|
|     |Cre  |2.6930|1.32790       |7 |
|     |-----|------|--------------|--|
|     |Total|2.6269|1.49063       |14|
|-----|-----|------|--------------|--|
|Day7 |WT   |3.0340|1.84851       |7 |
|     |-----|------|--------------|--|
|     |Cre  |3.1189|1.15676       |7 |
|     |-----|------|--------------|--|
|     |Total|3.0764|1.48209       |14|
|-----|-----|------|--------------|--|
|Day8 |WT   |2.1534|1.16855       |7 |
|     |-----|------|--------------|--|
|     |Cre  |2.2155|.76542        |7 |
|     |-----|------|--------------|--|
|     |Total|2.1844|.94956        |14|
|-----|-----|------|--------------|--|
|Day9 |WT   |2.2995|1.32912       |7 |
|     |-----|------|--------------|--|
|     |Cre  |3.1729|.61453        |7 |
|     |-----|------|--------------|--|
|     |Total|2.7362|1.09317       |14|
|-----|-----|------|--------------|--|
|Day10|WT   |1.3930|.82164        |7 |
|     |-----|------|--------------|--|
|     |Cre  |1.7893|.76522        |7 |
|     |-----|------|--------------|--|
|     |Total|1.5911|.79002        |14|
|-----|-----|------|--------------|--|
|Day11|WT   |1.5902|.60966        |7 |
|     |-----|------|--------------|--|
|     |Cre  |1.9077|.69579        |7 |
|     |-----|------|--------------|--|
|     |Total|1.7490|.64971        |14|
|-----|-----|------|--------------|--|
|Day12|WT   |1.7921|.61410        |7 |
|     |-----|------|--------------|--|
|     |Cre  |2.0795|.40793        |7 |
|     |-----|------|--------------|--|
|     |Total|1.9358|.52258        |14|
|-----|-----|------|--------------|--|
|Day13|WT   |1.3190|.63105        |7 |
|     |-----|------|--------------|--|
|     |Cre  |1.6111|.33919        |7 |
|     |-----|------|--------------|--|
|     |Total|1.4651|.50979        |14|
|-----|-----|------|--------------|--|
|Day14|WT   |1.8021|.45325        |7 |
|     |-----|------|--------------|--|
|     |Cre  |2.2774|.40595        |7 |
|     |-----|------|--------------|--|
|     |Total|2.0398|.48135        |14|
|-----|-----|------|--------------|--|
|Day15|WT   |2.1182|.57219        |7 |
|     |-----|------|--------------|--|
|     |Cre  |2.6861|.54578        |7 |
|     |-----|------|--------------|--|
|     |Total|2.4021|.61272        |14|
|-----|-----|------|--------------|--|
|Day16|WT   |1.8202|.56099        |7 |
|     |-----|------|--------------|--|
|     |Cre  |2.3587|.62215        |7 |
|     |-----|------|--------------|--|
|     |Total|2.0894|.63402        |14|
|-----|-----|------|--------------|--|
|Day17|WT   |1.9632|.50239        |7 |
|     |-----|------|--------------|--|
|     |Cre  |2.2776|.53049        |7 |
|     |-----|------|--------------|--|
|     |Total|2.1204|.52249        |14|
|------------------------------------|

Multivariate Testsa
|-----------------------------------|-----|-|-------------|--------|----|
|Effect                             |Value|F|Hypothesis df|Error df|Sig.|
|----------------|------------------|-----|-|-------------|--------|----|
|Training        |Pillai's Trace    |.b   |.|.            |.       |.   |
|                |------------------|-----|-|-------------|--------|----|
|                |Wilks' Lambda     |.b   |.|.            |.       |.   |
|                |------------------|-----|-|-------------|--------|----|
|                |Hotelling's Trace |.b   |.|.            |.       |.   |
|                |------------------|-----|-|-------------|--------|----|
|                |Roy's Largest Root|.b   |.|.            |.       |.   |
|----------------|------------------|-----|-|-------------|--------|----|
|Training * Group|Pillai's Trace    |.b   |.|.            |.       |.   |
|                |------------------|-----|-|-------------|--------|----|
|                |Wilks' Lambda     |.b   |.|.            |.       |.   |
|                |------------------|-----|-|-------------|--------|----|
|                |Hotelling's Trace |.b   |.|.            |.       |.   |
|                |------------------|-----|-|-------------|--------|----|
|                |Roy's Largest Root|.b   |.|.            |.       |.   |
|-----------------------------------------------------------------------|
 a Design: Intercept + Group 
 Within Subjects Design: Training
 b Cannot produce multivariate test statistics because of insufficient residual degrees of freedom.

Mauchly's Test of Sphericitya
Measure:   LP_Rate 
|----------------------|-----------|------------------|---|----|------------------------------------------|
|Within Subjects Effect|Mauchly's W|Approx. Chi-Square|df |Sig.|Epsilonb                                  |
|                      |           |                  |   |    |------------------|-----------|-----------|
|                      |           |                  |   |    |Greenhouse-Geisser|Huynh-Feldt|Lower-bound|
|----------------------|-----------|------------------|---|----|------------------|-----------|-----------|
|Training              |.000       |.                 |135|.   |.149              |.204       |.063       |
|---------------------------------------------------------------------------------------------------------|
Tests the null hypothesis that the error covariance matrix of the orthonormalized transformed dependent variables is proportional to an identity matrix.
 a Design: Intercept + Group 
 Within Subjects Design: Training
 b May be used to adjust the degrees of freedom for the averaged tests of significance. Corrected tests are displayed in the Tests of Within-Subjects Effects table.

Tests of Within-Subjects Effects
Measure:   LP_Rate 
|-----------------------------------|-----------------------|------|-----------|-----|----|
|Source                             |Type III Sum of Squares|df    |Mean Square|F    |Sig.|
|----------------|------------------|-----------------------|------|-----------|-----|----|
|Training        |Sphericity Assumed|76.022                 |16    |4.751      |6.389|.000|
|                |------------------|-----------------------|------|-----------|-----|----|
|                |Greenhouse-Geisser|76.022                 |2.384 |31.886     |6.389|.003|
|                |------------------|-----------------------|------|-----------|-----|----|
|                |Huynh-Feldt       |76.022                 |3.263 |23.297     |6.389|.001|
|                |------------------|-----------------------|------|-----------|-----|----|
|                |Lower-bound       |76.022                 |1.000 |76.022     |6.389|.027|
|----------------|------------------|-----------------------|------|-----------|-----|----|
|Training * Group|Sphericity Assumed|7.149                  |16    |.447       |.601 |.881|
|                |------------------|-----------------------|------|-----------|-----|----|
|                |Greenhouse-Geisser|7.149                  |2.384 |2.999      |.601 |.583|
|                |------------------|-----------------------|------|-----------|-----|----|
|                |Huynh-Feldt       |7.149                  |3.263 |2.191      |.601 |.632|
|                |------------------|-----------------------|------|-----------|-----|----|
|                |Lower-bound       |7.149                  |1.000 |7.149      |.601 |.453|
|----------------|------------------|-----------------------|------|-----------|-----|----|
|Error(Training) |Sphericity Assumed|142.786                |192   |.744       |     |    |
|                |------------------|-----------------------|------|-----------|-----|----|
|                |Greenhouse-Geisser|142.786                |28.610|4.991      |     |    |
|                |------------------|-----------------------|------|-----------|-----|----|
|                |Huynh-Feldt       |142.786                |39.158|3.646      |     |    |
|                |------------------|-----------------------|------|-----------|-----|----|
|                |Lower-bound       |142.786                |12.000|11.899     |     |    |
|-----------------------------------------------------------------------------------------|

Tests of Within-Subjects Contrasts
Measure:   LP_Rate 
|----------------|---------|-----------------------|--|-----------|------|----|
|Source          |Training |Type III Sum of Squares|df|Mean Square|F     |Sig.|
|----------------|---------|-----------------------|--|-----------|------|----|
|Training        |Linear   |.054                   |1 |.054       |.011  |.919|
|                |---------|-----------------------|--|-----------|------|----|
|                |Quadratic|6.642                  |1 |6.642      |15.688|.002|
|                |---------|-----------------------|--|-----------|------|----|
|                |Cubic    |28.484                 |1 |28.484     |22.683|.000|
|                |---------|-----------------------|--|-----------|------|----|
|                |Order 4  |3.018                  |1 |3.018      |5.039 |.044|
|                |---------|-----------------------|--|-----------|------|----|
|                |Order 5  |2.732                  |1 |2.732      |3.318 |.094|
|                |---------|-----------------------|--|-----------|------|----|
|                |Order 6  |.721                   |1 |.721       |2.300 |.155|
|                |---------|-----------------------|--|-----------|------|----|
|                |Order 7  |.171                   |1 |.171       |.608  |.450|
|                |---------|-----------------------|--|-----------|------|----|
|                |Order 8  |4.369                  |1 |4.369      |12.222|.004|
|                |---------|-----------------------|--|-----------|------|----|
|                |Order 9  |4.146                  |1 |4.146      |5.763 |.033|
|                |---------|-----------------------|--|-----------|------|----|
|                |Order 10 |11.261                 |1 |11.261     |36.519|.000|
|                |---------|-----------------------|--|-----------|------|----|
|                |Order 11 |1.571                  |1 |1.571      |3.629 |.081|
|                |---------|-----------------------|--|-----------|------|----|
|                |Order 12 |1.906                  |1 |1.906      |14.787|.002|
|                |---------|-----------------------|--|-----------|------|----|
|                |Order 13 |1.377                  |1 |1.377      |3.784 |.076|
|                |---------|-----------------------|--|-----------|------|----|
|                |Order 14 |1.536                  |1 |1.536      |6.948 |.022|
|                |---------|-----------------------|--|-----------|------|----|
|                |Order 15 |1.942                  |1 |1.942      |6.239 |.028|
|                |---------|-----------------------|--|-----------|------|----|
|                |Order 16 |6.093                  |1 |6.093      |19.440|.001|
|----------------|---------|-----------------------|--|-----------|------|----|
|Training * Group|Linear   |4.013                  |1 |4.013      |.795  |.390|
|                |---------|-----------------------|--|-----------|------|----|
|                |Quadratic|.745                   |1 |.745       |1.760 |.209|
|                |---------|-----------------------|--|-----------|------|----|
|                |Cubic    |.013                   |1 |.013       |.010  |.921|
|                |---------|-----------------------|--|-----------|------|----|
|                |Order 4  |.084                   |1 |.084       |.141  |.714|
|                |---------|-----------------------|--|-----------|------|----|
|                |Order 5  |.274                   |1 |.274       |.333  |.574|
|                |---------|-----------------------|--|-----------|------|----|
|                |Order 6  |.052                   |1 |.052       |.165  |.692|
|                |---------|-----------------------|--|-----------|------|----|
|                |Order 7  |.221                   |1 |.221       |.787  |.392|
|                |---------|-----------------------|--|-----------|------|----|
|                |Order 8  |.347                   |1 |.347       |.970  |.344|
|                |---------|-----------------------|--|-----------|------|----|
|                |Order 9  |.007                   |1 |.007       |.010  |.921|
|                |---------|-----------------------|--|-----------|------|----|
|                |Order 10 |.004                   |1 |.004       |.013  |.909|
|                |---------|-----------------------|--|-----------|------|----|
|                |Order 11 |.299                   |1 |.299       |.690  |.422|
|                |---------|-----------------------|--|-----------|------|----|
|                |Order 12 |.523                   |1 |.523       |4.058 |.067|
|                |---------|-----------------------|--|-----------|------|----|
|                |Order 13 |.039                   |1 |.039       |.106  |.750|
|                |---------|-----------------------|--|-----------|------|----|
|                |Order 14 |.114                   |1 |.114       |.514  |.487|
|                |---------|-----------------------|--|-----------|------|----|
|                |Order 15 |.026                   |1 |.026       |.083  |.779|
|                |---------|-----------------------|--|-----------|------|----|
|                |Order 16 |.389                   |1 |.389       |1.242 |.287|
|----------------|---------|-----------------------|--|-----------|------|----|
|Error(Training) |Linear   |60.565                 |12|5.047      |      |    |
|                |---------|-----------------------|--|-----------|------|----|
|                |Quadratic|5.080                  |12|.423       |      |    |
|                |---------|-----------------------|--|-----------|------|----|
|                |Cubic    |15.069                 |12|1.256      |      |    |
|                |---------|-----------------------|--|-----------|------|----|
|                |Order 4  |7.186                  |12|.599       |      |    |
|                |---------|-----------------------|--|-----------|------|----|
|                |Order 5  |9.883                  |12|.824       |      |    |
|                |---------|-----------------------|--|-----------|------|----|
|                |Order 6  |3.759                  |12|.313       |      |    |
|                |---------|-----------------------|--|-----------|------|----|
|                |Order 7  |3.363                  |12|.280       |      |    |
|                |---------|-----------------------|--|-----------|------|----|
|                |Order 8  |4.290                  |12|.357       |      |    |
|                |---------|-----------------------|--|-----------|------|----|
|                |Order 9  |8.632                  |12|.719       |      |    |
|                |---------|-----------------------|--|-----------|------|----|
|                |Order 10 |3.700                  |12|.308       |      |    |
|                |---------|-----------------------|--|-----------|------|----|
|                |Order 11 |5.196                  |12|.433       |      |    |
|                |---------|-----------------------|--|-----------|------|----|
|                |Order 12 |1.546                  |12|.129       |      |    |
|                |---------|-----------------------|--|-----------|------|----|
|                |Order 13 |4.367                  |12|.364       |      |    |
|                |---------|-----------------------|--|-----------|------|----|
|                |Order 14 |2.653                  |12|.221       |      |    |
|                |---------|-----------------------|--|-----------|------|----|
|                |Order 15 |3.736                  |12|.311       |      |    |
|                |---------|-----------------------|--|-----------|------|----|
|                |Order 16 |3.761                  |12|.313       |      |    |
|-----------------------------------------------------------------------------|

Tests of Between-Subjects Effects
Measure:   LP_Rate 
Transformed Variable:   Average 
|---------|-----------------------|--|-----------|-------|----|
|Source   |Type III Sum of Squares|df|Mean Square|F      |Sig.|
|---------|-----------------------|--|-----------|-------|----|
|Intercept|1081.508               |1 |1081.508   |101.875|.000|
|---------|-----------------------|--|-----------|-------|----|
|Group    |2.280                  |1 |2.280      |.215   |.651|
|---------|-----------------------|--|-----------|-------|----|
|Error    |127.393                |12|10.616     |       |    |
|-------------------------------------------------------------|
