# Supplementary material for: A corticostriatal deficit promotes temporal distortion of automatic action in ageing
Source: eLife. 2017 Oct 23;6:e29908. doi: 10.7554/eLife.29908 (PMC5677368; doi:10.7554/eLife.29908)
Supplement: Supplementary file 1. [file elife-29908-supp1.zip › StatsReport_files/StatsReport13_Drd1aCRE_Length.txt]

ANALYSIS OF SEQUENCE LENGTH

NARRATIVE RESULTS

Two-way mixed ANOVA analysis showed an overall significant increase in the number of actions per sequence from day 10 to day 17 of training (F(1,12) = 91.036, p < 0.001). Importantly,
there was no significant day x group interaction (F(1,14) = 19.724, p = 0.218), indicating that both groups increased the length of their sequences equally across training. This was 
further supported by simple effects analysis (separate one-way RM ANOVA - WT: F(1,6) = 59.546, p < 0.001; CRE: F(1,6) = 33.521, p < 0.01).


TABULAR RESULTS


TEST 1: Two-way mixed ANOVA
Factors: within-subject, Training; between subjects: Group

GLM Day_10 Day_17 BY Group
  /WSFACTOR=Training 2 Polynomial
  /MEASURE=Length_actions
  /METHOD=SSTYPE(3)
  /PRINT=DESCRIPTIVE
  /CRITERIA=ALPHA(.05)
  /WSDESIGN=Training
  /DESIGN=Group.


General Linear Model
Notes
|-----------------------------------------------------|--------------------------------------------------------------------------------------------------------------------------------------------------------------------------------------------|
|Output Created                                       |21-DEC-2016 11:42:24                                                                                                                                                                        |
|-----------------------------------------------------|--------------------------------------------------------------------------------------------------------------------------------------------------------------------------------------------|
|Comments                                             |                                                                                                                                                                                            |
|----------------------|------------------------------|--------------------------------------------------------------------------------------------------------------------------------------------------------------------------------------------|
|Input                 |Data                          |\Drd1aCRE_Length.sav                                                        |
|                      |------------------------------|--------------------------------------------------------------------------------------------------------------------------------------------------------------------------------------------|
|                      |Active Dataset                |DataSet1                                                                                                                                                                                    |
|                      |------------------------------|--------------------------------------------------------------------------------------------------------------------------------------------------------------------------------------------|
|                      |Filter                        |<none>                                                                                                                                                                                      |
|                      |------------------------------|--------------------------------------------------------------------------------------------------------------------------------------------------------------------------------------------|
|                      |Weight                        |<none>                                                                                                                                                                                      |
|                      |------------------------------|--------------------------------------------------------------------------------------------------------------------------------------------------------------------------------------------|
|                      |Split File                    |<none>                                                                                                                                                                                      |
|                      |------------------------------|--------------------------------------------------------------------------------------------------------------------------------------------------------------------------------------------|
|                      |N of Rows in Working Data File|14                                                                                                                                                                                          |
|----------------------|------------------------------|--------------------------------------------------------------------------------------------------------------------------------------------------------------------------------------------|
|Missing Value Handling|Definition of Missing         |User-defined missing values are treated as missing.                                                                                                                                         |
|                      |------------------------------|--------------------------------------------------------------------------------------------------------------------------------------------------------------------------------------------|
|                      |Cases Used                    |Statistics are based on all cases with valid data for all variables in the model.                                                                                                           |
|-----------------------------------------------------|--------------------------------------------------------------------------------------------------------------------------------------------------------------------------------------------|
|Syntax                                               |GLM Day_10 Day_17 BY Group
  /WSFACTOR=Training 2 Polynomial
  /MEASURE=Length_actions
  /METHOD=SSTYPE(3)
  /PRINT=DESCRIPTIVE
  /CRITERIA=ALPHA(.05)
  /WSDESIGN=Training
  /DESIGN=Group.|
|----------------------|------------------------------|--------------------------------------------------------------------------------------------------------------------------------------------------------------------------------------------|
|Resources             |Processor Time                |00:00:00.00                                                                                                                                                                                 |
|                      |------------------------------|--------------------------------------------------------------------------------------------------------------------------------------------------------------------------------------------|
|                      |Elapsed Time                  |00:00:00.02                                                                                                                                                                                 |
|--------------------------------------------------------------------------------------------------------------------------------------------------------------------------------------------------------------------------------------------------|

Within-Subjects Factors
Measure:   Length_actions 
|--------|------------------|
|Training|Dependent Variable|
|--------|------------------|
|1       |Day_10            |
|--------|------------------|
|2       |Day_17            |
|---------------------------|

Between-Subjects Factors
|-------|-----------|-|
|       |Value Label|N|
|-----|-|-----------|-|
|Group|1|WT         |7|
|     |-|-----------|-|
|     |2|Cre        |7|
|---------------------|

Descriptive Statistics
|------|-----|-------|--------------|--|
|      |Group|Mean   |Std. Deviation|N |
|------|-----|-------|--------------|--|
|Day_10|WT   |7.1067 |2.64375       |7 |
|      |-----|-------|--------------|--|
|      |Cre  |8.3167 |2.91617       |7 |
|      |-----|-------|--------------|--|
|      |Total|7.7117 |2.74681       |14|
|------|-----|-------|--------------|--|
|Day_17|WT   |21.1049|3.13859       |7 |
|      |-----|-------|--------------|--|
|      |Cre  |18.9576|4.00814       |7 |
|      |-----|-------|--------------|--|
|      |Total|20.0313|3.63353       |14|
|--------------------------------------|

Multivariate Testsa
|-----------------------------------|-----|-------|-------------|--------|----|
|Effect                             |Value|F      |Hypothesis df|Error df|Sig.|
|----------------|------------------|-----|-------|-------------|--------|----|
|Training        |Pillai's Trace    |.884 |91.036b|1.000        |12.000  |.000|
|                |------------------|-----|-------|-------------|--------|----|
|                |Wilks' Lambda     |.116 |91.036b|1.000        |12.000  |.000|
|                |------------------|-----|-------|-------------|--------|----|
|                |Hotelling's Trace |7.586|91.036b|1.000        |12.000  |.000|
|                |------------------|-----|-------|-------------|--------|----|
|                |Roy's Largest Root|7.586|91.036b|1.000        |12.000  |.000|
|----------------|------------------|-----|-------|-------------|--------|----|
|Training * Group|Pillai's Trace    |.123 |1.690b |1.000        |12.000  |.218|
|                |------------------|-----|-------|-------------|--------|----|
|                |Wilks' Lambda     |.877 |1.690b |1.000        |12.000  |.218|
|                |------------------|-----|-------|-------------|--------|----|
|                |Hotelling's Trace |.141 |1.690b |1.000        |12.000  |.218|
|                |------------------|-----|-------|-------------|--------|----|
|                |Roy's Largest Root|.141 |1.690b |1.000        |12.000  |.218|
|-----------------------------------------------------------------------------|
 a Design: Intercept + Group 
 Within Subjects Design: Training
 b Exact statistic

Mauchly's Test of Sphericitya
Measure:   Length_actions 
|----------------------|-----------|------------------|--|----|------------------------------------------|
|Within Subjects Effect|Mauchly's W|Approx. Chi-Square|df|Sig.|Epsilonb                                  |
|                      |           |                  |  |    |------------------|-----------|-----------|
|                      |           |                  |  |    |Greenhouse-Geisser|Huynh-Feldt|Lower-bound|
|----------------------|-----------|------------------|--|----|------------------|-----------|-----------|
|Training              |1.000      |.000              |0 |.   |1.000             |1.000      |1.000      |
|--------------------------------------------------------------------------------------------------------|
Tests the null hypothesis that the error covariance matrix of the orthonormalized transformed dependent variables is proportional to an identity matrix.
 a Design: Intercept + Group 
 Within Subjects Design: Training
 b May be used to adjust the degrees of freedom for the averaged tests of significance. Corrected tests are displayed in the Tests of Within-Subjects Effects table.

Tests of Within-Subjects Effects
Measure:   Length_actions 
|-----------------------------------|-----------------------|------|-----------|------|----|
|Source                             |Type III Sum of Squares|df    |Mean Square|F     |Sig.|
|----------------|------------------|-----------------------|------|-----------|------|----|
|Training        |Sphericity Assumed|1062.403               |1     |1062.403   |91.036|.000|
|                |------------------|-----------------------|------|-----------|------|----|
|                |Greenhouse-Geisser|1062.403               |1.000 |1062.403   |91.036|.000|
|                |------------------|-----------------------|------|-----------|------|----|
|                |Huynh-Feldt       |1062.403               |1.000 |1062.403   |91.036|.000|
|                |------------------|-----------------------|------|-----------|------|----|
|                |Lower-bound       |1062.403               |1.000 |1062.403   |91.036|.000|
|----------------|------------------|-----------------------|------|-----------|------|----|
|Training * Group|Sphericity Assumed|19.724                 |1     |19.724     |1.690 |.218|
|                |------------------|-----------------------|------|-----------|------|----|
|                |Greenhouse-Geisser|19.724                 |1.000 |19.724     |1.690 |.218|
|                |------------------|-----------------------|------|-----------|------|----|
|                |Huynh-Feldt       |19.724                 |1.000 |19.724     |1.690 |.218|
|                |------------------|-----------------------|------|-----------|------|----|
|                |Lower-bound       |19.724                 |1.000 |19.724     |1.690 |.218|
|----------------|------------------|-----------------------|------|-----------|------|----|
|Error(Training) |Sphericity Assumed|140.041                |12    |11.670     |      |    |
|                |------------------|-----------------------|------|-----------|------|----|
|                |Greenhouse-Geisser|140.041                |12.000|11.670     |      |    |
|                |------------------|-----------------------|------|-----------|------|----|
|                |Huynh-Feldt       |140.041                |12.000|11.670     |      |    |
|                |------------------|-----------------------|------|-----------|------|----|
|                |Lower-bound       |140.041                |12.000|11.670     |      |    |
|------------------------------------------------------------------------------------------|

Tests of Within-Subjects Contrasts
Measure:   Length_actions 
|----------------|--------|-----------------------|--|-----------|------|----|
|Source          |Training|Type III Sum of Squares|df|Mean Square|F     |Sig.|
|----------------|--------|-----------------------|--|-----------|------|----|
|Training        |Linear  |1062.403               |1 |1062.403   |91.036|.000|
|----------------|--------|-----------------------|--|-----------|------|----|
|Training * Group|Linear  |19.724                 |1 |19.724     |1.690 |.218|
|----------------|--------|-----------------------|--|-----------|------|----|
|Error(Training) |Linear  |140.041                |12|11.670     |      |    |
|----------------------------------------------------------------------------|

Tests of Between-Subjects Effects
Measure:   Length_actions 
Transformed Variable:   Average 
|---------|-----------------------|--|-----------|-------|----|
|Source   |Type III Sum of Squares|df|Mean Square|F      |Sig.|
|---------|-----------------------|--|-----------|-------|----|
|Intercept|5387.695               |1 |5387.695   |596.341|.000|
|---------|-----------------------|--|-----------|-------|----|
|Group    |1.537                  |1 |1.537      |.170   |.687|
|---------|-----------------------|--|-----------|-------|----|
|Error    |108.415                |12|9.035      |       |    |
|-------------------------------------------------------------|


TEST 2: One-way RM ANOVA (WT) - SIMPLE Effects
Factor: within-subject, Day

GLM Day_10 Day_17
  /WSFACTOR=Training 2 Polynomial
  /MEASURE=Length_actions
  /METHOD=SSTYPE(3)
  /PRINT=DESCRIPTIVE
  /CRITERIA=ALPHA(.05)
  /WSDESIGN=Training.


General Linear Model
Notes
|-----------------------------------------------------|-------------------------------------------------------------------------------------------------------------------------------------------------------------------|
|Output Created                                       |21-DEC-2016 11:43:37                                                                                                                                               |
|-----------------------------------------------------|-------------------------------------------------------------------------------------------------------------------------------------------------------------------|
|Comments                                             |                                                                                                                                                                   |
|----------------------|------------------------------|-------------------------------------------------------------------------------------------------------------------------------------------------------------------|
|Input                 |Data                          |\Drd1aCRE_Length.sav                               |
|                      |------------------------------|-------------------------------------------------------------------------------------------------------------------------------------------------------------------|
|                      |Active Dataset                |DataSet1                                                                                                                                                           |
|                      |------------------------------|-------------------------------------------------------------------------------------------------------------------------------------------------------------------|
|                      |Filter                        |<none>                                                                                                                                                             |
|                      |------------------------------|-------------------------------------------------------------------------------------------------------------------------------------------------------------------|
|                      |Weight                        |<none>                                                                                                                                                             |
|                      |------------------------------|-------------------------------------------------------------------------------------------------------------------------------------------------------------------|
|                      |Split File                    |<none>                                                                                                                                                             |
|                      |------------------------------|-------------------------------------------------------------------------------------------------------------------------------------------------------------------|
|                      |N of Rows in Working Data File|7                                                                                                                                                                  |
|----------------------|------------------------------|-------------------------------------------------------------------------------------------------------------------------------------------------------------------|
|Missing Value Handling|Definition of Missing         |User-defined missing values are treated as missing.                                                                                                                |
|                      |------------------------------|-------------------------------------------------------------------------------------------------------------------------------------------------------------------|
|                      |Cases Used                    |Statistics are based on all cases with valid data for all variables in the model.                                                                                  |
|-----------------------------------------------------|-------------------------------------------------------------------------------------------------------------------------------------------------------------------|
|Syntax                                               |GLM Day_10 Day_17
  /WSFACTOR=Training 2 Polynomial
  /MEASURE=Length_actions
  /METHOD=SSTYPE(3)
  /PRINT=DESCRIPTIVE
  /CRITERIA=ALPHA(.05)
  /WSDESIGN=Training.|
|----------------------|------------------------------|-------------------------------------------------------------------------------------------------------------------------------------------------------------------|
|Resources             |Processor Time                |00:00:00.00                                                                                                                                                        |
|                      |------------------------------|-------------------------------------------------------------------------------------------------------------------------------------------------------------------|
|                      |Elapsed Time                  |00:00:00.01                                                                                                                                                        |
|-------------------------------------------------------------------------------------------------------------------------------------------------------------------------------------------------------------------------|

Within-Subjects Factors
Measure:   Length_actions 
|--------|------------------|
|Training|Dependent Variable|
|--------|------------------|
|1       |Day_10            |
|--------|------------------|
|2       |Day_17            |
|---------------------------|

Descriptive Statistics
|------|-------|--------------|-|
|      |Mean   |Std. Deviation|N|
|------|-------|--------------|-|
|Day_10|7.1067 |2.64375       |7|
|------|-------|--------------|-|
|Day_17|21.1049|3.13859       |7|
|-------------------------------|

Multivariate Testsa
|---------------------------|-----|-------|-------------|--------|----|
|Effect                     |Value|F      |Hypothesis df|Error df|Sig.|
|--------|------------------|-----|-------|-------------|--------|----|
|Training|Pillai's Trace    |.908 |59.546b|1.000        |6.000   |.000|
|        |------------------|-----|-------|-------------|--------|----|
|        |Wilks' Lambda     |.092 |59.546b|1.000        |6.000   |.000|
|        |------------------|-----|-------|-------------|--------|----|
|        |Hotelling's Trace |9.924|59.546b|1.000        |6.000   |.000|
|        |------------------|-----|-------|-------------|--------|----|
|        |Roy's Largest Root|9.924|59.546b|1.000        |6.000   |.000|
|---------------------------------------------------------------------|
 a Design: Intercept 
 Within Subjects Design: Training
 b Exact statistic

Mauchly's Test of Sphericitya
Measure:   Length_actions 
|----------------------|-----------|------------------|--|----|------------------------------------------|
|Within Subjects Effect|Mauchly's W|Approx. Chi-Square|df|Sig.|Epsilonb                                  |
|                      |           |                  |  |    |------------------|-----------|-----------|
|                      |           |                  |  |    |Greenhouse-Geisser|Huynh-Feldt|Lower-bound|
|----------------------|-----------|------------------|--|----|------------------|-----------|-----------|
|Training              |1.000      |.000              |0 |.   |1.000             |1.000      |1.000      |
|--------------------------------------------------------------------------------------------------------|
Tests the null hypothesis that the error covariance matrix of the orthonormalized transformed dependent variables is proportional to an identity matrix.
 a Design: Intercept 
 Within Subjects Design: Training
 b May be used to adjust the degrees of freedom for the averaged tests of significance. Corrected tests are displayed in the Tests of Within-Subjects Effects table.

Tests of Within-Subjects Effects
Measure:   Length_actions 
|----------------------------------|-----------------------|-----|-----------|------|----|
|Source                            |Type III Sum of Squares|df   |Mean Square|F     |Sig.|
|---------------|------------------|-----------------------|-----|-----------|------|----|
|Training       |Sphericity Assumed|685.821                |1    |685.821    |59.546|.000|
|               |------------------|-----------------------|-----|-----------|------|----|
|               |Greenhouse-Geisser|685.821                |1.000|685.821    |59.546|.000|
|               |------------------|-----------------------|-----|-----------|------|----|
|               |Huynh-Feldt       |685.821                |1.000|685.821    |59.546|.000|
|               |------------------|-----------------------|-----|-----------|------|----|
|               |Lower-bound       |685.821                |1.000|685.821    |59.546|.000|
|---------------|------------------|-----------------------|-----|-----------|------|----|
|Error(Training)|Sphericity Assumed|69.105                 |6    |11.517     |      |    |
|               |------------------|-----------------------|-----|-----------|------|----|
|               |Greenhouse-Geisser|69.105                 |6.000|11.517     |      |    |
|               |------------------|-----------------------|-----|-----------|------|----|
|               |Huynh-Feldt       |69.105                 |6.000|11.517     |      |    |
|               |------------------|-----------------------|-----|-----------|------|----|
|               |Lower-bound       |69.105                 |6.000|11.517     |      |    |
|----------------------------------------------------------------------------------------|

Tests of Within-Subjects Contrasts
Measure:   Length_actions 
|---------------|--------|-----------------------|--|-----------|------|----|
|Source         |Training|Type III Sum of Squares|df|Mean Square|F     |Sig.|
|---------------|--------|-----------------------|--|-----------|------|----|
|Training       |Linear  |685.821                |1 |685.821    |59.546|.000|
|---------------|--------|-----------------------|--|-----------|------|----|
|Error(Training)|Linear  |69.105                 |6 |11.517     |      |    |
|---------------------------------------------------------------------------|

Tests of Between-Subjects Effects
Measure:   Length_actions 
Transformed Variable:   Average 
|---------|-----------------------|--|-----------|-------|----|
|Source   |Type III Sum of Squares|df|Mean Square|F      |Sig.|
|---------|-----------------------|--|-----------|-------|----|
|Intercept|2785.624               |1 |2785.624   |523.349|.000|
|---------|-----------------------|--|-----------|-------|----|
|Error    |31.936                 |6 |5.323      |       |    |
|-------------------------------------------------------------|


TEST 3: One-way RM ANOVA (CRE) - SIMPLE Effects
Factor: within-subject, Day


GLM Day_10 Day_17
  /WSFACTOR=Training 2 Polynomial
  /MEASURE=Length_actions
  /METHOD=SSTYPE(3)
  /PRINT=DESCRIPTIVE
  /CRITERIA=ALPHA(.05)
  /WSDESIGN=Training.


General Linear Model
Notes
|-----------------------------------------------------|-------------------------------------------------------------------------------------------------------------------------------------------------------------------|
|Output Created                                       |21-DEC-2016 11:44:16                                                                                                                                               |
|-----------------------------------------------------|-------------------------------------------------------------------------------------------------------------------------------------------------------------------|
|Comments                                             |                                                                                                                                                                   |
|----------------------|------------------------------|-------------------------------------------------------------------------------------------------------------------------------------------------------------------|
|Input                 |Data                          |\Drd1aCRE_Length.sav                               |
|                      |------------------------------|-------------------------------------------------------------------------------------------------------------------------------------------------------------------|
|                      |Active Dataset                |DataSet1                                                                                                                                                           |
|                      |------------------------------|-------------------------------------------------------------------------------------------------------------------------------------------------------------------|
|                      |Filter                        |<none>                                                                                                                                                             |
|                      |------------------------------|-------------------------------------------------------------------------------------------------------------------------------------------------------------------|
|                      |Weight                        |<none>                                                                                                                                                             |
|                      |------------------------------|-------------------------------------------------------------------------------------------------------------------------------------------------------------------|
|                      |Split File                    |<none>                                                                                                                                                             |
|                      |------------------------------|-------------------------------------------------------------------------------------------------------------------------------------------------------------------|
|                      |N of Rows in Working Data File|7                                                                                                                                                                  |
|----------------------|------------------------------|-------------------------------------------------------------------------------------------------------------------------------------------------------------------|
|Missing Value Handling|Definition of Missing         |User-defined missing values are treated as missing.                                                                                                                |
|                      |------------------------------|-------------------------------------------------------------------------------------------------------------------------------------------------------------------|
|                      |Cases Used                    |Statistics are based on all cases with valid data for all variables in the model.                                                                                  |
|-----------------------------------------------------|-------------------------------------------------------------------------------------------------------------------------------------------------------------------|
|Syntax                                               |GLM Day_10 Day_17
  /WSFACTOR=Training 2 Polynomial
  /MEASURE=Length_actions
  /METHOD=SSTYPE(3)
  /PRINT=DESCRIPTIVE
  /CRITERIA=ALPHA(.05)
  /WSDESIGN=Training.|
|----------------------|------------------------------|-------------------------------------------------------------------------------------------------------------------------------------------------------------------|
|Resources             |Processor Time                |00:00:00.00                                                                                                                                                        |
|                      |------------------------------|-------------------------------------------------------------------------------------------------------------------------------------------------------------------|
|                      |Elapsed Time                  |00:00:00.00                                                                                                                                                        |
|-------------------------------------------------------------------------------------------------------------------------------------------------------------------------------------------------------------------------|

Within-Subjects Factors
Measure:   Length_actions 
|--------|------------------|
|Training|Dependent Variable|
|--------|------------------|
|1       |Day_10            |
|--------|------------------|
|2       |Day_17            |
|---------------------------|

Descriptive Statistics
|------|-------|--------------|-|
|      |Mean   |Std. Deviation|N|
|------|-------|--------------|-|
|Day_10|8.3167 |2.91617       |7|
|------|-------|--------------|-|
|Day_17|18.9576|4.00814       |7|
|-------------------------------|

Multivariate Testsa
|---------------------------|-----|-------|-------------|--------|----|
|Effect                     |Value|F      |Hypothesis df|Error df|Sig.|
|--------|------------------|-----|-------|-------------|--------|----|
|Training|Pillai's Trace    |.848 |33.521b|1.000        |6.000   |.001|
|        |------------------|-----|-------|-------------|--------|----|
|        |Wilks' Lambda     |.152 |33.521b|1.000        |6.000   |.001|
|        |------------------|-----|-------|-------------|--------|----|
|        |Hotelling's Trace |5.587|33.521b|1.000        |6.000   |.001|
|        |------------------|-----|-------|-------------|--------|----|
|        |Roy's Largest Root|5.587|33.521b|1.000        |6.000   |.001|
|---------------------------------------------------------------------|
 a Design: Intercept 
 Within Subjects Design: Training
 b Exact statistic

Mauchly's Test of Sphericitya
Measure:   Length_actions 
|----------------------|-----------|------------------|--|----|------------------------------------------|
|Within Subjects Effect|Mauchly's W|Approx. Chi-Square|df|Sig.|Epsilonb                                  |
|                      |           |                  |  |    |------------------|-----------|-----------|
|                      |           |                  |  |    |Greenhouse-Geisser|Huynh-Feldt|Lower-bound|
|----------------------|-----------|------------------|--|----|------------------|-----------|-----------|
|Training              |1.000      |.000              |0 |.   |1.000             |1.000      |1.000      |
|--------------------------------------------------------------------------------------------------------|
Tests the null hypothesis that the error covariance matrix of the orthonormalized transformed dependent variables is proportional to an identity matrix.
 a Design: Intercept 
 Within Subjects Design: Training
 b May be used to adjust the degrees of freedom for the averaged tests of significance. Corrected tests are displayed in the Tests of Within-Subjects Effects table.

Tests of Within-Subjects Effects
Measure:   Length_actions 
|----------------------------------|-----------------------|-----|-----------|------|----|
|Source                            |Type III Sum of Squares|df   |Mean Square|F     |Sig.|
|---------------|------------------|-----------------------|-----|-----------|------|----|
|Training       |Sphericity Assumed|396.305                |1    |396.305    |33.521|.001|
|               |------------------|-----------------------|-----|-----------|------|----|
|               |Greenhouse-Geisser|396.305                |1.000|396.305    |33.521|.001|
|               |------------------|-----------------------|-----|-----------|------|----|
|               |Huynh-Feldt       |396.305                |1.000|396.305    |33.521|.001|
|               |------------------|-----------------------|-----|-----------|------|----|
|               |Lower-bound       |396.305                |1.000|396.305    |33.521|.001|
|---------------|------------------|-----------------------|-----|-----------|------|----|
|Error(Training)|Sphericity Assumed|70.936                 |6    |11.823     |      |    |
|               |------------------|-----------------------|-----|-----------|------|----|
|               |Greenhouse-Geisser|70.936                 |6.000|11.823     |      |    |
|               |------------------|-----------------------|-----|-----------|------|----|
|               |Huynh-Feldt       |70.936                 |6.000|11.823     |      |    |
|               |------------------|-----------------------|-----|-----------|------|----|
|               |Lower-bound       |70.936                 |6.000|11.823     |      |    |
|----------------------------------------------------------------------------------------|

Tests of Within-Subjects Contrasts
Measure:   Length_actions 
|---------------|--------|-----------------------|--|-----------|------|----|
|Source         |Training|Type III Sum of Squares|df|Mean Square|F     |Sig.|
|---------------|--------|-----------------------|--|-----------|------|----|
|Training       |Linear  |396.305                |1 |396.305    |33.521|.001|
|---------------|--------|-----------------------|--|-----------|------|----|
|Error(Training)|Linear  |70.936                 |6 |11.823     |      |    |
|---------------------------------------------------------------------------|

Tests of Between-Subjects Effects
Measure:   Length_actions 
Transformed Variable:   Average 
|---------|-----------------------|--|-----------|-------|----|
|Source   |Type III Sum of Squares|df|Mean Square|F      |Sig.|
|---------|-----------------------|--|-----------|-------|----|
|Intercept|2603.608               |1 |2603.608   |204.261|.000|
|---------|-----------------------|--|-----------|-------|----|
|Error    |76.479                 |6 |12.746     |       |    |
|-------------------------------------------------------------|
