# Supplementary material for: A corticostriatal deficit promotes temporal distortion of automatic action in ageing
Source: eLife. 2017 Oct 23;6:e29908. doi: 10.7554/eLife.29908 (PMC5677368; doi:10.7554/eLife.29908)
Supplement: Supplementary file 1. [file elife-29908-supp1.zip › StatsReport_files/StatsReport14_Drd1aCRE_Duration.txt]

ANALYSIS OF ESE SEQUENCE DURATION

NARRATIVE RESULTS

Two-way mixed ANOVA analysis showed an overall significant increase in the latency of the sequences from day 10 to day 17 of training (F(1,12) = 18.545, p < 0.01). However,
there was a significant day x group interaction (F(1,12) = 5.087, p < 0.05), indicating that this increase was specifically influenced by the pharmacogenetic maipulation. 
Simple effects analysis (separate one-way ANOVAs) confirmed that only WT mice significantly extended the time of action (F(1,6) = 30.545, p < 0.01), whereas CRE animals remained
with the invariable sequence latencies across training F(1,7) = 1.624, p = 0.250).


TABULAR RESULTS

TEST 1: Two-way mixed ANOVA
Factors: within-subject, Training; between subjects: Group


GLM Day_10 Day_17 BY Group
  /WSFACTOR=Training 2 Polynomial
  /MEASURE=Latency_sec
  /METHOD=SSTYPE(3)
  /PRINT=DESCRIPTIVE
  /CRITERIA=ALPHA(.05)
  /WSDESIGN=Training
  /DESIGN=Group.


General Linear Model
Notes
|-----------------------------------------------------|-----------------------------------------------------------------------------------------------------------------------------------------------------------------------------------------|
|Output Created                                       |21-DEC-2016 12:03:03                                                                                                                                                                     |
|-----------------------------------------------------|-----------------------------------------------------------------------------------------------------------------------------------------------------------------------------------------|
|Comments                                             |                                                                                                                                                                                         |
|----------------------|------------------------------|-----------------------------------------------------------------------------------------------------------------------------------------------------------------------------------------|
|Input                 |Data                          |\Drd1aCRE_Duration.sav                                                   |
|                      |------------------------------|-----------------------------------------------------------------------------------------------------------------------------------------------------------------------------------------|
|                      |Active Dataset                |DataSet1                                                                                                                                                                                 |
|                      |------------------------------|-----------------------------------------------------------------------------------------------------------------------------------------------------------------------------------------|
|                      |Filter                        |<none>                                                                                                                                                                                   |
|                      |------------------------------|-----------------------------------------------------------------------------------------------------------------------------------------------------------------------------------------|
|                      |Weight                        |<none>                                                                                                                                                                                   |
|                      |------------------------------|-----------------------------------------------------------------------------------------------------------------------------------------------------------------------------------------|
|                      |Split File                    |<none>                                                                                                                                                                                   |
|                      |------------------------------|-----------------------------------------------------------------------------------------------------------------------------------------------------------------------------------------|
|                      |N of Rows in Working Data File|14                                                                                                                                                                                       |
|----------------------|------------------------------|-----------------------------------------------------------------------------------------------------------------------------------------------------------------------------------------|
|Missing Value Handling|Definition of Missing         |User-defined missing values are treated as missing.                                                                                                                                      |
|                      |------------------------------|-----------------------------------------------------------------------------------------------------------------------------------------------------------------------------------------|
|                      |Cases Used                    |Statistics are based on all cases with valid data for all variables in the model.                                                                                                        |
|-----------------------------------------------------|-----------------------------------------------------------------------------------------------------------------------------------------------------------------------------------------|
|Syntax                                               |GLM Day_10 Day_17 BY Group
  /WSFACTOR=Training 2 Polynomial
  /MEASURE=Latency_sec
  /METHOD=SSTYPE(3)
  /PRINT=DESCRIPTIVE
  /CRITERIA=ALPHA(.05)
  /WSDESIGN=Training
  /DESIGN=Group.|
|----------------------|------------------------------|-----------------------------------------------------------------------------------------------------------------------------------------------------------------------------------------|
|Resources             |Processor Time                |00:00:00.00                                                                                                                                                                              |
|                      |------------------------------|-----------------------------------------------------------------------------------------------------------------------------------------------------------------------------------------|
|                      |Elapsed Time                  |00:00:00.00                                                                                                                                                                              |
|-----------------------------------------------------------------------------------------------------------------------------------------------------------------------------------------------------------------------------------------------|


[DataSet1] C:\Users\Jay\Documents\Articles in preparation\BTZR002\Cell Press Submission\Stats\Figure 5\Figure 5H_latency\ESE_Drd1aCRE_Latency.sav

Within-Subjects Factors
Measure:   Latency_sec 
|--------|------------------|
|Training|Dependent Variable|
|--------|------------------|
|1       |Day_10            |
|--------|------------------|
|2       |Day_17            |
|---------------------------|

Between-Subjects Factors
|-------|-----------|-|
|       |Value Label|N|
|-----|-|-----------|-|
|Group|1|WT         |7|
|     |-|-----------|-|
|     |2|Cre        |7|
|---------------------|

Descriptive Statistics
|------|-----|-------|--------------|--|
|      |Group|Mean   |Std. Deviation|N |
|------|-----|-------|--------------|--|
|Day_10|WT   |14.2366|5.28617       |7 |
|      |-----|-------|--------------|--|
|      |Cre  |14.0925|4.41950       |7 |
|      |-----|-------|--------------|--|
|      |Total|14.1645|4.68160       |14|
|------|-----|-------|--------------|--|
|Day_17|WT   |26.1762|5.92097       |7 |
|      |-----|-------|--------------|--|
|      |Cre  |17.8245|5.76142       |7 |
|      |-----|-------|--------------|--|
|      |Total|22.0004|7.09086       |14|
|--------------------------------------|

Multivariate Testsa
|-----------------------------------|-----|-------|-------------|--------|----|
|Effect                             |Value|F      |Hypothesis df|Error df|Sig.|
|----------------|------------------|-----|-------|-------------|--------|----|
|Training        |Pillai's Trace    |.607 |18.545b|1.000        |12.000  |.001|
|                |------------------|-----|-------|-------------|--------|----|
|                |Wilks' Lambda     |.393 |18.545b|1.000        |12.000  |.001|
|                |------------------|-----|-------|-------------|--------|----|
|                |Hotelling's Trace |1.545|18.545b|1.000        |12.000  |.001|
|                |------------------|-----|-------|-------------|--------|----|
|                |Roy's Largest Root|1.545|18.545b|1.000        |12.000  |.001|
|----------------|------------------|-----|-------|-------------|--------|----|
|Training * Group|Pillai's Trace    |.298 |5.087b |1.000        |12.000  |.044|
|                |------------------|-----|-------|-------------|--------|----|
|                |Wilks' Lambda     |.702 |5.087b |1.000        |12.000  |.044|
|                |------------------|-----|-------|-------------|--------|----|
|                |Hotelling's Trace |.424 |5.087b |1.000        |12.000  |.044|
|                |------------------|-----|-------|-------------|--------|----|
|                |Roy's Largest Root|.424 |5.087b |1.000        |12.000  |.044|
|-----------------------------------------------------------------------------|
 a Design: Intercept + Group 
 Within Subjects Design: Training
 b Exact statistic

Mauchly's Test of Sphericitya
Measure:   Latency_sec 
|----------------------|-----------|------------------|--|----|------------------------------------------|
|Within Subjects Effect|Mauchly's W|Approx. Chi-Square|df|Sig.|Epsilonb                                  |
|                      |           |                  |  |    |------------------|-----------|-----------|
|                      |           |                  |  |    |Greenhouse-Geisser|Huynh-Feldt|Lower-bound|
|----------------------|-----------|------------------|--|----|------------------|-----------|-----------|
|Training              |1.000      |.000              |0 |.   |1.000             |1.000      |1.000      |
|--------------------------------------------------------------------------------------------------------|
Tests the null hypothesis that the error covariance matrix of the orthonormalized transformed dependent variables is proportional to an identity matrix.
 a Design: Intercept + Group 
 Within Subjects Design: Training
 b May be used to adjust the degrees of freedom for the averaged tests of significance. Corrected tests are displayed in the Tests of Within-Subjects Effects table.

Tests of Within-Subjects Effects
Measure:   Latency_sec 
|-----------------------------------|-----------------------|------|-----------|------|----|
|Source                             |Type III Sum of Squares|df    |Mean Square|F     |Sig.|
|----------------|------------------|-----------------------|------|-----------|------|----|
|Training        |Sphericity Assumed|429.800                |1     |429.800    |18.545|.001|
|                |------------------|-----------------------|------|-----------|------|----|
|                |Greenhouse-Geisser|429.800                |1.000 |429.800    |18.545|.001|
|                |------------------|-----------------------|------|-----------|------|----|
|                |Huynh-Feldt       |429.800                |1.000 |429.800    |18.545|.001|
|                |------------------|-----------------------|------|-----------|------|----|
|                |Lower-bound       |429.800                |1.000 |429.800    |18.545|.001|
|----------------|------------------|-----------------------|------|-----------|------|----|
|Training * Group|Sphericity Assumed|117.889                |1     |117.889    |5.087 |.044|
|                |------------------|-----------------------|------|-----------|------|----|
|                |Greenhouse-Geisser|117.889                |1.000 |117.889    |5.087 |.044|
|                |------------------|-----------------------|------|-----------|------|----|
|                |Huynh-Feldt       |117.889                |1.000 |117.889    |5.087 |.044|
|                |------------------|-----------------------|------|-----------|------|----|
|                |Lower-bound       |117.889                |1.000 |117.889    |5.087 |.044|
|----------------|------------------|-----------------------|------|-----------|------|----|
|Error(Training) |Sphericity Assumed|278.109                |12    |23.176     |      |    |
|                |------------------|-----------------------|------|-----------|------|----|
|                |Greenhouse-Geisser|278.109                |12.000|23.176     |      |    |
|                |------------------|-----------------------|------|-----------|------|----|
|                |Huynh-Feldt       |278.109                |12.000|23.176     |      |    |
|                |------------------|-----------------------|------|-----------|------|----|
|                |Lower-bound       |278.109                |12.000|23.176     |      |    |
|------------------------------------------------------------------------------------------|

Tests of Within-Subjects Contrasts
Measure:   Latency_sec 
|----------------|--------|-----------------------|--|-----------|------|----|
|Source          |Training|Type III Sum of Squares|df|Mean Square|F     |Sig.|
|----------------|--------|-----------------------|--|-----------|------|----|
|Training        |Linear  |429.800                |1 |429.800    |18.545|.001|
|----------------|--------|-----------------------|--|-----------|------|----|
|Training * Group|Linear  |117.889                |1 |117.889    |5.087 |.044|
|----------------|--------|-----------------------|--|-----------|------|----|
|Error(Training) |Linear  |278.109                |12|23.176     |      |    |
|----------------------------------------------------------------------------|

Tests of Between-Subjects Effects
Measure:   Latency_sec 
Transformed Variable:   Average 
|---------|-----------------------|--|-----------|-------|----|
|Source   |Type III Sum of Squares|df|Mean Square|F      |Sig.|
|---------|-----------------------|--|-----------|-------|----|
|Intercept|9155.290               |1 |9155.290   |263.933|.000|
|---------|-----------------------|--|-----------|-------|----|
|Group    |126.316                |1 |126.316    |3.642  |.081|
|---------|-----------------------|--|-----------|-------|----|
|Error    |416.255                |12|34.688     |       |    |
|-------------------------------------------------------------|


TEST 2: One-way RM ANOVA (WT) - SIMPLE Effects
Factor: within-subject, Day

GLM Day_10 Day_17
  /WSFACTOR=Training 2 Polynomial
  /MEASURE=Latency_sec
  /METHOD=SSTYPE(3)
  /PRINT=DESCRIPTIVE
  /CRITERIA=ALPHA(.05)
  /WSDESIGN=Training.


General Linear Model
Notes
|-----------------------------------------------------|----------------------------------------------------------------------------------------------------------------------------------------------------------------|
|Output Created                                       |21-DEC-2016 12:10:41                                                                                                                                            |
|-----------------------------------------------------|----------------------------------------------------------------------------------------------------------------------------------------------------------------|
|Comments                                             |                                                                                                                                                                |
|----------------------|------------------------------|----------------------------------------------------------------------------------------------------------------------------------------------------------------|
|Input                 |Data                          |C:\Users\Jay\Documents\Articles in preparation\BTZR002\Cell Press Submission\Stats\Figure 5\Figure 5H_latency\ESE_Drd1aCRE_Latency.sav                          |
|                      |------------------------------|----------------------------------------------------------------------------------------------------------------------------------------------------------------|
|                      |Active Dataset                |DataSet1                                                                                                                                                        |
|                      |------------------------------|----------------------------------------------------------------------------------------------------------------------------------------------------------------|
|                      |Filter                        |<none>                                                                                                                                                          |
|                      |------------------------------|----------------------------------------------------------------------------------------------------------------------------------------------------------------|
|                      |Weight                        |<none>                                                                                                                                                          |
|                      |------------------------------|----------------------------------------------------------------------------------------------------------------------------------------------------------------|
|                      |Split File                    |<none>                                                                                                                                                          |
|                      |------------------------------|----------------------------------------------------------------------------------------------------------------------------------------------------------------|
|                      |N of Rows in Working Data File|7                                                                                                                                                               |
|----------------------|------------------------------|----------------------------------------------------------------------------------------------------------------------------------------------------------------|
|Missing Value Handling|Definition of Missing         |User-defined missing values are treated as missing.                                                                                                             |
|                      |------------------------------|----------------------------------------------------------------------------------------------------------------------------------------------------------------|
|                      |Cases Used                    |Statistics are based on all cases with valid data for all variables in the model.                                                                               |
|-----------------------------------------------------|----------------------------------------------------------------------------------------------------------------------------------------------------------------|
|Syntax                                               |GLM Day_10 Day_17
  /WSFACTOR=Training 2 Polynomial
  /MEASURE=Latency_sec
  /METHOD=SSTYPE(3)
  /PRINT=DESCRIPTIVE
  /CRITERIA=ALPHA(.05)
  /WSDESIGN=Training.|
|----------------------|------------------------------|----------------------------------------------------------------------------------------------------------------------------------------------------------------|
|Resources             |Processor Time                |00:00:00.00                                                                                                                                                     |
|                      |------------------------------|----------------------------------------------------------------------------------------------------------------------------------------------------------------|
|                      |Elapsed Time                  |00:00:00.01                                                                                                                                                     |
|----------------------------------------------------------------------------------------------------------------------------------------------------------------------------------------------------------------------|

Within-Subjects Factors
Measure:   Latency_sec 
|--------|------------------|
|Training|Dependent Variable|
|--------|------------------|
|1       |Day_10            |
|--------|------------------|
|2       |Day_17            |
|---------------------------|

Descriptive Statistics
|------|-------|--------------|-|
|      |Mean   |Std. Deviation|N|
|------|-------|--------------|-|
|Day_10|14.2366|5.28617       |7|
|------|-------|--------------|-|
|Day_17|26.1762|5.92097       |7|
|-------------------------------|

Multivariate Testsa
|---------------------------|-----|-------|-------------|--------|----|
|Effect                     |Value|F      |Hypothesis df|Error df|Sig.|
|--------|------------------|-----|-------|-------------|--------|----|
|Training|Pillai's Trace    |.836 |30.545b|1.000        |6.000   |.001|
|        |------------------|-----|-------|-------------|--------|----|
|        |Wilks' Lambda     |.164 |30.545b|1.000        |6.000   |.001|
|        |------------------|-----|-------|-------------|--------|----|
|        |Hotelling's Trace |5.091|30.545b|1.000        |6.000   |.001|
|        |------------------|-----|-------|-------------|--------|----|
|        |Roy's Largest Root|5.091|30.545b|1.000        |6.000   |.001|
|---------------------------------------------------------------------|
 a Design: Intercept 
 Within Subjects Design: Training
 b Exact statistic

Mauchly's Test of Sphericitya
Measure:   Latency_sec 
|----------------------|-----------|------------------|--|----|------------------------------------------|
|Within Subjects Effect|Mauchly's W|Approx. Chi-Square|df|Sig.|Epsilonb                                  |
|                      |           |                  |  |    |------------------|-----------|-----------|
|                      |           |                  |  |    |Greenhouse-Geisser|Huynh-Feldt|Lower-bound|
|----------------------|-----------|------------------|--|----|------------------|-----------|-----------|
|Training              |1.000      |.000              |0 |.   |1.000             |1.000      |1.000      |
|--------------------------------------------------------------------------------------------------------|
Tests the null hypothesis that the error covariance matrix of the orthonormalized transformed dependent variables is proportional to an identity matrix.
 a Design: Intercept 
 Within Subjects Design: Training
 b May be used to adjust the degrees of freedom for the averaged tests of significance. Corrected tests are displayed in the Tests of Within-Subjects Effects table.

Tests of Within-Subjects Effects
Measure:   Latency_sec 
|----------------------------------|-----------------------|-----|-----------|------|----|
|Source                            |Type III Sum of Squares|df   |Mean Square|F     |Sig.|
|---------------|------------------|-----------------------|-----|-----------|------|----|
|Training       |Sphericity Assumed|498.943                |1    |498.943    |30.545|.001|
|               |------------------|-----------------------|-----|-----------|------|----|
|               |Greenhouse-Geisser|498.943                |1.000|498.943    |30.545|.001|
|               |------------------|-----------------------|-----|-----------|------|----|
|               |Huynh-Feldt       |498.943                |1.000|498.943    |30.545|.001|
|               |------------------|-----------------------|-----|-----------|------|----|
|               |Lower-bound       |498.943                |1.000|498.943    |30.545|.001|
|---------------|------------------|-----------------------|-----|-----------|------|----|
|Error(Training)|Sphericity Assumed|98.009                 |6    |16.335     |      |    |
|               |------------------|-----------------------|-----|-----------|------|----|
|               |Greenhouse-Geisser|98.009                 |6.000|16.335     |      |    |
|               |------------------|-----------------------|-----|-----------|------|----|
|               |Huynh-Feldt       |98.009                 |6.000|16.335     |      |    |
|               |------------------|-----------------------|-----|-----------|------|----|
|               |Lower-bound       |98.009                 |6.000|16.335     |      |    |
|----------------------------------------------------------------------------------------|

Tests of Within-Subjects Contrasts
Measure:   Latency_sec 
|---------------|--------|-----------------------|--|-----------|------|----|
|Source         |Training|Type III Sum of Squares|df|Mean Square|F     |Sig.|
|---------------|--------|-----------------------|--|-----------|------|----|
|Training       |Linear  |498.943                |1 |498.943    |30.545|.001|
|---------------|--------|-----------------------|--|-----------|------|----|
|Error(Training)|Linear  |98.009                 |6 |16.335     |      |    |
|---------------------------------------------------------------------------|

Tests of Between-Subjects Effects
Measure:   Latency_sec 
Transformed Variable:   Average 
|---------|-----------------------|--|-----------|-------|----|
|Source   |Type III Sum of Squares|df|Mean Square|F      |Sig.|
|---------|-----------------------|--|-----------|-------|----|
|Intercept|5716.193               |1 |5716.193   |122.490|.000|
|---------|-----------------------|--|-----------|-------|----|
|Error    |280.000                |6 |46.667     |       |    |
|-------------------------------------------------------------|


TEST 3: One-way RM ANOVA (CRE) - SIMPLE Effects
Factor: within-subject, Day

GLM Day_10 Day_17
  /WSFACTOR=Training 2 Polynomial
  /MEASURE=Latency_sec
  /METHOD=SSTYPE(3)
  /PRINT=DESCRIPTIVE
  /CRITERIA=ALPHA(.05)
  /WSDESIGN=Training.


General Linear Model
Notes
|-----------------------------------------------------|----------------------------------------------------------------------------------------------------------------------------------------------------------------|
|Output Created                                       |21-DEC-2016 12:10:58                                                                                                                                            |
|-----------------------------------------------------|----------------------------------------------------------------------------------------------------------------------------------------------------------------|
|Comments                                             |                                                                                                                                                                |
|----------------------|------------------------------|----------------------------------------------------------------------------------------------------------------------------------------------------------------|
|Input                 |Data                          |C:\Users\Jay\Documents\Articles in preparation\BTZR002\Cell Press Submission\Stats\Figure 5\Figure 5H_latency\ESE_Drd1aCRE_Latency.sav                          |
|                      |------------------------------|----------------------------------------------------------------------------------------------------------------------------------------------------------------|
|                      |Active Dataset                |DataSet1                                                                                                                                                        |
|                      |------------------------------|----------------------------------------------------------------------------------------------------------------------------------------------------------------|
|                      |Filter                        |<none>                                                                                                                                                          |
|                      |------------------------------|----------------------------------------------------------------------------------------------------------------------------------------------------------------|
|                      |Weight                        |<none>                                                                                                                                                          |
|                      |------------------------------|----------------------------------------------------------------------------------------------------------------------------------------------------------------|
|                      |Split File                    |<none>                                                                                                                                                          |
|                      |------------------------------|----------------------------------------------------------------------------------------------------------------------------------------------------------------|
|                      |N of Rows in Working Data File|7                                                                                                                                                               |
|----------------------|------------------------------|----------------------------------------------------------------------------------------------------------------------------------------------------------------|
|Missing Value Handling|Definition of Missing         |User-defined missing values are treated as missing.                                                                                                             |
|                      |------------------------------|----------------------------------------------------------------------------------------------------------------------------------------------------------------|
|                      |Cases Used                    |Statistics are based on all cases with valid data for all variables in the model.                                                                               |
|-----------------------------------------------------|----------------------------------------------------------------------------------------------------------------------------------------------------------------|
|Syntax                                               |GLM Day_10 Day_17
  /WSFACTOR=Training 2 Polynomial
  /MEASURE=Latency_sec
  /METHOD=SSTYPE(3)
  /PRINT=DESCRIPTIVE
  /CRITERIA=ALPHA(.05)
  /WSDESIGN=Training.|
|----------------------|------------------------------|----------------------------------------------------------------------------------------------------------------------------------------------------------------|
|Resources             |Processor Time                |00:00:00.00                                                                                                                                                     |
|                      |------------------------------|----------------------------------------------------------------------------------------------------------------------------------------------------------------|
|                      |Elapsed Time                  |00:00:00.00                                                                                                                                                     |
|----------------------------------------------------------------------------------------------------------------------------------------------------------------------------------------------------------------------|

Within-Subjects Factors
Measure:   Latency_sec 
|--------|------------------|
|Training|Dependent Variable|
|--------|------------------|
|1       |Day_10            |
|--------|------------------|
|2       |Day_17            |
|---------------------------|

Descriptive Statistics
|------|-------|--------------|-|
|      |Mean   |Std. Deviation|N|
|------|-------|--------------|-|
|Day_10|14.0925|4.41950       |7|
|------|-------|--------------|-|
|Day_17|17.8245|5.76142       |7|
|-------------------------------|

Multivariate Testsa
|---------------------------|-----|------|-------------|--------|----|
|Effect                     |Value|F     |Hypothesis df|Error df|Sig.|
|--------|------------------|-----|------|-------------|--------|----|
|Training|Pillai's Trace    |.213 |1.624b|1.000        |6.000   |.250|
|        |------------------|-----|------|-------------|--------|----|
|        |Wilks' Lambda     |.787 |1.624b|1.000        |6.000   |.250|
|        |------------------|-----|------|-------------|--------|----|
|        |Hotelling's Trace |.271 |1.624b|1.000        |6.000   |.250|
|        |------------------|-----|------|-------------|--------|----|
|        |Roy's Largest Root|.271 |1.624b|1.000        |6.000   |.250|
|--------------------------------------------------------------------|
 a Design: Intercept 
 Within Subjects Design: Training
 b Exact statistic

Mauchly's Test of Sphericitya
Measure:   Latency_sec 
|----------------------|-----------|------------------|--|----|------------------------------------------|
|Within Subjects Effect|Mauchly's W|Approx. Chi-Square|df|Sig.|Epsilonb                                  |
|                      |           |                  |  |    |------------------|-----------|-----------|
|                      |           |                  |  |    |Greenhouse-Geisser|Huynh-Feldt|Lower-bound|
|----------------------|-----------|------------------|--|----|------------------|-----------|-----------|
|Training              |1.000      |.000              |0 |.   |1.000             |1.000      |1.000      |
|--------------------------------------------------------------------------------------------------------|
Tests the null hypothesis that the error covariance matrix of the orthonormalized transformed dependent variables is proportional to an identity matrix.
 a Design: Intercept 
 Within Subjects Design: Training
 b May be used to adjust the degrees of freedom for the averaged tests of significance. Corrected tests are displayed in the Tests of Within-Subjects Effects table.

Tests of Within-Subjects Effects
Measure:   Latency_sec 
|----------------------------------|-----------------------|-----|-----------|-----|----|
|Source                            |Type III Sum of Squares|df   |Mean Square|F    |Sig.|
|---------------|------------------|-----------------------|-----|-----------|-----|----|
|Training       |Sphericity Assumed|48.747                 |1    |48.747     |1.624|.250|
|               |------------------|-----------------------|-----|-----------|-----|----|
|               |Greenhouse-Geisser|48.747                 |1.000|48.747     |1.624|.250|
|               |------------------|-----------------------|-----|-----------|-----|----|
|               |Huynh-Feldt       |48.747                 |1.000|48.747     |1.624|.250|
|               |------------------|-----------------------|-----|-----------|-----|----|
|               |Lower-bound       |48.747                 |1.000|48.747     |1.624|.250|
|---------------|------------------|-----------------------|-----|-----------|-----|----|
|Error(Training)|Sphericity Assumed|180.100                |6    |30.017     |     |    |
|               |------------------|-----------------------|-----|-----------|-----|----|
|               |Greenhouse-Geisser|180.100                |6.000|30.017     |     |    |
|               |------------------|-----------------------|-----|-----------|-----|----|
|               |Huynh-Feldt       |180.100                |6.000|30.017     |     |    |
|               |------------------|-----------------------|-----|-----------|-----|----|
|               |Lower-bound       |180.100                |6.000|30.017     |     |    |
|---------------------------------------------------------------------------------------|

Tests of Within-Subjects Contrasts
Measure:   Latency_sec 
|---------------|--------|-----------------------|--|-----------|-----|----|
|Source         |Training|Type III Sum of Squares|df|Mean Square|F    |Sig.|
|---------------|--------|-----------------------|--|-----------|-----|----|
|Training       |Linear  |48.747                 |1 |48.747     |1.624|.250|
|---------------|--------|-----------------------|--|-----------|-----|----|
|Error(Training)|Linear  |180.100                |6 |30.017     |     |    |
|--------------------------------------------------------------------------|

Tests of Between-Subjects Effects
Measure:   Latency_sec 
Transformed Variable:   Average 
|---------|-----------------------|--|-----------|-------|----|
|Source   |Type III Sum of Squares|df|Mean Square|F      |Sig.|
|---------|-----------------------|--|-----------|-------|----|
|Intercept|3565.413               |1 |3565.413   |157.003|.000|
|---------|-----------------------|--|-----------|-------|----|
|Error    |136.256                |6 |22.709     |       |    |
|-------------------------------------------------------------|
