# Supplementary material for: A corticostriatal deficit promotes temporal distortion of automatic action in ageing
Source: eLife. 2017 Oct 23;6:e29908. doi: 10.7554/eLife.29908 (PMC5677368; doi:10.7554/eLife.29908)
Supplement: Supplementary file 1. [file elife-29908-supp1.zip › StatsReport_files/StatsReport15_Seq_speed.txt]

ANALYSIS OF SEQUENCE SPEED

NARRATIVE RESULTS

Levene's test was not significant (F = 0.784, p = 0.393), therefore homogeneity of variances between groups was assumed. Independent samples T-test 
showed that CRE mice produced significantly faster action sequences (t(12) = -2.3841, p = 0.035).

TABULAR RESULTS

T-TEST GROUPS=Group(1 2)
  /MISSING=ANALYSIS
  /VARIABLES=Speed
  /CRITERIA=CI(.95).


T-Test
Notes
|-----------------------------------------------------|-------------------------------------------------------------------------------------------------------------------------------------|
|Output Created                                       |21-DEC-2016 12:48:42                                                                                                                 |
|-----------------------------------------------------|-------------------------------------------------------------------------------------------------------------------------------------|
|Comments                                             |                                                                                                                                     |
|----------------------|------------------------------|-------------------------------------------------------------------------------------------------------------------------------------|
|Input                 |Data                          |\Speed_IPI_Efficiency_dataset.sav|
|                      |------------------------------|-------------------------------------------------------------------------------------------------------------------------------------|
|                      |Active Dataset                |DataSet1                                                                                                                             |
|                      |------------------------------|-------------------------------------------------------------------------------------------------------------------------------------|
|                      |Filter                        |<none>                                                                                                                               |
|                      |------------------------------|-------------------------------------------------------------------------------------------------------------------------------------|
|                      |Weight                        |<none>                                                                                                                               |
|                      |------------------------------|-------------------------------------------------------------------------------------------------------------------------------------|
|                      |Split File                    |<none>                                                                                                                               |
|                      |------------------------------|-------------------------------------------------------------------------------------------------------------------------------------|
|                      |N of Rows in Working Data File|14                                                                                                                                   |
|----------------------|------------------------------|-------------------------------------------------------------------------------------------------------------------------------------|
|Missing Value Handling|Definition of Missing         |User defined missing values are treated as missing.                                                                                  |
|                      |------------------------------|-------------------------------------------------------------------------------------------------------------------------------------|
|                      |Cases Used                    |Statistics for each analysis are based on the cases with no missing or out-of-range data for any variable in the analysis.           |
|-----------------------------------------------------|-------------------------------------------------------------------------------------------------------------------------------------|
|Syntax                                               |T-TEST GROUPS=Group(1 2)
  /MISSING=ANALYSIS
  /VARIABLES=Speed
  /CRITERIA=CI(.95).                                                 |
|----------------------|------------------------------|-------------------------------------------------------------------------------------------------------------------------------------|
|Resources             |Processor Time                |00:00:00.00                                                                                                                          |
|                      |------------------------------|-------------------------------------------------------------------------------------------------------------------------------------|
|                      |Elapsed Time                  |00:00:00.01                                                                                                                          |
|-------------------------------------------------------------------------------------------------------------------------------------------------------------------------------------------|


Group Statistics
|-----|-----|-|------|--------------|---------------|
|     |Group|N|Mean  |Std. Deviation|Std. Error Mean|
|-----|-----|-|------|--------------|---------------|
|Speed|WT   |7|1.0046|.17464        |.06601         |
|     |-----|-|------|--------------|---------------|
|     |CRE  |7|1.3198|.30315        |.11458         |
|---------------------------------------------------|

Independent Samples Test
|---------------------------------|--------------------------------------------|------------------------------------------------------------------------------------------------------------------------------------------|
|                                 |Levene's Test for Equality of Variances     |t-test for Equality of Means                                                                                                              |
|                                 |---------------------------------------|----|----------------------------|-----|---------------|---------------|---------------------|-------------------------------------------------|
|                                 |F                                      |Sig.|t                           |df   |Sig. (2-tailed)|Mean Difference|Std. Error Difference|95% Confidence Interval of the Difference        |
|                                 |                                       |    |                            |     |               |               |                     |-----------------------------------------|-------|
|                                 |                                       |    |                            |     |               |               |                     |Lower                                    |Upper  |
|-----|---------------------------|---------------------------------------|----|----------------------------|-----|---------------|---------------|---------------------|-----------------------------------------|-------|
|Speed|Equal variances assumed    |.784                                   |.393|-2.384                      |12   |.035           |-.31520        |.13223               |-.60331                                  |-.02709|
|     |---------------------------|---------------------------------------|----|----------------------------|-----|---------------|---------------|---------------------|-----------------------------------------|-------|
|     |Equal variances not assumed|                                       |    |-2.384                      |9.588|.039           |-.31520        |.13223               |-.61156                                  |-.01884|
|-------------------------------------------------------------------------------------------------------------------------------------------------------------------------------------------------------------------------|
