# Supplementary material for: A corticostriatal deficit promotes temporal distortion of automatic action in ageing
Source: eLife. 2017 Oct 23;6:e29908. doi: 10.7554/eLife.29908 (PMC5677368; doi:10.7554/eLife.29908)
Supplement: Supplementary file 1. [file elife-29908-supp1.zip › StatsReport_files/StatsReport16_Seq_IPI.txt]

ANALYSIS OF SEQUENCE IPIs

NARRATIVE RESULTS

Levene's test was not significant (F = 0.177, p = 0.681), therefore homogeneity of variances between groups could be assumed. Independent samples T-test
showed that CRE mice produced significantly shorter IPIs in their action sequences (t(12) = 2.964, p = 0.012).

TABULAR RESULTS

T-TEST GROUPS=Group(1 2)
  /MISSING=ANALYSIS
  /VARIABLES=IPI
  /CRITERIA=CI(.95).


T-Test
Notes
|-----------------------------------------------------|-------------------------------------------------------------------------------------------------------------------------------------|
|Output Created                                       |21-DEC-2016 12:50:16                                                                                                                 |
|-----------------------------------------------------|-------------------------------------------------------------------------------------------------------------------------------------|
|Comments                                             |                                                                                                                                     |
|----------------------|------------------------------|-------------------------------------------------------------------------------------------------------------------------------------|
|Input                 |Data                          |\Speed_IPI_Efficiency_dataset.sav|
|                      |------------------------------|-------------------------------------------------------------------------------------------------------------------------------------|
|                      |Active Dataset                |DataSet1                                                                                                                             |
|                      |------------------------------|-------------------------------------------------------------------------------------------------------------------------------------|
|                      |Filter                        |<none>                                                                                                                               |
|                      |------------------------------|-------------------------------------------------------------------------------------------------------------------------------------|
|                      |Weight                        |<none>                                                                                                                               |
|                      |------------------------------|-------------------------------------------------------------------------------------------------------------------------------------|
|                      |Split File                    |<none>                                                                                                                               |
|                      |------------------------------|-------------------------------------------------------------------------------------------------------------------------------------|
|                      |N of Rows in Working Data File|14                                                                                                                                   |
|----------------------|------------------------------|-------------------------------------------------------------------------------------------------------------------------------------|
|Missing Value Handling|Definition of Missing         |User defined missing values are treated as missing.                                                                                  |
|                      |------------------------------|-------------------------------------------------------------------------------------------------------------------------------------|
|                      |Cases Used                    |Statistics for each analysis are based on the cases with no missing or out-of-range data for any variable in the analysis.           |
|-----------------------------------------------------|-------------------------------------------------------------------------------------------------------------------------------------|
|Syntax                                               |T-TEST GROUPS=Group(1 2)
  /MISSING=ANALYSIS
  /VARIABLES=IPI
  /CRITERIA=CI(.95).                                                   |
|----------------------|------------------------------|-------------------------------------------------------------------------------------------------------------------------------------|
|Resources             |Processor Time                |00:00:00.02                                                                                                                          |
|                      |------------------------------|-------------------------------------------------------------------------------------------------------------------------------------|
|                      |Elapsed Time                  |00:00:00.02                                                                                                                          |
|-------------------------------------------------------------------------------------------------------------------------------------------------------------------------------------------|

Group Statistics
|---|-----|-|-----|--------------|---------------|
|   |Group|N|Mean |Std. Deviation|Std. Error Mean|
|---|-----|-|-----|--------------|---------------|
|IPI|WT   |7|.7080|.11234        |.04246         |
|   |-----|-|-----|--------------|---------------|
|   |CRE  |7|.5257|.11771        |.04449         |
|------------------------------------------------|

Independent Samples Test
|-------------------------------|--------------------------------------------|------------------------------------------------------------------------------------------------------------------------------------------|
|                               |Levene's Test for Equality of Variances     |t-test for Equality of Means                                                                                                              |
|                               |---------------------------------------|----|----------------------------|------|---------------|---------------|---------------------|------------------------------------------------|
|                               |F                                      |Sig.|t                           |df    |Sig. (2-tailed)|Mean Difference|Std. Error Difference|95% Confidence Interval of the Difference       |
|                               |                                       |    |                            |      |               |               |                     |-----------------------------------------|------|
|                               |                                       |    |                            |      |               |               |                     |Lower                                    |Upper |
|---|---------------------------|---------------------------------------|----|----------------------------|------|---------------|---------------|---------------------|-----------------------------------------|------|
|IPI|Equal variances assumed    |.177                                   |.681|2.964                       |12    |.012           |.18231         |.06150               |.04831                                   |.31631|
|   |---------------------------|---------------------------------------|----|----------------------------|------|---------------|---------------|---------------------|-----------------------------------------|------|
|   |Equal variances not assumed|                                       |    |2.964                       |11.974|.012           |.18231         |.06150               |.04828                                   |.31634|
|-----------------------------------------------------------------------------------------------------------------------------------------------------------------------------------------------------------------------|
