# Supplementary material for: A corticostriatal deficit promotes temporal distortion of automatic action in ageing
Source: eLife. 2017 Oct 23;6:e29908. doi: 10.7554/eLife.29908 (PMC5677368; doi:10.7554/eLife.29908)
Supplement: Supplementary file 1. [file elife-29908-supp1.zip › StatsReport_files/StatsReport17_Efficiency.txt]

ANALYSIS OF EFFICIENCY

NARRATIVE RESULTS

Levene's test was not significant (F = 0.386, p = 0.546), therefore homogeneity of variances between groups could be assumed. Independent samples T-test
showed that CRE mice obtained significantly more food outcomes that WT mice (t(12) = -2.400, p = 0.033).


TABULAR RESULTS

T-TEST GROUPS=Group(1 2)
  /MISSING=ANALYSIS
  /VARIABLES=Efficiency
  /CRITERIA=CI(.95).


T-Test
Notes
|-----------------------------------------------------|-------------------------------------------------------------------------------------------------------------------------------------|
|Output Created                                       |21-DEC-2016 12:51:32                                                                                                                 |
|-----------------------------------------------------|-------------------------------------------------------------------------------------------------------------------------------------|
|Comments                                             |                                                                                                                                     |
|----------------------|------------------------------|-------------------------------------------------------------------------------------------------------------------------------------|
|Input                 |Data                          |\Speed_IPI_Efficiency_dataset.sav|
|                      |------------------------------|-------------------------------------------------------------------------------------------------------------------------------------|
|                      |Active Dataset                |DataSet1                                                                                                                             |
|                      |------------------------------|-------------------------------------------------------------------------------------------------------------------------------------|
|                      |Filter                        |<none>                                                                                                                               |
|                      |------------------------------|-------------------------------------------------------------------------------------------------------------------------------------|
|                      |Weight                        |<none>                                                                                                                               |
|                      |------------------------------|-------------------------------------------------------------------------------------------------------------------------------------|
|                      |Split File                    |<none>                                                                                                                               |
|                      |------------------------------|-------------------------------------------------------------------------------------------------------------------------------------|
|                      |N of Rows in Working Data File|14                                                                                                                                   |
|----------------------|------------------------------|-------------------------------------------------------------------------------------------------------------------------------------|
|Missing Value Handling|Definition of Missing         |User defined missing values are treated as missing.                                                                                  |
|                      |------------------------------|-------------------------------------------------------------------------------------------------------------------------------------|
|                      |Cases Used                    |Statistics for each analysis are based on the cases with no missing or out-of-range data for any variable in the analysis.           |
|-----------------------------------------------------|-------------------------------------------------------------------------------------------------------------------------------------|
|Syntax                                               |T-TEST GROUPS=Group(1 2)
  /MISSING=ANALYSIS
  /VARIABLES=Efficiency
  /CRITERIA=CI(.95).                                            |
|----------------------|------------------------------|-------------------------------------------------------------------------------------------------------------------------------------|
|Resources             |Processor Time                |00:00:00.00                                                                                                                          |
|                      |------------------------------|-------------------------------------------------------------------------------------------------------------------------------------|
|                      |Elapsed Time                  |00:00:00.04                                                                                                                          |
|-------------------------------------------------------------------------------------------------------------------------------------------------------------------------------------------|

Group Statistics
|----------|-----|-|------|--------------|---------------|
|          |Group|N|Mean  |Std. Deviation|Std. Error Mean|
|----------|-----|-|------|--------------|---------------|
|Efficiency|WT   |7|2.2587|.50477        |.19078         |
|          |-----|-|------|--------------|---------------|
|          |CRE  |7|3.0142|.66226        |.25031         |
|--------------------------------------------------------|

Independent Samples Test
|--------------------------------------|--------------------------------------------|-------------------------------------------------------------------------------------------------------------------------------------------|
|                                      |Levene's Test for Equality of Variances     |t-test for Equality of Means                                                                                                               |
|                                      |---------------------------------------|----|----------------------------|------|---------------|---------------|---------------------|-------------------------------------------------|
|                                      |F                                      |Sig.|t                           |df    |Sig. (2-tailed)|Mean Difference|Std. Error Difference|95% Confidence Interval of the Difference        |
|                                      |                                       |    |                            |      |               |               |                     |-----------------------------------------|-------|
|                                      |                                       |    |                            |      |               |               |                     |Lower                                    |Upper  |
|----------|---------------------------|---------------------------------------|----|----------------------------|------|---------------|---------------|---------------------|-----------------------------------------|-------|
|Efficiency|Equal variances assumed    |.386                                   |.546|-2.400                      |12    |.033           |-.75546        |.31473               |-1.44119                                 |-.06972|
|          |---------------------------|---------------------------------------|----|----------------------------|------|---------------|---------------|---------------------|-----------------------------------------|-------|
|          |Equal variances not assumed|                                       |    |-2.400                      |11.212|.035           |-.75546        |.31473               |-1.44658                                 |-.06433|
|-------------------------------------------------------------------------------------------------------------------------------------------------------------------------------------------------------------------------------|
