# Supplementary material for: A corticostriatal deficit promotes temporal distortion of automatic action in ageing
Source: eLife. 2017 Oct 23;6:e29908. doi: 10.7554/eLife.29908 (PMC5677368; doi:10.7554/eLife.29908)
Supplement: Supplementary file 1. [file elife-29908-supp1.zip › StatsReport_files/StatsReport18_Acquisition_Lost.txt]

ANALYSIS OF PERFORMANCE DURING ESE INSTRUMENTAL CONDITIONING

Test: Two-way mixed ANOVA
Factors: within-subject: training; between-subjects: Group.

NARRATIVE RESULTS
The results show that the rate of lever press (LP_Rate) significantly varied as instrumental training progressed in both groups: F(35,420) = 72.869, p<0.001. There was no significant 
Training*Group interaction (F(35,420)=1.378, p = 0.078), suggesting that both groups showed equal performance in the acquisition of ESE instrumental training. Between-subjects effects
supported this conclusion, as revealed no differences between groups (F(1,12) = 0.140, p = 0.714).

NOTE: Sample sizes are unequal (see \Experiment summary - Group allocations and exclusions in SourceData6_JBG013_LHtimestamp). Additional effect size estimations and power are 
performed (see tests below).


TABULAR RESULTS

GLM Day1 Day2 Day3 Day4 Day5 Day6 Day7 Day8 Day9 Day10 Day11 Day12 Day13 Day14 Day15 Day16 Day17
    Day18 Day19 Day20 Day21 Day22 Day23 Day24 Day25 Day26 Day27 Day28 Day29 Day30 Day31 Day32 Day33
    Day34 Day35 Day36 BY Group
  /WSFACTOR=Training 36 Polynomial
  /MEASURE=LP_Rate
  /METHOD=SSTYPE(3)
  /PRINT=DESCRIPTIVE ETASQ OPOWER
  /CRITERIA=ALPHA(.05)
  /WSDESIGN=Training
  /DESIGN=Group.


General Linear Model
Notes
|-----------------------------------------------------|-----------------------------------------------------------------------------------------------------------------------------------------------------------------------------------------------------------------------------------------------------------------------------------------------------------------------------------------------------------------------------------------------|
|Output Created                                       |21-DEC-2016 15:13:24                                                                                                                                                                                                                                                                                                                                                                           |
|-----------------------------------------------------|-----------------------------------------------------------------------------------------------------------------------------------------------------------------------------------------------------------------------------------------------------------------------------------------------------------------------------------------------------------------------------------------------|
|Comments                                             |                                                                                                                                                                                                                                                                                                                                                                                               |
|----------------------|------------------------------|-----------------------------------------------------------------------------------------------------------------------------------------------------------------------------------------------------------------------------------------------------------------------------------------------------------------------------------------------------------------------------------------------|
|Input                 |Data                          |\Aquisition_Lost.sav                                                                                                                                                                                                                                                      |
|                      |------------------------------|-----------------------------------------------------------------------------------------------------------------------------------------------------------------------------------------------------------------------------------------------------------------------------------------------------------------------------------------------------------------------------------------------|
|                      |Active Dataset                |DataSet1                                                                                                                                                                                                                                                                                                                                                                                       |
|                      |------------------------------|-----------------------------------------------------------------------------------------------------------------------------------------------------------------------------------------------------------------------------------------------------------------------------------------------------------------------------------------------------------------------------------------------|
|                      |Filter                        |<none>                                                                                                                                                                                                                                                                                                                                                                                         |
|                      |------------------------------|-----------------------------------------------------------------------------------------------------------------------------------------------------------------------------------------------------------------------------------------------------------------------------------------------------------------------------------------------------------------------------------------------|
|                      |Weight                        |<none>                                                                                                                                                                                                                                                                                                                                                                                         |
|                      |------------------------------|-----------------------------------------------------------------------------------------------------------------------------------------------------------------------------------------------------------------------------------------------------------------------------------------------------------------------------------------------------------------------------------------------|
|                      |Split File                    |<none>                                                                                                                                                                                                                                                                                                                                                                                         |
|                      |------------------------------|-----------------------------------------------------------------------------------------------------------------------------------------------------------------------------------------------------------------------------------------------------------------------------------------------------------------------------------------------------------------------------------------------|
|                      |N of Rows in Working Data File|14                                                                                                                                                                                                                                                                                                                                                                                             |
|----------------------|------------------------------|-----------------------------------------------------------------------------------------------------------------------------------------------------------------------------------------------------------------------------------------------------------------------------------------------------------------------------------------------------------------------------------------------|
|Missing Value Handling|Definition of Missing         |User-defined missing values are treated as missing.                                                                                                                                                                                                                                                                                                                                            |
|                      |------------------------------|-----------------------------------------------------------------------------------------------------------------------------------------------------------------------------------------------------------------------------------------------------------------------------------------------------------------------------------------------------------------------------------------------|
|                      |Cases Used                    |Statistics are based on all cases with valid data for all variables in the model.                                                                                                                                                                                                                                                                                                              |
|-----------------------------------------------------|-----------------------------------------------------------------------------------------------------------------------------------------------------------------------------------------------------------------------------------------------------------------------------------------------------------------------------------------------------------------------------------------------|
|Syntax                                               |GLM Day1 Day2 Day3 Day4 Day5 Day6 Day7 Day8 Day9 Day10 Day11 Day12 Day13 Day14 Day15 Day16 Day17
    Day18 Day19 Day20 Day21 Day22 Day23 Day24 Day25 Day26 Day27 Day28 Day29 Day30 Day31 Day32 Day33
    Day34 Day35 Day36 BY Group
  /WSFACTOR=Training 36 Polynomial
  /MEASURE=LP_Rate
  /METHOD=SSTYPE(3)
  /PRINT=DESCRIPTIVE ETASQ OPOWER
  /CRITERIA=ALPHA(.05)
  /WSDESIGN=Training
  /DESIGN=Group.|
|----------------------|------------------------------|-----------------------------------------------------------------------------------------------------------------------------------------------------------------------------------------------------------------------------------------------------------------------------------------------------------------------------------------------------------------------------------------------|
|Resources             |Processor Time                |00:00:00.02                                                                                                                                                                                                                                                                                                                                                                                    |
|                      |------------------------------|-----------------------------------------------------------------------------------------------------------------------------------------------------------------------------------------------------------------------------------------------------------------------------------------------------------------------------------------------------------------------------------------------|
|                      |Elapsed Time                  |00:00:00.03                                                                                                                                                                                                                                                                                                                                                                                    |
|-----------------------------------------------------------------------------------------------------------------------------------------------------------------------------------------------------------------------------------------------------------------------------------------------------------------------------------------------------------------------------------------------------------------------------------------------------|


Within-Subjects Factors
Measure:   LP_Rate 
|--------|------------------|
|Training|Dependent Variable|
|--------|------------------|
|1       |Day1              |
|--------|------------------|
|2       |Day2              |
|--------|------------------|
|3       |Day3              |
|--------|------------------|
|4       |Day4              |
|--------|------------------|
|5       |Day5              |
|--------|------------------|
|6       |Day6              |
|--------|------------------|
|7       |Day7              |
|--------|------------------|
|8       |Day8              |
|--------|------------------|
|9       |Day9              |
|--------|------------------|
|10      |Day10             |
|--------|------------------|
|11      |Day11             |
|--------|------------------|
|12      |Day12             |
|--------|------------------|
|13      |Day13             |
|--------|------------------|
|14      |Day14             |
|--------|------------------|
|15      |Day15             |
|--------|------------------|
|16      |Day16             |
|--------|------------------|
|17      |Day17             |
|--------|------------------|
|18      |Day18             |
|--------|------------------|
|19      |Day19             |
|--------|------------------|
|20      |Day20             |
|--------|------------------|
|21      |Day21             |
|--------|------------------|
|22      |Day22             |
|--------|------------------|
|23      |Day23             |
|--------|------------------|
|24      |Day24             |
|--------|------------------|
|25      |Day25             |
|--------|------------------|
|26      |Day26             |
|--------|------------------|
|27      |Day27             |
|--------|------------------|
|28      |Day28             |
|--------|------------------|
|29      |Day29             |
|--------|------------------|
|30      |Day30             |
|--------|------------------|
|31      |Day31             |
|--------|------------------|
|32      |Day32             |
|--------|------------------|
|33      |Day33             |
|--------|------------------|
|34      |Day34             |
|--------|------------------|
|35      |Day35             |
|--------|------------------|
|36      |Day36             |
|---------------------------|

Between-Subjects Factors
|-------|-----------|-|
|       |Value Label|N|
|-----|-|-----------|-|
|Group|1|Maintained |6|
|     |-|-----------|-|
|     |2|Lost       |8|
|---------------------|

Descriptive Statistics
|-----|----------|-------|--------------|--|
|     |Group     |Mean   |Std. Deviation|N |
|-----|----------|-------|--------------|--|
|Day1 |Maintained|1.1733 |.30421        |6 |
|     |----------|-------|--------------|--|
|     |Lost      |1.0413 |.61096        |8 |
|     |----------|-------|--------------|--|
|     |Total     |1.0979 |.49111        |14|
|-----|----------|-------|--------------|--|
|Day2 |Maintained|2.2083 |.72043        |6 |
|     |----------|-------|--------------|--|
|     |Lost      |1.7438 |.98769        |8 |
|     |----------|-------|--------------|--|
|     |Total     |1.9429 |.88422        |14|
|-----|----------|-------|--------------|--|
|Day3 |Maintained|2.9750 |1.09070       |6 |
|     |----------|-------|--------------|--|
|     |Lost      |2.0888 |1.08657       |8 |
|     |----------|-------|--------------|--|
|     |Total     |2.4686 |1.14036       |14|
|-----|----------|-------|--------------|--|
|Day4 |Maintained|8.1067 |2.52318       |6 |
|     |----------|-------|--------------|--|
|     |Lost      |6.1863 |2.72073       |8 |
|     |----------|-------|--------------|--|
|     |Total     |7.0093 |2.72162       |14|
|-----|----------|-------|--------------|--|
|Day5 |Maintained|9.3883 |3.04197       |6 |
|     |----------|-------|--------------|--|
|     |Lost      |7.7288 |4.10870       |8 |
|     |----------|-------|--------------|--|
|     |Total     |8.4400 |3.65724       |14|
|-----|----------|-------|--------------|--|
|Day6 |Maintained|10.8467|3.49636       |6 |
|     |----------|-------|--------------|--|
|     |Lost      |8.0513 |2.92934       |8 |
|     |----------|-------|--------------|--|
|     |Total     |9.2493 |3.37390       |14|
|-----|----------|-------|--------------|--|
|Day7 |Maintained|17.4917|7.06144       |6 |
|     |----------|-------|--------------|--|
|     |Lost      |14.6200|6.97956       |8 |
|     |----------|-------|--------------|--|
|     |Total     |15.8507|6.89812       |14|
|-----|----------|-------|--------------|--|
|Day8 |Maintained|17.5217|5.63584       |6 |
|     |----------|-------|--------------|--|
|     |Lost      |13.4113|3.97553       |8 |
|     |----------|-------|--------------|--|
|     |Total     |15.1729|5.01824       |14|
|-----|----------|-------|--------------|--|
|Day9 |Maintained|17.9967|4.12414       |6 |
|     |----------|-------|--------------|--|
|     |Lost      |18.0838|3.85954       |8 |
|     |----------|-------|--------------|--|
|     |Total     |18.0464|3.81637       |14|
|-----|----------|-------|--------------|--|
|Day10|Maintained|27.3317|9.12820       |6 |
|     |----------|-------|--------------|--|
|     |Lost      |25.5550|6.54574       |8 |
|     |----------|-------|--------------|--|
|     |Total     |26.3164|7.48007       |14|
|-----|----------|-------|--------------|--|
|Day11|Maintained|32.7817|10.32337      |6 |
|     |----------|-------|--------------|--|
|     |Lost      |31.2275|10.89536      |8 |
|     |----------|-------|--------------|--|
|     |Total     |31.8936|10.27358      |14|
|-----|----------|-------|--------------|--|
|Day12|Maintained|31.1483|9.22054       |6 |
|     |----------|-------|--------------|--|
|     |Lost      |31.6463|11.36155      |8 |
|     |----------|-------|--------------|--|
|     |Total     |31.4329|10.11296      |14|
|-----|----------|-------|--------------|--|
|Day13|Maintained|43.0167|19.39551      |6 |
|     |----------|-------|--------------|--|
|     |Lost      |38.5788|11.38124      |8 |
|     |----------|-------|--------------|--|
|     |Total     |40.4807|14.81990      |14|
|-----|----------|-------|--------------|--|
|Day14|Maintained|45.4267|16.96933      |6 |
|     |----------|-------|--------------|--|
|     |Lost      |36.9900|10.90048      |8 |
|     |----------|-------|--------------|--|
|     |Total     |40.6057|13.91062      |14|
|-----|----------|-------|--------------|--|
|Day15|Maintained|53.1733|14.74600      |6 |
|     |----------|-------|--------------|--|
|     |Lost      |46.9150|11.56272      |8 |
|     |----------|-------|--------------|--|
|     |Total     |49.5971|12.88226      |14|
|-----|----------|-------|--------------|--|
|Day16|Maintained|50.2533|13.37685      |6 |
|     |----------|-------|--------------|--|
|     |Lost      |48.0663|12.31521      |8 |
|     |----------|-------|--------------|--|
|     |Total     |49.0036|12.31869      |14|
|-----|----------|-------|--------------|--|
|Day17|Maintained|50.0917|11.22812      |6 |
|     |----------|-------|--------------|--|
|     |Lost      |42.8725|12.52677      |8 |
|     |----------|-------|--------------|--|
|     |Total     |45.9664|12.11318      |14|
|-----|----------|-------|--------------|--|
|Day18|Maintained|57.0483|12.39811      |6 |
|     |----------|-------|--------------|--|
|     |Lost      |50.8863|17.95385      |8 |
|     |----------|-------|--------------|--|
|     |Total     |53.5271|15.57893      |14|
|-----|----------|-------|--------------|--|
|Day19|Maintained|59.5950|12.45428      |6 |
|     |----------|-------|--------------|--|
|     |Lost      |58.3800|11.33189      |8 |
|     |----------|-------|--------------|--|
|     |Total     |58.9007|11.36624      |14|
|-----|----------|-------|--------------|--|
|Day20|Maintained|58.7350|10.14413      |6 |
|     |----------|-------|--------------|--|
|     |Lost      |59.9675|19.85561      |8 |
|     |----------|-------|--------------|--|
|     |Total     |59.4393|15.88285      |14|
|-----|----------|-------|--------------|--|
|Day21|Maintained|60.7300|9.80871       |6 |
|     |----------|-------|--------------|--|
|     |Lost      |66.5475|25.01482      |8 |
|     |----------|-------|--------------|--|
|     |Total     |64.0543|19.56700      |14|
|-----|----------|-------|--------------|--|
|Day22|Maintained|59.9750|21.20613      |6 |
|     |----------|-------|--------------|--|
|     |Lost      |65.5738|15.17800      |8 |
|     |----------|-------|--------------|--|
|     |Total     |63.1743|17.47211      |14|
|-----|----------|-------|--------------|--|
|Day23|Maintained|65.0300|18.33137      |6 |
|     |----------|-------|--------------|--|
|     |Lost      |67.6875|15.41512      |8 |
|     |----------|-------|--------------|--|
|     |Total     |66.5486|16.09537      |14|
|-----|----------|-------|--------------|--|
|Day24|Maintained|63.0200|11.84146      |6 |
|     |----------|-------|--------------|--|
|     |Lost      |73.5538|14.80448      |8 |
|     |----------|-------|--------------|--|
|     |Total     |69.0393|14.18489      |14|
|-----|----------|-------|--------------|--|
|Day25|Maintained|60.0617|13.12908      |6 |
|     |----------|-------|--------------|--|
|     |Lost      |62.9438|13.51197      |8 |
|     |----------|-------|--------------|--|
|     |Total     |61.7086|12.91498      |14|
|-----|----------|-------|--------------|--|
|Day26|Maintained|64.9250|15.94193      |6 |
|     |----------|-------|--------------|--|
|     |Lost      |72.5113|19.74759      |8 |
|     |----------|-------|--------------|--|
|     |Total     |69.2600|17.96967      |14|
|-----|----------|-------|--------------|--|
|Day27|Maintained|64.0233|11.84093      |6 |
|     |----------|-------|--------------|--|
|     |Lost      |73.1813|16.63923      |8 |
|     |----------|-------|--------------|--|
|     |Total     |69.2564|15.00419      |14|
|-----|----------|-------|--------------|--|
|Day28|Maintained|62.2467|11.81294      |6 |
|     |----------|-------|--------------|--|
|     |Lost      |77.8838|18.40432      |8 |
|     |----------|-------|--------------|--|
|     |Total     |71.1821|17.33629      |14|
|-----|----------|-------|--------------|--|
|Day29|Maintained|66.6450|14.60165      |6 |
|     |----------|-------|--------------|--|
|     |Lost      |58.6800|17.70244      |8 |
|     |----------|-------|--------------|--|
|     |Total     |62.0936|16.35469      |14|
|-----|----------|-------|--------------|--|
|Day30|Maintained|66.2933|11.08638      |6 |
|     |----------|-------|--------------|--|
|     |Lost      |78.9763|18.12947      |8 |
|     |----------|-------|--------------|--|
|     |Total     |73.5407|16.33022      |14|
|-----|----------|-------|--------------|--|
|Day31|Maintained|63.1700|13.54875      |6 |
|     |----------|-------|--------------|--|
|     |Lost      |73.3500|18.71315      |8 |
|     |----------|-------|--------------|--|
|     |Total     |68.9871|16.92615      |14|
|-----|----------|-------|--------------|--|
|Day32|Maintained|62.2083|14.38402      |6 |
|     |----------|-------|--------------|--|
|     |Lost      |75.6538|28.20401      |8 |
|     |----------|-------|--------------|--|
|     |Total     |69.8914|23.57080      |14|
|-----|----------|-------|--------------|--|
|Day33|Maintained|66.5433|10.19933      |6 |
|     |----------|-------|--------------|--|
|     |Lost      |75.3075|21.40972      |8 |
|     |----------|-------|--------------|--|
|     |Total     |71.5514|17.52386      |14|
|-----|----------|-------|--------------|--|
|Day34|Maintained|63.8933|14.52342      |6 |
|     |----------|-------|--------------|--|
|     |Lost      |67.0938|15.70072      |8 |
|     |----------|-------|--------------|--|
|     |Total     |65.7221|14.71617      |14|
|-----|----------|-------|--------------|--|
|Day35|Maintained|61.7833|10.77125      |6 |
|     |----------|-------|--------------|--|
|     |Lost      |78.9888|25.29930      |8 |
|     |----------|-------|--------------|--|
|     |Total     |71.6150|21.61806      |14|
|-----|----------|-------|--------------|--|
|Day36|Maintained|69.7850|11.64206      |6 |
|     |----------|-------|--------------|--|
|     |Lost      |69.6413|26.08336      |8 |
|     |----------|-------|--------------|--|
|     |Total     |69.7029|20.45661      |14|
|------------------------------------------|


Mauchly's Test of Sphericitya
Measure:   LP_Rate 
|----------------------|-----------|------------------|---|----|------------------------------------------|
|Within Subjects Effect|Mauchly's W|Approx. Chi-Square|df |Sig.|Epsilonb                                  |
|                      |           |                  |   |    |------------------|-----------|-----------|
|                      |           |                  |   |    |Greenhouse-Geisser|Huynh-Feldt|Lower-bound|
|----------------------|-----------|------------------|---|----|------------------|-----------|-----------|
|Training              |.000       |.                 |629|.   |.119              |.207       |.029       |
|---------------------------------------------------------------------------------------------------------|
Tests the null hypothesis that the error covariance matrix of the orthonormalized transformed dependent variables is proportional to an identity matrix.
 a Design: Intercept + Group 
 Within Subjects Design: Training
 b May be used to adjust the degrees of freedom for the averaged tests of significance. Corrected tests are displayed in the Tests of Within-Subjects Effects table.

Tests of Within-Subjects Effects
Measure:   LP_Rate 
|------------------------------|-----------------------|------|-----------|------|----|-------------------|------------------|---------------|
|Source                        |Type III Sum of Squares|df    |Mean Square|F     |Sig.|Partial Eta Squared|Noncent. Parameter|Observed Powera|
|-----------|------------------|-----------------------|------|-----------|------|----|-------------------|------------------|---------------|
|Day        |Sphericity Assumed|294790.483             |35    |8422.585   |72.869|.000|.859               |2550.398          |1.000          |
|           |------------------|-----------------------|------|-----------|------|----|-------------------|------------------|---------------|
|           |Greenhouse-Geisser|294790.483             |4.180 |70520.104  |72.869|.000|.859               |304.607           |1.000          |
|           |------------------|-----------------------|------|-----------|------|----|-------------------|------------------|---------------|
|           |Huynh-Feldt       |294790.483             |7.228 |40783.080  |72.869|.000|.859               |526.712           |1.000          |
|           |------------------|-----------------------|------|-----------|------|----|-------------------|------------------|---------------|
|           |Lower-bound       |294790.483             |1.000 |294790.483 |72.869|.000|.859               |72.869            |1.000          |
|-----------|------------------|-----------------------|------|-----------|------|----|-------------------|------------------|---------------|
|Day * Group|Sphericity Assumed|5575.407               |35    |159.297    |1.378 |.078|.103               |48.236            |.984           |
|           |------------------|-----------------------|------|-----------|------|----|-------------------|------------------|---------------|
|           |Greenhouse-Geisser|5575.407               |4.180 |1333.755   |1.378 |.254|.103               |5.761             |.407           |
|           |------------------|-----------------------|------|-----------|------|----|-------------------|------------------|---------------|
|           |Huynh-Feldt       |5575.407               |7.228 |771.335    |1.378 |.223|.103               |9.962             |.564           |
|           |------------------|-----------------------|------|-----------|------|----|-------------------|------------------|---------------|
|           |Lower-bound       |5575.407               |1.000 |5575.407   |1.378 |.263|.103               |1.378             |.191           |
|-----------|------------------|-----------------------|------|-----------|------|----|-------------------|------------------|---------------|
|Error(Day) |Sphericity Assumed|48546.144              |420   |115.586    |      |    |                   |                  |               |
|           |------------------|-----------------------|------|-----------|------|----|-------------------|------------------|---------------|
|           |Greenhouse-Geisser|48546.144              |50.163|967.772    |      |    |                   |                  |               |
|           |------------------|-----------------------|------|-----------|------|----|-------------------|------------------|---------------|
|           |Huynh-Feldt       |48546.144              |86.739|559.680    |      |    |                   |                  |               |
|           |------------------|-----------------------|------|-----------|------|----|-------------------|------------------|---------------|
|           |Lower-bound       |48546.144              |12.000|4045.512   |      |    |                   |                  |               |
|--------------------------------------------------------------------------------------------------------------------------------------------|
 a Computed using alpha = .05

Tests of Within-Subjects Contrasts
Measure:   LP_Rate 
|-----------|---------|-----------------------|--|-----------|-------|----|-------------------|------------------|---------------|
|Source     |Day      |Type III Sum of Squares|df|Mean Square|F      |Sig.|Partial Eta Squared|Noncent. Parameter|Observed Powera|
|-----------|---------|-----------------------|--|-----------|-------|----|-------------------|------------------|---------------|
|Day        |Linear   |262117.150             |1 |262117.150 |177.863|.000|.937               |177.863           |1.000          |
|           |---------|-----------------------|--|-----------|-------|----|-------------------|------------------|---------------|
|           |Quadratic|25559.892              |1 |25559.892  |49.725 |.000|.806               |49.725            |1.000          |
|           |---------|-----------------------|--|-----------|-------|----|-------------------|------------------|---------------|
|           |Cubic    |1917.574               |1 |1917.574   |8.686  |.012|.420               |8.686             |.772           |
|           |---------|-----------------------|--|-----------|-------|----|-------------------|------------------|---------------|
|           |Order 4  |2170.135               |1 |2170.135   |24.796 |.000|.674               |24.796            |.995           |
|           |---------|-----------------------|--|-----------|-------|----|-------------------|------------------|---------------|
|           |Order 5  |11.985                 |1 |11.985     |.111   |.745|.009               |.111              |.061           |
|           |---------|-----------------------|--|-----------|-------|----|-------------------|------------------|---------------|
|           |Order 6  |21.561                 |1 |21.561     |.175   |.683|.014               |.175              |.067           |
|           |---------|-----------------------|--|-----------|-------|----|-------------------|------------------|---------------|
|           |Order 7  |28.496                 |1 |28.496     |.277   |.609|.023               |.277              |.077           |
|           |---------|-----------------------|--|-----------|-------|----|-------------------|------------------|---------------|
|           |Order 8  |3.003                  |1 |3.003      |.040   |.845|.003               |.040              |.054           |
|           |---------|-----------------------|--|-----------|-------|----|-------------------|------------------|---------------|
|           |Order 9  |3.233                  |1 |3.233      |.038   |.849|.003               |.038              |.054           |
|           |---------|-----------------------|--|-----------|-------|----|-------------------|------------------|---------------|
|           |Order 10 |138.008                |1 |138.008    |1.338  |.270|.100               |1.338             |.187           |
|           |---------|-----------------------|--|-----------|-------|----|-------------------|------------------|---------------|
|           |Order 11 |60.571                 |1 |60.571     |.742   |.406|.058               |.742              |.125           |
|           |---------|-----------------------|--|-----------|-------|----|-------------------|------------------|---------------|
|           |Order 12 |82.448                 |1 |82.448     |1.984  |.184|.142               |1.984             |.254           |
|           |---------|-----------------------|--|-----------|-------|----|-------------------|------------------|---------------|
|           |Order 13 |10.386                 |1 |10.386     |.254   |.623|.021               |.254              |.075           |
|           |---------|-----------------------|--|-----------|-------|----|-------------------|------------------|---------------|
|           |Order 14 |15.537                 |1 |15.537     |.314   |.586|.025               |.314              |.081           |
|           |---------|-----------------------|--|-----------|-------|----|-------------------|------------------|---------------|
|           |Order 15 |103.513                |1 |103.513    |2.011  |.182|.144               |2.011             |.257           |
|           |---------|-----------------------|--|-----------|-------|----|-------------------|------------------|---------------|
|           |Order 16 |117.556                |1 |117.556    |2.837  |.118|.191               |2.837             |.341           |
|           |---------|-----------------------|--|-----------|-------|----|-------------------|------------------|---------------|
|           |Order 17 |1.903                  |1 |1.903      |.031   |.862|.003               |.031              |.053           |
|           |---------|-----------------------|--|-----------|-------|----|-------------------|------------------|---------------|
|           |Order 18 |.029                   |1 |.029       |.001   |.981|.000               |.001              |.050           |
|           |---------|-----------------------|--|-----------|-------|----|-------------------|------------------|---------------|
|           |Order 19 |10.256                 |1 |10.256     |.281   |.606|.023               |.281              |.078           |
|           |---------|-----------------------|--|-----------|-------|----|-------------------|------------------|---------------|
|           |Order 20 |168.498                |1 |168.498    |3.897  |.072|.245               |3.897             |.443           |
|           |---------|-----------------------|--|-----------|-------|----|-------------------|------------------|---------------|
|           |Order 21 |3.267                  |1 |3.267      |.068   |.799|.006               |.068              |.057           |
|           |---------|-----------------------|--|-----------|-------|----|-------------------|------------------|---------------|
|           |Order 22 |211.090                |1 |211.090    |7.779  |.016|.393               |7.779             |.726           |
|           |---------|-----------------------|--|-----------|-------|----|-------------------|------------------|---------------|
|           |Order 23 |265.641                |1 |265.641    |8.684  |.012|.420               |8.684             |.772           |
|           |---------|-----------------------|--|-----------|-------|----|-------------------|------------------|---------------|
|           |Order 24 |458.775                |1 |458.775    |15.731 |.002|.567               |15.731            |.953           |
|           |---------|-----------------------|--|-----------|-------|----|-------------------|------------------|---------------|
|           |Order 25 |154.529                |1 |154.529    |4.287  |.061|.263               |4.287             |.478           |
|           |---------|-----------------------|--|-----------|-------|----|-------------------|------------------|---------------|
|           |Order 26 |157.513                |1 |157.513    |2.858  |.117|.192               |2.858             |.343           |
|           |---------|-----------------------|--|-----------|-------|----|-------------------|------------------|---------------|
|           |Order 27 |17.877                 |1 |17.877     |.984   |.341|.076               |.984              |.150           |
|           |---------|-----------------------|--|-----------|-------|----|-------------------|------------------|---------------|
|           |Order 28 |30.928                 |1 |30.928     |.841   |.377|.065               |.841              |.135           |
|           |---------|-----------------------|--|-----------|-------|----|-------------------|------------------|---------------|
|           |Order 29 |75.106                 |1 |75.106     |2.792  |.121|.189               |2.792             |.337           |
|           |---------|-----------------------|--|-----------|-------|----|-------------------|------------------|---------------|
|           |Order 30 |.269                   |1 |.269       |.007   |.935|.001               |.007              |.051           |
|           |---------|-----------------------|--|-----------|-------|----|-------------------|------------------|---------------|
|           |Order 31 |122.723                |1 |122.723    |1.730  |.213|.126               |1.730             |.228           |
|           |---------|-----------------------|--|-----------|-------|----|-------------------|------------------|---------------|
|           |Order 32 |686.273                |1 |686.273    |11.147 |.006|.482               |11.147            |.865           |
|           |---------|-----------------------|--|-----------|-------|----|-------------------|------------------|---------------|
|           |Order 33 |41.778                 |1 |41.778     |.776   |.396|.061               |.776              |.128           |
|           |---------|-----------------------|--|-----------|-------|----|-------------------|------------------|---------------|
|           |Order 34 |10.678                 |1 |10.678     |.252   |.625|.021               |.252              |.075           |
|           |---------|-----------------------|--|-----------|-------|----|-------------------|------------------|---------------|
|           |Order 35 |12.303                 |1 |12.303     |.158   |.698|.013               |.158              |.065           |
|-----------|---------|-----------------------|--|-----------|-------|----|-------------------|------------------|---------------|
|Day * Group|Linear   |2114.187               |1 |2114.187   |1.435  |.254|.107               |1.435             |.197           |
|           |---------|-----------------------|--|-----------|-------|----|-------------------|------------------|---------------|
|           |Quadratic|279.818                |1 |279.818    |.544   |.475|.043               |.544              |.104           |
|           |---------|-----------------------|--|-----------|-------|----|-------------------|------------------|---------------|
|           |Cubic    |488.699                |1 |488.699    |2.214  |.163|.156               |2.214             |.278           |
|           |---------|-----------------------|--|-----------|-------|----|-------------------|------------------|---------------|
|           |Order 4  |202.379                |1 |202.379    |2.312  |.154|.162               |2.312             |.288           |
|           |---------|-----------------------|--|-----------|-------|----|-------------------|------------------|---------------|
|           |Order 5  |8.816                  |1 |8.816      |.082   |.780|.007               |.082              |.058           |
|           |---------|-----------------------|--|-----------|-------|----|-------------------|------------------|---------------|
|           |Order 6  |4.468                  |1 |4.468      |.036   |.852|.003               |.036              |.054           |
|           |---------|-----------------------|--|-----------|-------|----|-------------------|------------------|---------------|
|           |Order 7  |226.417                |1 |226.417    |2.197  |.164|.155               |2.197             |.276           |
|           |---------|-----------------------|--|-----------|-------|----|-------------------|------------------|---------------|
|           |Order 8  |144.344                |1 |144.344    |1.908  |.192|.137               |1.908             |.246           |
|           |---------|-----------------------|--|-----------|-------|----|-------------------|------------------|---------------|
|           |Order 9  |24.310                 |1 |24.310     |.286   |.603|.023               |.286              |.078           |
|           |---------|-----------------------|--|-----------|-------|----|-------------------|------------------|---------------|
|           |Order 10 |2.560                  |1 |2.560      |.025   |.877|.002               |.025              |.052           |
|           |---------|-----------------------|--|-----------|-------|----|-------------------|------------------|---------------|
|           |Order 11 |126.310                |1 |126.310    |1.548  |.237|.114               |1.548             |.209           |
|           |---------|-----------------------|--|-----------|-------|----|-------------------|------------------|---------------|
|           |Order 12 |44.118                 |1 |44.118     |1.061  |.323|.081               |1.061             |.158           |
|           |---------|-----------------------|--|-----------|-------|----|-------------------|------------------|---------------|
|           |Order 13 |77.352                 |1 |77.352     |1.894  |.194|.136               |1.894             |.245           |
|           |---------|-----------------------|--|-----------|-------|----|-------------------|------------------|---------------|
|           |Order 14 |225.290                |1 |225.290    |4.547  |.054|.275               |4.547             |.500           |
|           |---------|-----------------------|--|-----------|-------|----|-------------------|------------------|---------------|
|           |Order 15 |151.952                |1 |151.952    |2.951  |.111|.197               |2.951             |.353           |
|           |---------|-----------------------|--|-----------|-------|----|-------------------|------------------|---------------|
|           |Order 16 |75.312                 |1 |75.312     |1.818  |.202|.132               |1.818             |.237           |
|           |---------|-----------------------|--|-----------|-------|----|-------------------|------------------|---------------|
|           |Order 17 |.514                   |1 |.514       |.008   |.928|.001               |.008              |.051           |
|           |---------|-----------------------|--|-----------|-------|----|-------------------|------------------|---------------|
|           |Order 18 |83.741                 |1 |83.741     |1.617  |.228|.119               |1.617             |.216           |
|           |---------|-----------------------|--|-----------|-------|----|-------------------|------------------|---------------|
|           |Order 19 |20.500                 |1 |20.500     |.562   |.468|.045               |.562              |.106           |
|           |---------|-----------------------|--|-----------|-------|----|-------------------|------------------|---------------|
|           |Order 20 |13.291                 |1 |13.291     |.307   |.589|.025               |.307              |.080           |
|           |---------|-----------------------|--|-----------|-------|----|-------------------|------------------|---------------|
|           |Order 21 |38.475                 |1 |38.475     |.801   |.388|.063               |.801              |.131           |
|           |---------|-----------------------|--|-----------|-------|----|-------------------|------------------|---------------|
|           |Order 22 |15.405                 |1 |15.405     |.568   |.466|.045               |.568              |.107           |
|           |---------|-----------------------|--|-----------|-------|----|-------------------|------------------|---------------|
|           |Order 23 |58.582                 |1 |58.582     |1.915  |.192|.138               |1.915             |.247           |
|           |---------|-----------------------|--|-----------|-------|----|-------------------|------------------|---------------|
|           |Order 24 |16.768                 |1 |16.768     |.575   |.463|.046               |.575              |.108           |
|           |---------|-----------------------|--|-----------|-------|----|-------------------|------------------|---------------|
|           |Order 25 |190.802                |1 |190.802    |5.293  |.040|.306               |5.293             |.562           |
|           |---------|-----------------------|--|-----------|-------|----|-------------------|------------------|---------------|
|           |Order 26 |350.113                |1 |350.113    |6.353  |.027|.346               |6.353             |.639           |
|           |---------|-----------------------|--|-----------|-------|----|-------------------|------------------|---------------|
|           |Order 27 |87.394                 |1 |87.394     |4.812  |.049|.286               |4.812             |.523           |
|           |---------|-----------------------|--|-----------|-------|----|-------------------|------------------|---------------|
|           |Order 28 |237.343                |1 |237.343    |6.452  |.026|.350               |6.452             |.646           |
|           |---------|-----------------------|--|-----------|-------|----|-------------------|------------------|---------------|
|           |Order 29 |45.993                 |1 |45.993     |1.710  |.216|.125               |1.710             |.226           |
|           |---------|-----------------------|--|-----------|-------|----|-------------------|------------------|---------------|
|           |Order 30 |7.528                  |1 |7.528      |.196   |.666|.016               |.196              |.069           |
|           |---------|-----------------------|--|-----------|-------|----|-------------------|------------------|---------------|
|           |Order 31 |35.817                 |1 |35.817     |.505   |.491|.040               |.505              |.100           |
|           |---------|-----------------------|--|-----------|-------|----|-------------------|------------------|---------------|
|           |Order 32 |109.550                |1 |109.550    |1.779  |.207|.129               |1.779             |.233           |
|           |---------|-----------------------|--|-----------|-------|----|-------------------|------------------|---------------|
|           |Order 33 |63.475                 |1 |63.475     |1.178  |.299|.089               |1.178             |.170           |
|           |---------|-----------------------|--|-----------|-------|----|-------------------|------------------|---------------|
|           |Order 34 |.841                   |1 |.841       |.020   |.890|.002               |.020              |.052           |
|           |---------|-----------------------|--|-----------|-------|----|-------------------|------------------|---------------|
|           |Order 35 |2.944                  |1 |2.944      |.038   |.849|.003               |.038              |.054           |
|-----------|---------|-----------------------|--|-----------|-------|----|-------------------|------------------|---------------|
|Error(Day) |Linear   |17684.476              |12|1473.706   |       |    |                   |                  |               |
|           |---------|-----------------------|--|-----------|-------|----|-------------------|------------------|---------------|
|           |Quadratic|6168.284               |12|514.024    |       |    |                   |                  |               |
|           |---------|-----------------------|--|-----------|-------|----|-------------------|------------------|---------------|
|           |Cubic    |2649.045               |12|220.754    |       |    |                   |                  |               |
|           |---------|-----------------------|--|-----------|-------|----|-------------------|------------------|---------------|
|           |Order 4  |1050.230               |12|87.519     |       |    |                   |                  |               |
|           |---------|-----------------------|--|-----------|-------|----|-------------------|------------------|---------------|
|           |Order 5  |1295.048               |12|107.921    |       |    |                   |                  |               |
|           |---------|-----------------------|--|-----------|-------|----|-------------------|------------------|---------------|
|           |Order 6  |1474.713               |12|122.893    |       |    |                   |                  |               |
|           |---------|-----------------------|--|-----------|-------|----|-------------------|------------------|---------------|
|           |Order 7  |1236.688               |12|103.057    |       |    |                   |                  |               |
|           |---------|-----------------------|--|-----------|-------|----|-------------------|------------------|---------------|
|           |Order 8  |907.652                |12|75.638     |       |    |                   |                  |               |
|           |---------|-----------------------|--|-----------|-------|----|-------------------|------------------|---------------|
|           |Order 9  |1020.089               |12|85.007     |       |    |                   |                  |               |
|           |---------|-----------------------|--|-----------|-------|----|-------------------|------------------|---------------|
|           |Order 10 |1238.075               |12|103.173    |       |    |                   |                  |               |
|           |---------|-----------------------|--|-----------|-------|----|-------------------|------------------|---------------|
|           |Order 11 |979.411                |12|81.618     |       |    |                   |                  |               |
|           |---------|-----------------------|--|-----------|-------|----|-------------------|------------------|---------------|
|           |Order 12 |498.748                |12|41.562     |       |    |                   |                  |               |
|           |---------|-----------------------|--|-----------|-------|----|-------------------|------------------|---------------|
|           |Order 13 |489.960                |12|40.830     |       |    |                   |                  |               |
|           |---------|-----------------------|--|-----------|-------|----|-------------------|------------------|---------------|
|           |Order 14 |594.586                |12|49.549     |       |    |                   |                  |               |
|           |---------|-----------------------|--|-----------|-------|----|-------------------|------------------|---------------|
|           |Order 15 |617.807                |12|51.484     |       |    |                   |                  |               |
|           |---------|-----------------------|--|-----------|-------|----|-------------------|------------------|---------------|
|           |Order 16 |497.166                |12|41.430     |       |    |                   |                  |               |
|           |---------|-----------------------|--|-----------|-------|----|-------------------|------------------|---------------|
|           |Order 17 |728.301                |12|60.692     |       |    |                   |                  |               |
|           |---------|-----------------------|--|-----------|-------|----|-------------------|------------------|---------------|
|           |Order 18 |621.575                |12|51.798     |       |    |                   |                  |               |
|           |---------|-----------------------|--|-----------|-------|----|-------------------|------------------|---------------|
|           |Order 19 |437.505                |12|36.459     |       |    |                   |                  |               |
|           |---------|-----------------------|--|-----------|-------|----|-------------------|------------------|---------------|
|           |Order 20 |518.864                |12|43.239     |       |    |                   |                  |               |
|           |---------|-----------------------|--|-----------|-------|----|-------------------|------------------|---------------|
|           |Order 21 |576.262                |12|48.022     |       |    |                   |                  |               |
|           |---------|-----------------------|--|-----------|-------|----|-------------------|------------------|---------------|
|           |Order 22 |325.647                |12|27.137     |       |    |                   |                  |               |
|           |---------|-----------------------|--|-----------|-------|----|-------------------|------------------|---------------|
|           |Order 23 |367.057                |12|30.588     |       |    |                   |                  |               |
|           |---------|-----------------------|--|-----------|-------|----|-------------------|------------------|---------------|
|           |Order 24 |349.960                |12|29.163     |       |    |                   |                  |               |
|           |---------|-----------------------|--|-----------|-------|----|-------------------|------------------|---------------|
|           |Order 25 |432.570                |12|36.047     |       |    |                   |                  |               |
|           |---------|-----------------------|--|-----------|-------|----|-------------------|------------------|---------------|
|           |Order 26 |661.353                |12|55.113     |       |    |                   |                  |               |
|           |---------|-----------------------|--|-----------|-------|----|-------------------|------------------|---------------|
|           |Order 27 |217.920                |12|18.160     |       |    |                   |                  |               |
|           |---------|-----------------------|--|-----------|-------|----|-------------------|------------------|---------------|
|           |Order 28 |441.464                |12|36.789     |       |    |                   |                  |               |
|           |---------|-----------------------|--|-----------|-------|----|-------------------|------------------|---------------|
|           |Order 29 |322.816                |12|26.901     |       |    |                   |                  |               |
|           |---------|-----------------------|--|-----------|-------|----|-------------------|------------------|---------------|
|           |Order 30 |460.948                |12|38.412     |       |    |                   |                  |               |
|           |---------|-----------------------|--|-----------|-------|----|-------------------|------------------|---------------|
|           |Order 31 |851.274                |12|70.939     |       |    |                   |                  |               |
|           |---------|-----------------------|--|-----------|-------|----|-------------------|------------------|---------------|
|           |Order 32 |738.806                |12|61.567     |       |    |                   |                  |               |
|           |---------|-----------------------|--|-----------|-------|----|-------------------|------------------|---------------|
|           |Order 33 |646.363                |12|53.864     |       |    |                   |                  |               |
|           |---------|-----------------------|--|-----------|-------|----|-------------------|------------------|---------------|
|           |Order 34 |508.350                |12|42.362     |       |    |                   |                  |               |
|           |---------|-----------------------|--|-----------|-------|----|-------------------|------------------|---------------|
|           |Order 35 |937.133                |12|78.094     |       |    |                   |                  |               |
|--------------------------------------------------------------------------------------------------------------------------------|
 a Computed using alpha = .05

Tests of Between-Subjects Effects
Measure:   LP_Rate 
Transformed Variable:   Average 
|---------|-----------------------|--|-----------|-------|----|-------------------|------------------|---------------|
|Source   |Type III Sum of Squares|df|Mean Square|F      |Sig.|Partial Eta Squared|Noncent. Parameter|Observed Powera|
|---------|-----------------------|--|-----------|-------|----|-------------------|------------------|---------------|
|Intercept|1036047.599            |1 |1036047.599|361.887|.000|.968               |361.887           |1.000          |
|---------|-----------------------|--|-----------|-------|----|-------------------|------------------|---------------|
|Group    |402.015                |1 |402.015    |.140   |.714|.012               |.140              |.064           |
|---------|-----------------------|--|-----------|-------|----|-------------------|------------------|---------------|
|Error    |34354.875              |12|2862.906   |       |    |                   |                  |               |
|--------------------------------------------------------------------------------------------------------------------|
 a Computed using alpha = .05
