# Supplementary material for: A corticostriatal deficit promotes temporal distortion of automatic action in ageing
Source: eLife. 2017 Oct 23;6:e29908. doi: 10.7554/eLife.29908 (PMC5677368; doi:10.7554/eLife.29908)
Supplement: Supplementary file 1. [file elife-29908-supp1.zip › StatsReport_files/StatsReport19_Lost_Length.txt]

ANALYSIS OF SEQUENCE LENGTH

NARRATIVE RESULTS

Two-way mixed ANOVA analysis showed overall significant differences in the number of actions per sequence from day 7, 18 and 19 of training (F(2,26) = 199.993, p < 0.001). However,
there was also a day x group interaction (F(2,26) = 6.567, p < 0.01), indicating that these differences were due to a difference in performance between groups on day 19. Simple effects
analysis (separate one-way RM ANOVA, days 18 vs. 19) confirmed that the length of action sequences dropped significantly from day 18 to day 19 in Group Lost (F(1,8) = 15.696, p < 0.01),
whereas it remained constant in Group Maintained (F(1,5) = 0.851, p = 0.399).


TABULAR RESULTS


TEST 1: Two-way mixed ANOVA
Factors: within-subject, Training; between subjects: Group

GLM Day_7 Day_18 Day_19 BY Group
  /WSFACTOR=Training 3 Polynomial
  /MEASURE=Length_actions
  /METHOD=SSTYPE(3)
  /PRINT=DESCRIPTIVE
  /CRITERIA=ALPHA(.05)
  /WSDESIGN=Training
  /DESIGN=Group.


General Linear Model
Notes
|-----------------------------------------------------|--------------------------------------------------------------------------------------------------------------------------------------------------------------------------------------------------|
|Output Created                                       |21-DEC-2016 15:41:18                                                                                                                                                                              |
|-----------------------------------------------------|--------------------------------------------------------------------------------------------------------------------------------------------------------------------------------------------------|
|Comments                                             |                                                                                                                                                                                                  |
|----------------------|------------------------------|--------------------------------------------------------------------------------------------------------------------------------------------------------------------------------------------------|
|Input                 |Data                          |\Lost_Length.sav                                                                  |
|                      |------------------------------|--------------------------------------------------------------------------------------------------------------------------------------------------------------------------------------------------|
|                      |Active Dataset                |DataSet2                                                                                                                                                                                          |
|                      |------------------------------|--------------------------------------------------------------------------------------------------------------------------------------------------------------------------------------------------|
|                      |Filter                        |<none>                                                                                                                                                                                            |
|                      |------------------------------|--------------------------------------------------------------------------------------------------------------------------------------------------------------------------------------------------|
|                      |Weight                        |<none>                                                                                                                                                                                            |
|                      |------------------------------|--------------------------------------------------------------------------------------------------------------------------------------------------------------------------------------------------|
|                      |Split File                    |<none>                                                                                                                                                                                            |
|                      |------------------------------|--------------------------------------------------------------------------------------------------------------------------------------------------------------------------------------------------|
|                      |N of Rows in Working Data File|15                                                                                                                                                                                                |
|----------------------|------------------------------|--------------------------------------------------------------------------------------------------------------------------------------------------------------------------------------------------|
|Missing Value Handling|Definition of Missing         |User-defined missing values are treated as missing.                                                                                                                                               |
|                      |------------------------------|--------------------------------------------------------------------------------------------------------------------------------------------------------------------------------------------------|
|                      |Cases Used                    |Statistics are based on all cases with valid data for all variables in the model.                                                                                                                 |
|-----------------------------------------------------|--------------------------------------------------------------------------------------------------------------------------------------------------------------------------------------------------|
|Syntax                                               |GLM Day_7 Day_18 Day_19 BY Group
  /WSFACTOR=Training 3 Polynomial
  /MEASURE=Length_actions
  /METHOD=SSTYPE(3)
  /PRINT=DESCRIPTIVE
  /CRITERIA=ALPHA(.05)
  /WSDESIGN=Training
  /DESIGN=Group.|
|----------------------|------------------------------|--------------------------------------------------------------------------------------------------------------------------------------------------------------------------------------------------|
|Resources             |Processor Time                |00:00:00.00                                                                                                                                                                                       |
|                      |------------------------------|--------------------------------------------------------------------------------------------------------------------------------------------------------------------------------------------------|
|                      |Elapsed Time                  |00:00:00.01                                                                                                                                                                                       |
|--------------------------------------------------------------------------------------------------------------------------------------------------------------------------------------------------------------------------------------------------------|

Within-Subjects Factors
Measure:   Length_actions 
|--------|------------------|
|Training|Dependent Variable|
|--------|------------------|
|1       |Day_7             |
|--------|------------------|
|2       |Day_18            |
|--------|------------------|
|3       |Day_19            |
|---------------------------|

Between-Subjects Factors
|-------|-----------|-|
|       |Value Label|N|
|-----|-|-----------|-|
|Group|1|Maintained |6|
|     |-|-----------|-|
|     |2|Lost       |9|
|---------------------|

Descriptive Statistics
|------|----------|-------|--------------|--|
|      |Group     |Mean   |Std. Deviation|N |
|------|----------|-------|--------------|--|
|Day_7 |Maintained|1.5314 |1.29665       |6 |
|      |----------|-------|--------------|--|
|      |Lost      |1.5573 |.54855        |9 |
|      |----------|-------|--------------|--|
|      |Total     |1.5469 |.87897        |15|
|------|----------|-------|--------------|--|
|Day_18|Maintained|16.8004|2.75660       |6 |
|      |----------|-------|--------------|--|
|      |Lost      |14.5880|3.32376       |9 |
|      |----------|-------|--------------|--|
|      |Total     |15.4730|3.20707       |15|
|------|----------|-------|--------------|--|
|Day_19|Maintained|15.9363|2.71930       |6 |
|      |----------|-------|--------------|--|
|      |Lost      |10.5127|2.10633       |9 |
|      |----------|-------|--------------|--|
|      |Total     |12.6821|3.56935       |15|
|-------------------------------------------|

Multivariate Testsa
|-----------------------------------|------|--------|-------------|--------|----|
|Effect                             |Value |F       |Hypothesis df|Error df|Sig.|
|----------------|------------------|------|--------|-------------|--------|----|
|Training        |Pillai's Trace    |.966  |172.641b|2.000        |12.000  |.000|
|                |------------------|------|--------|-------------|--------|----|
|                |Wilks' Lambda     |.034  |172.641b|2.000        |12.000  |.000|
|                |------------------|------|--------|-------------|--------|----|
|                |Hotelling's Trace |28.774|172.641b|2.000        |12.000  |.000|
|                |------------------|------|--------|-------------|--------|----|
|                |Roy's Largest Root|28.774|172.641b|2.000        |12.000  |.000|
|----------------|------------------|------|--------|-------------|--------|----|
|Training * Group|Pillai's Trace    |.553  |7.423b  |2.000        |12.000  |.008|
|                |------------------|------|--------|-------------|--------|----|
|                |Wilks' Lambda     |.447  |7.423b  |2.000        |12.000  |.008|
|                |------------------|------|--------|-------------|--------|----|
|                |Hotelling's Trace |1.237 |7.423b  |2.000        |12.000  |.008|
|                |------------------|------|--------|-------------|--------|----|
|                |Roy's Largest Root|1.237 |7.423b  |2.000        |12.000  |.008|
|-------------------------------------------------------------------------------|
 a Design: Intercept + Group 
 Within Subjects Design: Training
 b Exact statistic

Mauchly's Test of Sphericitya
Measure:   Length_actions 
|----------------------|-----------|------------------|--|----|------------------------------------------|
|Within Subjects Effect|Mauchly's W|Approx. Chi-Square|df|Sig.|Epsilonb                                  |
|                      |           |                  |  |    |------------------|-----------|-----------|
|                      |           |                  |  |    |Greenhouse-Geisser|Huynh-Feldt|Lower-bound|
|----------------------|-----------|------------------|--|----|------------------|-----------|-----------|
|Training              |.959       |.499              |2 |.779|.961              |1.000      |.500       |
|--------------------------------------------------------------------------------------------------------|
Tests the null hypothesis that the error covariance matrix of the orthonormalized transformed dependent variables is proportional to an identity matrix.
 a Design: Intercept + Group 
 Within Subjects Design: Training
 b May be used to adjust the degrees of freedom for the averaged tests of significance. Corrected tests are displayed in the Tests of Within-Subjects Effects table.

Tests of Within-Subjects Effects
Measure:   Length_actions 
|-----------------------------------|-----------------------|------|-----------|-------|----|
|Source                             |Type III Sum of Squares|df    |Mean Square|F      |Sig.|
|----------------|------------------|-----------------------|------|-----------|-------|----|
|Training        |Sphericity Assumed|1645.171               |2     |822.585    |199.993|.000|
|                |------------------|-----------------------|------|-----------|-------|----|
|                |Greenhouse-Geisser|1645.171               |1.922 |856.091    |199.993|.000|
|                |------------------|-----------------------|------|-----------|-------|----|
|                |Huynh-Feldt       |1645.171               |2.000 |822.585    |199.993|.000|
|                |------------------|-----------------------|------|-----------|-------|----|
|                |Lower-bound       |1645.171               |1.000 |1645.171   |199.993|.000|
|----------------|------------------|-----------------------|------|-----------|-------|----|
|Training * Group|Sphericity Assumed|54.024                 |2     |27.012     |6.567  |.005|
|                |------------------|-----------------------|------|-----------|-------|----|
|                |Greenhouse-Geisser|54.024                 |1.922 |28.112     |6.567  |.006|
|                |------------------|-----------------------|------|-----------|-------|----|
|                |Huynh-Feldt       |54.024                 |2.000 |27.012     |6.567  |.005|
|                |------------------|-----------------------|------|-----------|-------|----|
|                |Lower-bound       |54.024                 |1.000 |54.024     |6.567  |.024|
|----------------|------------------|-----------------------|------|-----------|-------|----|
|Error(Training) |Sphericity Assumed|106.940                |26    |4.113      |       |    |
|                |------------------|-----------------------|------|-----------|-------|----|
|                |Greenhouse-Geisser|106.940                |24.982|4.281      |       |    |
|                |------------------|-----------------------|------|-----------|-------|----|
|                |Huynh-Feldt       |106.940                |26.000|4.113      |       |    |
|                |------------------|-----------------------|------|-----------|-------|----|
|                |Lower-bound       |106.940                |13.000|8.226      |       |    |
|-------------------------------------------------------------------------------------------|

Tests of Within-Subjects Contrasts
Measure:   Length_actions 
|----------------|---------|-----------------------|--|-----------|-------|----|
|Source          |Training |Type III Sum of Squares|df|Mean Square|F      |Sig.|
|----------------|---------|-----------------------|--|-----------|-------|----|
|Training        |Linear   |982.265                |1 |982.265    |281.068|.000|
|                |---------|-----------------------|--|-----------|-------|----|
|                |Quadratic|662.905                |1 |662.905    |140.108|.000|
|----------------|---------|-----------------------|--|-----------|-------|----|
|Training * Group|Linear   |53.456                 |1 |53.456     |15.296 |.002|
|                |---------|-----------------------|--|-----------|-------|----|
|                |Quadratic|.568                   |1 |.568       |.120   |.735|
|----------------|---------|-----------------------|--|-----------|-------|----|
|Error(Training) |Linear   |45.432                 |13|3.495      |       |    |
|                |---------|-----------------------|--|-----------|-------|----|
|                |Quadratic|61.508                 |13|4.731      |       |    |
|------------------------------------------------------------------------------|

Tests of Between-Subjects Effects
Measure:   Length_actions 
Transformed Variable:   Average 
|---------|-----------------------|--|-----------|-------|----|
|Source   |Type III Sum of Squares|df|Mean Square|F      |Sig.|
|---------|-----------------------|--|-----------|-------|----|
|Intercept|4454.379               |1 |4454.379   |563.775|.000|
|---------|-----------------------|--|-----------|-------|----|
|Group    |69.498                 |1 |69.498     |8.796  |.011|
|---------|-----------------------|--|-----------|-------|----|
|Error    |102.713                |13|7.901      |       |    |
|-------------------------------------------------------------|


TEST 2: One-way RM ANOVA (Maintained, Days 18 vs 19) - SIMPLE Effects
Factor: within-subject, Day

GLM Day_18 Day_19
  /WSFACTOR=Training 2 Polynomial
  /MEASURE=Length_actions
  /METHOD=SSTYPE(3)
  /PRINT=DESCRIPTIVE
  /CRITERIA=ALPHA(.05)
  /WSDESIGN=Training.


General Linear Model
Notes
|-----------------------------------------------------|-------------------------------------------------------------------------------------------------------------------------------------------------------------------|
|Output Created                                       |21-DEC-2016 15:51:34                                                                                                                                               |
|-----------------------------------------------------|-------------------------------------------------------------------------------------------------------------------------------------------------------------------|
|Comments                                             |                                                                                                                                                                   |
|----------------------|------------------------------|-------------------------------------------------------------------------------------------------------------------------------------------------------------------|
|Input                 |Data                          |\Lost_Length.sav                                   |
|                      |------------------------------|-------------------------------------------------------------------------------------------------------------------------------------------------------------------|
|                      |Active Dataset                |DataSet2                                                                                                                                                           |
|                      |------------------------------|-------------------------------------------------------------------------------------------------------------------------------------------------------------------|
|                      |Filter                        |<none>                                                                                                                                                             |
|                      |------------------------------|-------------------------------------------------------------------------------------------------------------------------------------------------------------------|
|                      |Weight                        |<none>                                                                                                                                                             |
|                      |------------------------------|-------------------------------------------------------------------------------------------------------------------------------------------------------------------|
|                      |Split File                    |<none>                                                                                                                                                             |
|                      |------------------------------|-------------------------------------------------------------------------------------------------------------------------------------------------------------------|
|                      |N of Rows in Working Data File|6                                                                                                                                                                  |
|----------------------|------------------------------|-------------------------------------------------------------------------------------------------------------------------------------------------------------------|
|Missing Value Handling|Definition of Missing         |User-defined missing values are treated as missing.                                                                                                                |
|                      |------------------------------|-------------------------------------------------------------------------------------------------------------------------------------------------------------------|
|                      |Cases Used                    |Statistics are based on all cases with valid data for all variables in the model.                                                                                  |
|-----------------------------------------------------|-------------------------------------------------------------------------------------------------------------------------------------------------------------------|
|Syntax                                               |GLM Day_18 Day_19
  /WSFACTOR=Training 2 Polynomial
  /MEASURE=Length_actions
  /METHOD=SSTYPE(3)
  /PRINT=DESCRIPTIVE
  /CRITERIA=ALPHA(.05)
  /WSDESIGN=Training.|
|----------------------|------------------------------|-------------------------------------------------------------------------------------------------------------------------------------------------------------------|
|Resources             |Processor Time                |00:00:00.00                                                                                                                                                        |
|                      |------------------------------|-------------------------------------------------------------------------------------------------------------------------------------------------------------------|
|                      |Elapsed Time                  |00:00:00.00                                                                                                                                                        |
|-------------------------------------------------------------------------------------------------------------------------------------------------------------------------------------------------------------------------|

Within-Subjects Factors
Measure:   Length_actions 
|--------|------------------|
|Training|Dependent Variable|
|--------|------------------|
|1       |Day_18            |
|--------|------------------|
|2       |Day_19            |
|---------------------------|

Descriptive Statistics
|------|-------|--------------|-|
|      |Mean   |Std. Deviation|N|
|------|-------|--------------|-|
|Day_18|16.8004|2.75660       |6|
|------|-------|--------------|-|
|Day_19|15.9363|2.71930       |6|
|-------------------------------|

Multivariate Testsa
|---------------------------|-----|-----|-------------|--------|----|
|Effect                     |Value|F    |Hypothesis df|Error df|Sig.|
|--------|------------------|-----|-----|-------------|--------|----|
|Training|Pillai's Trace    |.145 |.851b|1.000        |5.000   |.399|
|        |------------------|-----|-----|-------------|--------|----|
|        |Wilks' Lambda     |.855 |.851b|1.000        |5.000   |.399|
|        |------------------|-----|-----|-------------|--------|----|
|        |Hotelling's Trace |.170 |.851b|1.000        |5.000   |.399|
|        |------------------|-----|-----|-------------|--------|----|
|        |Roy's Largest Root|.170 |.851b|1.000        |5.000   |.399|
|-------------------------------------------------------------------|
 a Design: Intercept 
 Within Subjects Design: Training
 b Exact statistic

Mauchly's Test of Sphericitya
Measure:   Length_actions 
|----------------------|-----------|------------------|--|----|------------------------------------------|
|Within Subjects Effect|Mauchly's W|Approx. Chi-Square|df|Sig.|Epsilonb                                  |
|                      |           |                  |  |    |------------------|-----------|-----------|
|                      |           |                  |  |    |Greenhouse-Geisser|Huynh-Feldt|Lower-bound|
|----------------------|-----------|------------------|--|----|------------------|-----------|-----------|
|Training              |1.000      |.000              |0 |.   |1.000             |1.000      |1.000      |
|--------------------------------------------------------------------------------------------------------|
Tests the null hypothesis that the error covariance matrix of the orthonormalized transformed dependent variables is proportional to an identity matrix.
 a Design: Intercept 
 Within Subjects Design: Training
 b May be used to adjust the degrees of freedom for the averaged tests of significance. Corrected tests are displayed in the Tests of Within-Subjects Effects table.

Tests of Within-Subjects Effects
Measure:   Length_actions 
|----------------------------------|-----------------------|-----|-----------|----|----|
|Source                            |Type III Sum of Squares|df   |Mean Square|F   |Sig.|
|---------------|------------------|-----------------------|-----|-----------|----|----|
|Training       |Sphericity Assumed|2.240                  |1    |2.240      |.851|.399|
|               |------------------|-----------------------|-----|-----------|----|----|
|               |Greenhouse-Geisser|2.240                  |1.000|2.240      |.851|.399|
|               |------------------|-----------------------|-----|-----------|----|----|
|               |Huynh-Feldt       |2.240                  |1.000|2.240      |.851|.399|
|               |------------------|-----------------------|-----|-----------|----|----|
|               |Lower-bound       |2.240                  |1.000|2.240      |.851|.399|
|---------------|------------------|-----------------------|-----|-----------|----|----|
|Error(Training)|Sphericity Assumed|13.162                 |5    |2.632      |    |    |
|               |------------------|-----------------------|-----|-----------|----|----|
|               |Greenhouse-Geisser|13.162                 |5.000|2.632      |    |    |
|               |------------------|-----------------------|-----|-----------|----|----|
|               |Huynh-Feldt       |13.162                 |5.000|2.632      |    |    |
|               |------------------|-----------------------|-----|-----------|----|----|
|               |Lower-bound       |13.162                 |5.000|2.632      |    |    |
|--------------------------------------------------------------------------------------|

Tests of Within-Subjects Contrasts
Measure:   Length_actions 
|---------------|--------|-----------------------|--|-----------|----|----|
|Source         |Training|Type III Sum of Squares|df|Mean Square|F   |Sig.|
|---------------|--------|-----------------------|--|-----------|----|----|
|Training       |Linear  |2.240                  |1 |2.240      |.851|.399|
|---------------|--------|-----------------------|--|-----------|----|----|
|Error(Training)|Linear  |13.162                 |5 |2.632      |    |    |
|-------------------------------------------------------------------------|

Tests of Between-Subjects Effects
Measure:   Length_actions 
Transformed Variable:   Average 
|---------|-----------------------|--|-----------|-------|----|
|Source   |Type III Sum of Squares|df|Mean Square|F      |Sig.|
|---------|-----------------------|--|-----------|-------|----|
|Intercept|3215.080               |1 |3215.080   |260.097|.000|
|---------|-----------------------|--|-----------|-------|----|
|Error    |61.805                 |5 |12.361     |       |    |
|-------------------------------------------------------------|


TEST 3: One-way RM ANOVA (Lost, Days 18 vs 19) - SIMPLE Effects
Factor: within-subject, Day

GLM Day_18 Day_19
  /WSFACTOR=Training 2 Polynomial
  /MEASURE=Length_actions
  /METHOD=SSTYPE(3)
  /PRINT=DESCRIPTIVE
  /CRITERIA=ALPHA(.05)
  /WSDESIGN=Training.


General Linear Model
Notes
|-----------------------------------------------------|-------------------------------------------------------------------------------------------------------------------------------------------------------------------|
|Output Created                                       |21-DEC-2016 15:52:01                                                                                                                                               |
|-----------------------------------------------------|-------------------------------------------------------------------------------------------------------------------------------------------------------------------|
|Comments                                             |                                                                                                                                                                   |
|----------------------|------------------------------|-------------------------------------------------------------------------------------------------------------------------------------------------------------------|
|Input                 |Data                          |\Lost_Length.sav                                   |
|                      |------------------------------|-------------------------------------------------------------------------------------------------------------------------------------------------------------------|
|                      |Active Dataset                |DataSet2                                                                                                                                                           |
|                      |------------------------------|-------------------------------------------------------------------------------------------------------------------------------------------------------------------|
|                      |Filter                        |<none>                                                                                                                                                             |
|                      |------------------------------|-------------------------------------------------------------------------------------------------------------------------------------------------------------------|
|                      |Weight                        |<none>                                                                                                                                                             |
|                      |------------------------------|-------------------------------------------------------------------------------------------------------------------------------------------------------------------|
|                      |Split File                    |<none>                                                                                                                                                             |
|                      |------------------------------|-------------------------------------------------------------------------------------------------------------------------------------------------------------------|
|                      |N of Rows in Working Data File|9                                                                                                                                                                  |
|----------------------|------------------------------|-------------------------------------------------------------------------------------------------------------------------------------------------------------------|
|Missing Value Handling|Definition of Missing         |User-defined missing values are treated as missing.                                                                                                                |
|                      |------------------------------|-------------------------------------------------------------------------------------------------------------------------------------------------------------------|
|                      |Cases Used                    |Statistics are based on all cases with valid data for all variables in the model.                                                                                  |
|-----------------------------------------------------|-------------------------------------------------------------------------------------------------------------------------------------------------------------------|
|Syntax                                               |GLM Day_18 Day_19
  /WSFACTOR=Training 2 Polynomial
  /MEASURE=Length_actions
  /METHOD=SSTYPE(3)
  /PRINT=DESCRIPTIVE
  /CRITERIA=ALPHA(.05)
  /WSDESIGN=Training.|
|----------------------|------------------------------|-------------------------------------------------------------------------------------------------------------------------------------------------------------------|
|Resources             |Processor Time                |00:00:00.00                                                                                                                                                        |
|                      |------------------------------|-------------------------------------------------------------------------------------------------------------------------------------------------------------------|
|                      |Elapsed Time                  |00:00:00.02                                                                                                                                                        |
|-------------------------------------------------------------------------------------------------------------------------------------------------------------------------------------------------------------------------|

Within-Subjects Factors
Measure:   Length_actions 
|--------|------------------|
|Training|Dependent Variable|
|--------|------------------|
|1       |Day_18            |
|--------|------------------|
|2       |Day_19            |
|---------------------------|

Descriptive Statistics
|------|-------|--------------|-|
|      |Mean   |Std. Deviation|N|
|------|-------|--------------|-|
|Day_18|14.5880|3.32376       |9|
|------|-------|--------------|-|
|Day_19|10.5127|2.10633       |9|
|-------------------------------|

Multivariate Testsa
|---------------------------|-----|-------|-------------|--------|----|
|Effect                     |Value|F      |Hypothesis df|Error df|Sig.|
|--------|------------------|-----|-------|-------------|--------|----|
|Training|Pillai's Trace    |.662 |15.696b|1.000        |8.000   |.004|
|        |------------------|-----|-------|-------------|--------|----|
|        |Wilks' Lambda     |.338 |15.696b|1.000        |8.000   |.004|
|        |------------------|-----|-------|-------------|--------|----|
|        |Hotelling's Trace |1.962|15.696b|1.000        |8.000   |.004|
|        |------------------|-----|-------|-------------|--------|----|
|        |Roy's Largest Root|1.962|15.696b|1.000        |8.000   |.004|
|---------------------------------------------------------------------|
 a Design: Intercept 
 Within Subjects Design: Training
 b Exact statistic

Mauchly's Test of Sphericitya
Measure:   Length_actions 
|----------------------|-----------|------------------|--|----|------------------------------------------|
|Within Subjects Effect|Mauchly's W|Approx. Chi-Square|df|Sig.|Epsilonb                                  |
|                      |           |                  |  |    |------------------|-----------|-----------|
|                      |           |                  |  |    |Greenhouse-Geisser|Huynh-Feldt|Lower-bound|
|----------------------|-----------|------------------|--|----|------------------|-----------|-----------|
|Training              |1.000      |.000              |0 |.   |1.000             |1.000      |1.000      |
|--------------------------------------------------------------------------------------------------------|
Tests the null hypothesis that the error covariance matrix of the orthonormalized transformed dependent variables is proportional to an identity matrix.
 a Design: Intercept 
 Within Subjects Design: Training
 b May be used to adjust the degrees of freedom for the averaged tests of significance. Corrected tests are displayed in the Tests of Within-Subjects Effects table.

Tests of Within-Subjects Effects
Measure:   Length_actions 
|----------------------------------|-----------------------|-----|-----------|------|----|
|Source                            |Type III Sum of Squares|df   |Mean Square|F     |Sig.|
|---------------|------------------|-----------------------|-----|-----------|------|----|
|Training       |Sphericity Assumed|74.737                 |1    |74.737     |15.696|.004|
|               |------------------|-----------------------|-----|-----------|------|----|
|               |Greenhouse-Geisser|74.737                 |1.000|74.737     |15.696|.004|
|               |------------------|-----------------------|-----|-----------|------|----|
|               |Huynh-Feldt       |74.737                 |1.000|74.737     |15.696|.004|
|               |------------------|-----------------------|-----|-----------|------|----|
|               |Lower-bound       |74.737                 |1.000|74.737     |15.696|.004|
|---------------|------------------|-----------------------|-----|-----------|------|----|
|Error(Training)|Sphericity Assumed|38.092                 |8    |4.761      |      |    |
|               |------------------|-----------------------|-----|-----------|------|----|
|               |Greenhouse-Geisser|38.092                 |8.000|4.761      |      |    |
|               |------------------|-----------------------|-----|-----------|------|----|
|               |Huynh-Feldt       |38.092                 |8.000|4.761      |      |    |
|               |------------------|-----------------------|-----|-----------|------|----|
|               |Lower-bound       |38.092                 |8.000|4.761      |      |    |
|----------------------------------------------------------------------------------------|

Tests of Within-Subjects Contrasts
Measure:   Length_actions 
|---------------|--------|-----------------------|--|-----------|------|----|
|Source         |Training|Type III Sum of Squares|df|Mean Square|F     |Sig.|
|---------------|--------|-----------------------|--|-----------|------|----|
|Training       |Linear  |74.737                 |1 |74.737     |15.696|.004|
|---------------|--------|-----------------------|--|-----------|------|----|
|Error(Training)|Linear  |38.092                 |8 |4.761      |      |    |
|---------------------------------------------------------------------------|

Tests of Between-Subjects Effects
Measure:   Length_actions 
Transformed Variable:   Average 
|---------|-----------------------|--|-----------|-------|----|
|Source   |Type III Sum of Squares|df|Mean Square|F      |Sig.|
|---------|-----------------------|--|-----------|-------|----|
|Intercept|2835.189               |1 |2835.189   |264.414|.000|
|---------|-----------------------|--|-----------|-------|----|
|Error    |85.780                 |8 |10.723     |       |    |
|-------------------------------------------------------------|
