# Supplementary material for: A corticostriatal deficit promotes temporal distortion of automatic action in ageing
Source: eLife. 2017 Oct 23;6:e29908. doi: 10.7554/eLife.29908 (PMC5677368; doi:10.7554/eLife.29908)
Supplement: Supplementary file 1. [file elife-29908-supp1.zip › StatsReport_files/StatsReport2_Length.txt]

ANALYSIS OF SEQUENCE LENGTH

NARRATIVE RESULTS

Two-way mixed ANOVA analysis showed an overall significant increase in the number of actions per sequence from day 7 to day 17 of training (F(1,14) = 158.282, p < 0.001). However,
there was also a day x age interaction (F(1,14) = 40.03, p < 0.001), indicating that the magnitude of the effect was significantly influenced by the age of the mice. Simple effects
analysis (separate one-way RM ANOVA) confirmed that both young and aged mice significantly increased the number of elements in their sequences, although to a different extent (Young:
F(1,7) = 108.562, p < 0.001; Aged: F(1,7) = 106.664, p < 0.001).


TABULAR RESULTS


TEST 1: Two-way mixed ANOVA
Factors: within-subject, Training; between subjects: Age


General Linear Model
Notes
|-----------------------------------------------------|-----------------------------------------------------------------------------------------------------------------------------------------------------------------------------|
|Output Created                                       |25-NOV-2016 10:50:08                                                                                                                                                         |
|-----------------------------------------------------|-----------------------------------------------------------------------------------------------------------------------------------------------------------------------------|
|Comments                                             |                                                                                                                                                                             |
|----------------------|------------------------------|-----------------------------------------------------------------------------------------------------------------------------------------------------------------------------|
|Input                 |Data                          |Y&A_Length.sav                                              |
|                      |------------------------------|-----------------------------------------------------------------------------------------------------------------------------------------------------------------------------|
|                      |Active Dataset                |DataSet1                                                                                                                                                                     |
|                      |------------------------------|-----------------------------------------------------------------------------------------------------------------------------------------------------------------------------|
|                      |Filter                        |<none>                                                                                                                                                                       |
|                      |------------------------------|-----------------------------------------------------------------------------------------------------------------------------------------------------------------------------|
|                      |Weight                        |<none>                                                                                                                                                                       |
|                      |------------------------------|-----------------------------------------------------------------------------------------------------------------------------------------------------------------------------|
|                      |Split File                    |<none>                                                                                                                                                                       |
|                      |------------------------------|-----------------------------------------------------------------------------------------------------------------------------------------------------------------------------|
|                      |N of Rows in Working Data File|16                                                                                                                                                                           |
|----------------------|------------------------------|-----------------------------------------------------------------------------------------------------------------------------------------------------------------------------|
|Missing Value Handling|Definition of Missing         |User-defined missing values are treated as missing.                                                                                                                          |
|                      |------------------------------|-----------------------------------------------------------------------------------------------------------------------------------------------------------------------------|
|                      |Cases Used                    |Statistics are based on all cases with valid data for all variables in the model.                                                                                            |
|-----------------------------------------------------|-----------------------------------------------------------------------------------------------------------------------------------------------------------------------------|
|													  |GLM Day_7 Day_17 BY Age
Syntax                                               
  /WSFACTOR=Day 2 Polynomial
  /MEASURE=Length_actions
  /METHOD=SSTYPE(3)
  /PRINT=DESCRIPTIVE
  /CRITERIA=ALPHA(.05)
  /WSDESIGN=Day
  /DESIGN=Age.|
|----------------------|------------------------------|-----------------------------------------------------------------------------------------------------------------------------------------------------------------------------|
|Resources             |Processor Time                |00:00:00.00                                                                                                                                                                  |
|                      |------------------------------|-----------------------------------------------------------------------------------------------------------------------------------------------------------------------------|
|                      |Elapsed Time                  |00:00:00.02                                                                                                                                                                  |
|-----------------------------------------------------------------------------------------------------------------------------------------------------------------------------------------------------------------------------------|

Within-Subjects Factors
Measure:   Length_actions 
|---|------------------|
|Day|Dependent Variable|
|---|------------------|
|1  |Day_7             |
|---|------------------|
|2  |Day_17            |
|----------------------|

Between-Subjects Factors
|---------|-|
|         |N|
|---|-----|-|
|Age|Aged |8|
|   |-----|-|
|   |Young|8|
|-----------|

Descriptive Statistics
|------|-----|-------|--------------|--|
|      |Age  |Mean   |Std. Deviation|N |
|------|-----|-------|--------------|--|
|Day_7 |Aged |1.6667 |1.17203       |8 |
|      |-----|-------|--------------|--|
|      |Young|2.1609 |1.30676       |8 |
|      |-----|-------|--------------|--|
|      |Total|1.9138 |1.22600       |16|
|------|-----|-------|--------------|--|
|Day_17|Aged |6.8306 |2.71644       |8 |
|      |-----|-------|--------------|--|
|      |Young|17.7729|4.83079       |8 |
|      |-----|-------|--------------|--|
|      |Total|12.3018|6.80169       |16|
|--------------------------------------|

Multivariate Testsa
|----------------------------|------|--------|-------------|--------|----|
|Effect                      |Value |F       |Hypothesis df|Error df|Sig.|
|---------|------------------|------|--------|-------------|--------|----|
|Day      |Pillai's Trace    |.919  |158.282b|1.000        |14.000  |.000|
|         |------------------|------|--------|-------------|--------|----|
|         |Wilks' Lambda     |.081  |158.282b|1.000        |14.000  |.000|
|         |------------------|------|--------|-------------|--------|----|
|         |Hotelling's Trace |11.306|158.282b|1.000        |14.000  |.000|
|         |------------------|------|--------|-------------|--------|----|
|         |Roy's Largest Root|11.306|158.282b|1.000        |14.000  |.000|
|---------|------------------|------|--------|-------------|--------|----|
|Day * Age|Pillai's Trace    |.741  |40.030b |1.000        |14.000  |.000|
|         |------------------|------|--------|-------------|--------|----|
|         |Wilks' Lambda     |.259  |40.030b |1.000        |14.000  |.000|
|         |------------------|------|--------|-------------|--------|----|
|         |Hotelling's Trace |2.859 |40.030b |1.000        |14.000  |.000|
|         |------------------|------|--------|-------------|--------|----|
|         |Roy's Largest Root|2.859 |40.030b |1.000        |14.000  |.000|
|------------------------------------------------------------------------|
 a Design: Intercept + Age 
 Within Subjects Design: Day
 b Exact statistic

Mauchly's Test of Sphericitya
Measure:   Length_actions 
|----------------------|-----------|------------------|--|----|------------------------------------------|
|Within Subjects Effect|Mauchly's W|Approx. Chi-Square|df|Sig.|Epsilonb                                  |
|                      |           |                  |  |    |------------------|-----------|-----------|
|                      |           |                  |  |    |Greenhouse-Geisser|Huynh-Feldt|Lower-bound|
|----------------------|-----------|------------------|--|----|------------------|-----------|-----------|
|Day                   |1.000      |.000              |0 |.   |1.000             |1.000      |1.000      |
|--------------------------------------------------------------------------------------------------------|
Tests the null hypothesis that the error covariance matrix of the orthonormalized transformed dependent variables is proportional to an identity matrix.
 a Design: Intercept + Age 
 Within Subjects Design: Day
 b May be used to adjust the degrees of freedom for the averaged tests of significance. Corrected tests are displayed in the Tests of Within-Subjects Effects table.

Tests of Within-Subjects Effects
Measure:   Length_actions 
|-----------------------------|-----------------------|------|-----------|-------|----|
|Source                       |Type III Sum of Squares|df    |Mean Square|F      |Sig.|
|----------|------------------|-----------------------|------|-----------|-------|----|
|Day       |Sphericity Assumed|863.279                |1     |863.279    |158.282|.000|
|          |------------------|-----------------------|------|-----------|-------|----|
|          |Greenhouse-Geisser|863.279                |1.000 |863.279    |158.282|.000|
|          |------------------|-----------------------|------|-----------|-------|----|
|          |Huynh-Feldt       |863.279                |1.000 |863.279    |158.282|.000|
|          |------------------|-----------------------|------|-----------|-------|----|
|          |Lower-bound       |863.279                |1.000 |863.279    |158.282|.000|
|----------|------------------|-----------------------|------|-----------|-------|----|
|Day * Age |Sphericity Assumed|218.325                |1     |218.325    |40.030 |.000|
|          |------------------|-----------------------|------|-----------|-------|----|
|          |Greenhouse-Geisser|218.325                |1.000 |218.325    |40.030 |.000|
|          |------------------|-----------------------|------|-----------|-------|----|
|          |Huynh-Feldt       |218.325                |1.000 |218.325    |40.030 |.000|
|          |------------------|-----------------------|------|-----------|-------|----|
|          |Lower-bound       |218.325                |1.000 |218.325    |40.030 |.000|
|----------|------------------|-----------------------|------|-----------|-------|----|
|Error(Day)|Sphericity Assumed|76.357                 |14    |5.454      |       |    |
|          |------------------|-----------------------|------|-----------|-------|----|
|          |Greenhouse-Geisser|76.357                 |14.000|5.454      |       |    |
|          |------------------|-----------------------|------|-----------|-------|----|
|          |Huynh-Feldt       |76.357                 |14.000|5.454      |       |    |
|          |------------------|-----------------------|------|-----------|-------|----|
|          |Lower-bound       |76.357                 |14.000|5.454      |       |    |
|-------------------------------------------------------------------------------------|

Tests of Within-Subjects Contrasts
Measure:   Length_actions 
|----------|------|-----------------------|--|-----------|-------|----|
|Source    |Day   |Type III Sum of Squares|df|Mean Square|F      |Sig.|
|----------|------|-----------------------|--|-----------|-------|----|
|Day       |Linear|863.279                |1 |863.279    |158.282|.000|
|----------|------|-----------------------|--|-----------|-------|----|
|Day * Age |Linear|218.325                |1 |218.325    |40.030 |.000|
|----------|------|-----------------------|--|-----------|-------|----|
|Error(Day)|Linear|76.357                 |14|5.454      |       |    |
|---------------------------------------------------------------------|

Tests of Between-Subjects Effects
Measure:   Length_actions 
Transformed Variable:   Average 
|---------|-----------------------|--|-----------|-------|----|
|Source   |Type III Sum of Squares|df|Mean Square|F      |Sig.|
|---------|-----------------------|--|-----------|-------|----|
|Intercept|1616.652               |1 |1616.652   |141.262|.000|
|---------|-----------------------|--|-----------|-------|----|
|Age      |261.588                |1 |261.588    |22.857 |.000|
|---------|-----------------------|--|-----------|-------|----|
|Error    |160.221                |14|11.444     |       |    |
|-------------------------------------------------------------|


  
TEST 2: One-way RM ANOVA (Young) - SIMPLE Effects
Factor: within-subject, Day

GLM Day_7 Day_17
  /WSFACTOR=Day 2 Polynomial
  /MEASURE=Length_actions
  /METHOD=SSTYPE(3)
  /PRINT=DESCRIPTIVE
  /CRITERIA=ALPHA(.05)
  /WSDESIGN=Day.
  
General Linear Model
Notes
|-----------------------------------------------------|--------------------------------------------------------------------------------------------------------------------------------------------------------|
|Output Created                                       |25-NOV-2016 10:52:37                                                                                                                                    |
|-----------------------------------------------------|--------------------------------------------------------------------------------------------------------------------------------------------------------|
|Comments                                             |                                                                                                                                                        |
|----------------------|------------------------------|--------------------------------------------------------------------------------------------------------------------------------------------------------|
|Input                 |Data                          |\Y&A_Length.sav                         |
|                      |------------------------------|--------------------------------------------------------------------------------------------------------------------------------------------------------|
|                      |Active Dataset                |DataSet1                                                                                                                                                |
|                      |------------------------------|--------------------------------------------------------------------------------------------------------------------------------------------------------|
|                      |Filter                        |<none>                                                                                                                                                  |
|                      |------------------------------|--------------------------------------------------------------------------------------------------------------------------------------------------------|
|                      |Weight                        |<none>                                                                                                                                                  |
|                      |------------------------------|--------------------------------------------------------------------------------------------------------------------------------------------------------|
|                      |Split File                    |<none>                                                                                                                                                  |
|                      |------------------------------|--------------------------------------------------------------------------------------------------------------------------------------------------------|
|                      |N of Rows in Working Data File|8                                                                                                                                                       |
|----------------------|------------------------------|--------------------------------------------------------------------------------------------------------------------------------------------------------|
|Missing Value Handling|Definition of Missing         |User-defined missing values are treated as missing.                                                                                                     |
|                      |------------------------------|--------------------------------------------------------------------------------------------------------------------------------------------------------|
|                      |Cases Used                    |Statistics are based on all cases with valid data for all variables in the model.                                                                       |
|-----------------------------------------------------|--------------------------------------------------------------------------------------------------------------------------------------------------------|
|Syntax                                               |GLM Day_7 Day_17
  /WSFACTOR=Day 2 Polynomial
  /MEASURE=Length_actions
  /METHOD=SSTYPE(3)
  /PRINT=DESCRIPTIVE
  /CRITERIA=ALPHA(.05)
  /WSDESIGN=Day.|
|----------------------|------------------------------|--------------------------------------------------------------------------------------------------------------------------------------------------------|
|Resources             |Processor Time                |00:00:00.00                                                                                                                                             |
|                      |------------------------------|--------------------------------------------------------------------------------------------------------------------------------------------------------|
|                      |Elapsed Time                  |00:00:00.00                                                                                                                                             |
|--------------------------------------------------------------------------------------------------------------------------------------------------------------------------------------------------------------|

Within-Subjects Factors
Measure:   Length_actions 
|---|------------------|
|Day|Dependent Variable|
|---|------------------|
|1  |Day_7             |
|---|------------------|
|2  |Day_17            |
|----------------------|

Descriptive Statistics
|------|-------|--------------|-|
|      |Mean   |Std. Deviation|N|
|------|-------|--------------|-|
|Day_7 |2.1609 |1.30676       |8|
|------|-------|--------------|-|
|Day_17|17.7729|4.83079       |8|
|-------------------------------|

Multivariate Testsa
|-------------------------|------|--------|-------------|--------|----|
|Effect                   |Value |F       |Hypothesis df|Error df|Sig.|
|------|------------------|------|--------|-------------|--------|----|
|Day   |Pillai's Trace    |.939  |108.562b|1.000        |7.000   |.000|
|      |------------------|------|--------|-------------|--------|----|
|      |Wilks' Lambda     |.061  |108.562b|1.000        |7.000   |.000|
|      |------------------|------|--------|-------------|--------|----|
|      |Hotelling's Trace |15.509|108.562b|1.000        |7.000   |.000|
|      |------------------|------|--------|-------------|--------|----|
|      |Roy's Largest Root|15.509|108.562b|1.000        |7.000   |.000|
|---------------------------------------------------------------------|
 a Design: Intercept 
 Within Subjects Design: Day
 b Exact statistic

Mauchly's Test of Sphericitya
Measure:   Length_actions 
|----------------------|-----------|------------------|--|----|------------------------------------------|
|Within Subjects Effect|Mauchly's W|Approx. Chi-Square|df|Sig.|Epsilonb                                  |
|                      |           |                  |  |    |------------------|-----------|-----------|
|                      |           |                  |  |    |Greenhouse-Geisser|Huynh-Feldt|Lower-bound|
|----------------------|-----------|------------------|--|----|------------------|-----------|-----------|
|Day                   |1.000      |.000              |0 |.   |1.000             |1.000      |1.000      |
|--------------------------------------------------------------------------------------------------------|
Tests the null hypothesis that the error covariance matrix of the orthonormalized transformed dependent variables is proportional to an identity matrix.
 a Design: Intercept 
 Within Subjects Design: Day
 b May be used to adjust the degrees of freedom for the averaged tests of significance. Corrected tests are displayed in the Tests of Within-Subjects Effects table.

Tests of Within-Subjects Effects
Measure:   Length_actions 
|-----------------------------|-----------------------|-----|-----------|-------|----|
|Source                       |Type III Sum of Squares|df   |Mean Square|F      |Sig.|
|----------|------------------|-----------------------|-----|-----------|-------|----|
|Day       |Sphericity Assumed|974.940                |1    |974.940    |108.562|.000|
|          |------------------|-----------------------|-----|-----------|-------|----|
|          |Greenhouse-Geisser|974.940                |1.000|974.940    |108.562|.000|
|          |------------------|-----------------------|-----|-----------|-------|----|
|          |Huynh-Feldt       |974.940                |1.000|974.940    |108.562|.000|
|          |------------------|-----------------------|-----|-----------|-------|----|
|          |Lower-bound       |974.940                |1.000|974.940    |108.562|.000|
|----------|------------------|-----------------------|-----|-----------|-------|----|
|Error(Day)|Sphericity Assumed|62.864                 |7    |8.981      |       |    |
|          |------------------|-----------------------|-----|-----------|-------|----|
|          |Greenhouse-Geisser|62.864                 |7.000|8.981      |       |    |
|          |------------------|-----------------------|-----|-----------|-------|----|
|          |Huynh-Feldt       |62.864                 |7.000|8.981      |       |    |
|          |------------------|-----------------------|-----|-----------|-------|----|
|          |Lower-bound       |62.864                 |7.000|8.981      |       |    |
|------------------------------------------------------------------------------------|

Tests of Within-Subjects Contrasts
Measure:   Length_actions 
|----------|------|-----------------------|--|-----------|-------|----|
|Source    |Day   |Type III Sum of Squares|df|Mean Square|F      |Sig.|
|----------|------|-----------------------|--|-----------|-------|----|
|Day       |Linear|974.940                |1 |974.940    |108.562|.000|
|----------|------|-----------------------|--|-----------|-------|----|
|Error(Day)|Linear|62.864                 |7 |8.981      |       |    |
|---------------------------------------------------------------------|

Tests of Between-Subjects Effects
Measure:   Length_actions 
Transformed Variable:   Average 
|---------|-----------------------|--|-----------|------|----|
|Source   |Type III Sum of Squares|df|Mean Square|F     |Sig.|
|---------|-----------------------|--|-----------|------|----|
|Intercept|1589.426               |1 |1589.426   |98.946|.000|
|---------|-----------------------|--|-----------|------|----|
|Error    |112.445                |7 |16.064     |      |    |
|------------------------------------------------------------|


TEST 3: One-way RM ANOVA (Aged) - SIMPLE Effects
Factor: within-subject, Day


GLM Day_7 Day_17
  /WSFACTOR=Day 2 Polynomial
  /MEASURE=Length_actions
  /METHOD=SSTYPE(3)
  /PRINT=DESCRIPTIVE
  /CRITERIA=ALPHA(.05)
  /WSDESIGN=Day.


General Linear Model
Notes
|-----------------------------------------------------|--------------------------------------------------------------------------------------------------------------------------------------------------------|
|Output Created                                       |25-NOV-2016 10:53:42                                                                                                                                    |
|-----------------------------------------------------|--------------------------------------------------------------------------------------------------------------------------------------------------------|
|Comments                                             |                                                                                                                                                        |
|----------------------|------------------------------|--------------------------------------------------------------------------------------------------------------------------------------------------------|
|Input                 |Data                          |\Y&A_Length.sav                         |
|                      |------------------------------|--------------------------------------------------------------------------------------------------------------------------------------------------------|
|                      |Active Dataset                |DataSet1                                                                                                                                                |
|                      |------------------------------|--------------------------------------------------------------------------------------------------------------------------------------------------------|
|                      |Filter                        |<none>                                                                                                                                                  |
|                      |------------------------------|--------------------------------------------------------------------------------------------------------------------------------------------------------|
|                      |Weight                        |<none>                                                                                                                                                  |
|                      |------------------------------|--------------------------------------------------------------------------------------------------------------------------------------------------------|
|                      |Split File                    |<none>                                                                                                                                                  |
|                      |------------------------------|--------------------------------------------------------------------------------------------------------------------------------------------------------|
|                      |N of Rows in Working Data File|8                                                                                                                                                       |
|----------------------|------------------------------|--------------------------------------------------------------------------------------------------------------------------------------------------------|
|Missing Value Handling|Definition of Missing         |User-defined missing values are treated as missing.                                                                                                     |
|                      |------------------------------|--------------------------------------------------------------------------------------------------------------------------------------------------------|
|                      |Cases Used                    |Statistics are based on all cases with valid data for all variables in the model.                                                                       |
|-----------------------------------------------------|--------------------------------------------------------------------------------------------------------------------------------------------------------|
|Syntax                                               |GLM Day_7 Day_17
  /WSFACTOR=Day 2 Polynomial
  /MEASURE=Length_actions
  /METHOD=SSTYPE(3)
  /PRINT=DESCRIPTIVE
  /CRITERIA=ALPHA(.05)
  /WSDESIGN=Day.|
|----------------------|------------------------------|--------------------------------------------------------------------------------------------------------------------------------------------------------|
|Resources             |Processor Time                |00:00:00.00                                                                                                                                             |
|                      |------------------------------|--------------------------------------------------------------------------------------------------------------------------------------------------------|
|                      |Elapsed Time                  |00:00:00.01                                                                                                                                             |
|--------------------------------------------------------------------------------------------------------------------------------------------------------------------------------------------------------------|

Within-Subjects Factors
Measure:   Length_actions 
|---|------------------|
|Day|Dependent Variable|
|---|------------------|
|1  |Day_7             |
|---|------------------|
|2  |Day_17            |
|----------------------|

Descriptive Statistics
|------|------|--------------|-|
|      |Mean  |Std. Deviation|N|
|------|------|--------------|-|
|Day_7 |1.6667|1.17203       |8|
|------|------|--------------|-|
|Day_17|6.8306|2.71644       |8|
|------------------------------|

Multivariate Testsa
|-------------------------|-----|-------|-------------|--------|----|
|Effect                   |Value|F      |Hypothesis df|Error df|Sig.|
|------|------------------|-----|-------|-------------|--------|----|
|Day   |Pillai's Trace    |.888 |55.337b|1.000        |7.000   |.000|
|      |------------------|-----|-------|-------------|--------|----|
|      |Wilks' Lambda     |.112 |55.337b|1.000        |7.000   |.000|
|      |------------------|-----|-------|-------------|--------|----|
|      |Hotelling's Trace |7.905|55.337b|1.000        |7.000   |.000|
|      |------------------|-----|-------|-------------|--------|----|
|      |Roy's Largest Root|7.905|55.337b|1.000        |7.000   |.000|
|-------------------------------------------------------------------|
 a Design: Intercept 
 Within Subjects Design: Day
 b Exact statistic

Mauchly's Test of Sphericitya
Measure:   Length_actions 
|----------------------|-----------|------------------|--|----|------------------------------------------|
|Within Subjects Effect|Mauchly's W|Approx. Chi-Square|df|Sig.|Epsilonb                                  |
|                      |           |                  |  |    |------------------|-----------|-----------|
|                      |           |                  |  |    |Greenhouse-Geisser|Huynh-Feldt|Lower-bound|
|----------------------|-----------|------------------|--|----|------------------|-----------|-----------|
|Day                   |1.000      |.000              |0 |.   |1.000             |1.000      |1.000      |
|--------------------------------------------------------------------------------------------------------|
Tests the null hypothesis that the error covariance matrix of the orthonormalized transformed dependent variables is proportional to an identity matrix.
 a Design: Intercept 
 Within Subjects Design: Day
 b May be used to adjust the degrees of freedom for the averaged tests of significance. Corrected tests are displayed in the Tests of Within-Subjects Effects table.

Tests of Within-Subjects Effects
Measure:   Length_actions 
|-----------------------------|-----------------------|-----|-----------|------|----|
|Source                       |Type III Sum of Squares|df   |Mean Square|F     |Sig.|
|----------|------------------|-----------------------|-----|-----------|------|----|
|Day       |Sphericity Assumed|106.664                |1    |106.664    |55.337|.000|
|          |------------------|-----------------------|-----|-----------|------|----|
|          |Greenhouse-Geisser|106.664                |1.000|106.664    |55.337|.000|
|          |------------------|-----------------------|-----|-----------|------|----|
|          |Huynh-Feldt       |106.664                |1.000|106.664    |55.337|.000|
|          |------------------|-----------------------|-----|-----------|------|----|
|          |Lower-bound       |106.664                |1.000|106.664    |55.337|.000|
|----------|------------------|-----------------------|-----|-----------|------|----|
|Error(Day)|Sphericity Assumed|13.493                 |7    |1.928      |      |    |
|          |------------------|-----------------------|-----|-----------|------|----|
|          |Greenhouse-Geisser|13.493                 |7.000|1.928      |      |    |
|          |------------------|-----------------------|-----|-----------|------|----|
|          |Huynh-Feldt       |13.493                 |7.000|1.928      |      |    |
|          |------------------|-----------------------|-----|-----------|------|----|
|          |Lower-bound       |13.493                 |7.000|1.928      |      |    |
|-----------------------------------------------------------------------------------|

Tests of Within-Subjects Contrasts
Measure:   Length_actions 
|----------|------|-----------------------|--|-----------|------|----|
|Source    |Day   |Type III Sum of Squares|df|Mean Square|F     |Sig.|
|----------|------|-----------------------|--|-----------|------|----|
|Day       |Linear|106.664                |1 |106.664    |55.337|.000|
|----------|------|-----------------------|--|-----------|------|----|
|Error(Day)|Linear|13.493                 |7 |1.928      |      |    |
|--------------------------------------------------------------------|

Tests of Between-Subjects Effects
Measure:   Length_actions 
Transformed Variable:   Average 
|---------|-----------------------|--|-----------|------|----|
|Source   |Type III Sum of Squares|df|Mean Square|F     |Sig.|
|---------|-----------------------|--|-----------|------|----|
|Intercept|288.814                |1 |288.814    |42.316|.000|
|---------|-----------------------|--|-----------|------|----|
|Error    |47.776                 |7 |6.825      |      |    |
|------------------------------------------------------------|
