# Supplementary material for: A corticostriatal deficit promotes temporal distortion of automatic action in ageing
Source: eLife. 2017 Oct 23;6:e29908. doi: 10.7554/eLife.29908 (PMC5677368; doi:10.7554/eLife.29908)
Supplement: Supplementary file 1. [file elife-29908-supp1.zip › StatsReport_files/StatsReport20_Lost_Duration.txt]

ANALYSIS OF SEQUENCE DURATION

NARRATIVE RESULTS

Two-way mixed ANOVA analysis showed overall significant differences in the number of actions per sequence from day 7, 18 and 19 of training (F(2,26) = 20.643, p < 0.001). However,
there was also a day x group interaction (F(2,26) = 6.256, p < 0.01), indicating that these differences were due to a difference in performance between groups on day 19. Simple effects
analysis (separate one-way RM ANOVA, days 18 vs. 19) confirmed that the latency of action sequences dropped significantly from day 18 to day 19 in Group Lost (F(1,8) = 21.432, p < 0.01),
whereas it remained constant in Group Maintained (F(1,5) = 0.996, p = 0.364).


TABULAR RESULTS


TEST 1: Two-way mixed ANOVA
Factors: within-subject, Training; between subjects: Group


GLM Day_7 Day_18 Day_19 BY Group
  /WSFACTOR=Training 3 Polynomial
  /MEASURE=Latency_sec
  /METHOD=SSTYPE(3)
  /PRINT=DESCRIPTIVE
  /CRITERIA=ALPHA(.05)
  /WSDESIGN=Training
  /DESIGN=Group.


General Linear Model
Notes
|-----------------------------------------------------|-----------------------------------------------------------------------------------------------------------------------------------------------------------------------------------------------|
|Output Created                                       |21-DEC-2016 16:07:17                                                                                                                                                                           |
|-----------------------------------------------------|-----------------------------------------------------------------------------------------------------------------------------------------------------------------------------------------------|
|Comments                                             |                                                                                                                                                                                               |
|----------------------|------------------------------|-----------------------------------------------------------------------------------------------------------------------------------------------------------------------------------------------|
|Input                 |Data                          |\Lost_Duration.sav                                                             |
|                      |------------------------------|-----------------------------------------------------------------------------------------------------------------------------------------------------------------------------------------------|
|                      |Active Dataset                |DataSet1                                                                                                                                                                                       |
|                      |------------------------------|-----------------------------------------------------------------------------------------------------------------------------------------------------------------------------------------------|
|                      |Filter                        |<none>                                                                                                                                                                                         |
|                      |------------------------------|-----------------------------------------------------------------------------------------------------------------------------------------------------------------------------------------------|
|                      |Weight                        |<none>                                                                                                                                                                                         |
|                      |------------------------------|-----------------------------------------------------------------------------------------------------------------------------------------------------------------------------------------------|
|                      |Split File                    |<none>                                                                                                                                                                                         |
|                      |------------------------------|-----------------------------------------------------------------------------------------------------------------------------------------------------------------------------------------------|
|                      |N of Rows in Working Data File|15                                                                                                                                                                                             |
|----------------------|------------------------------|-----------------------------------------------------------------------------------------------------------------------------------------------------------------------------------------------|
|Missing Value Handling|Definition of Missing         |User-defined missing values are treated as missing.                                                                                                                                            |
|                      |------------------------------|-----------------------------------------------------------------------------------------------------------------------------------------------------------------------------------------------|
|                      |Cases Used                    |Statistics are based on all cases with valid data for all variables in the model.                                                                                                              |
|-----------------------------------------------------|-----------------------------------------------------------------------------------------------------------------------------------------------------------------------------------------------|
|Syntax                                               |GLM Day_7 Day_18 Day_19 BY Group
  /WSFACTOR=Training 3 Polynomial
  /MEASURE=Latency_sec
  /METHOD=SSTYPE(3)
  /PRINT=DESCRIPTIVE
  /CRITERIA=ALPHA(.05)
  /WSDESIGN=Training
  /DESIGN=Group.|
|----------------------|------------------------------|-----------------------------------------------------------------------------------------------------------------------------------------------------------------------------------------------|
|Resources             |Processor Time                |00:00:00.00                                                                                                                                                                                    |
|                      |------------------------------|-----------------------------------------------------------------------------------------------------------------------------------------------------------------------------------------------|
|                      |Elapsed Time                  |00:00:00.00                                                                                                                                                                                    |
|-----------------------------------------------------------------------------------------------------------------------------------------------------------------------------------------------------------------------------------------------------|


Within-Subjects Factors
Measure:   Latency_sec 
|--------|------------------|
|Training|Dependent Variable|
|--------|------------------|
|1       |Day_7             |
|--------|------------------|
|2       |Day_18            |
|--------|------------------|
|3       |Day_19            |
|---------------------------|

Between-Subjects Factors
|-------|-----------|-|
|       |Value Label|N|
|-----|-|-----------|-|
|Group|1|Maintained |6|
|     |-|-----------|-|
|     |2|Lost       |9|
|---------------------|

Descriptive Statistics
|------|----------|-------|--------------|--|
|      |Group     |Mean   |Std. Deviation|N |
|------|----------|-------|--------------|--|
|Day_7 |Maintained|5.5352 |3.12120       |6 |
|      |----------|-------|--------------|--|
|      |Lost      |8.6999 |5.78321       |9 |
|      |----------|-------|--------------|--|
|      |Total     |7.4340 |5.01661       |15|
|------|----------|-------|--------------|--|
|Day_18|Maintained|15.1890|2.84012       |6 |
|      |----------|-------|--------------|--|
|      |Lost      |15.0202|4.89530       |9 |
|      |----------|-------|--------------|--|
|      |Total     |15.0877|4.07208       |15|
|------|----------|-------|--------------|--|
|Day_19|Maintained|13.8385|1.36632       |6 |
|      |----------|-------|--------------|--|
|      |Lost      |8.2888 |4.14393       |9 |
|      |----------|-------|--------------|--|
|      |Total     |10.5087|4.28941       |15|
|-------------------------------------------|

Multivariate Testsa
|-----------------------------------|-----|-------|-------------|--------|----|
|Effect                             |Value|F      |Hypothesis df|Error df|Sig.|
|----------------|------------------|-----|-------|-------------|--------|----|
|Training        |Pillai's Trace    |.703 |14.170b|2.000        |12.000  |.001|
|                |------------------|-----|-------|-------------|--------|----|
|                |Wilks' Lambda     |.297 |14.170b|2.000        |12.000  |.001|
|                |------------------|-----|-------|-------------|--------|----|
|                |Hotelling's Trace |2.362|14.170b|2.000        |12.000  |.001|
|                |------------------|-----|-------|-------------|--------|----|
|                |Roy's Largest Root|2.362|14.170b|2.000        |12.000  |.001|
|----------------|------------------|-----|-------|-------------|--------|----|
|Training * Group|Pillai's Trace    |.572 |8.028b |2.000        |12.000  |.006|
|                |------------------|-----|-------|-------------|--------|----|
|                |Wilks' Lambda     |.428 |8.028b |2.000        |12.000  |.006|
|                |------------------|-----|-------|-------------|--------|----|
|                |Hotelling's Trace |1.338|8.028b |2.000        |12.000  |.006|
|                |------------------|-----|-------|-------------|--------|----|
|                |Roy's Largest Root|1.338|8.028b |2.000        |12.000  |.006|
|-----------------------------------------------------------------------------|
 a Design: Intercept + Group 
 Within Subjects Design: Training
 b Exact statistic

Mauchly's Test of Sphericitya
Measure:   Latency_sec 
|----------------------|-----------|------------------|--|----|------------------------------------------|
|Within Subjects Effect|Mauchly's W|Approx. Chi-Square|df|Sig.|Epsilonb                                  |
|                      |           |                  |  |    |------------------|-----------|-----------|
|                      |           |                  |  |    |Greenhouse-Geisser|Huynh-Feldt|Lower-bound|
|----------------------|-----------|------------------|--|----|------------------|-----------|-----------|
|Training              |.851       |1.941             |2 |.379|.870              |1.000      |.500       |
|--------------------------------------------------------------------------------------------------------|
Tests the null hypothesis that the error covariance matrix of the orthonormalized transformed dependent variables is proportional to an identity matrix.
 a Design: Intercept + Group 
 Within Subjects Design: Training
 b May be used to adjust the degrees of freedom for the averaged tests of significance. Corrected tests are displayed in the Tests of Within-Subjects Effects table.

Tests of Within-Subjects Effects
Measure:   Latency_sec 
|-----------------------------------|-----------------------|------|-----------|------|----|
|Source                             |Type III Sum of Squares|df    |Mean Square|F     |Sig.|
|----------------|------------------|-----------------------|------|-----------|------|----|
|Training        |Sphericity Assumed|459.333                |2     |229.667    |20.643|.000|
|                |------------------|-----------------------|------|-----------|------|----|
|                |Greenhouse-Geisser|459.333                |1.740 |263.963    |20.643|.000|
|                |------------------|-----------------------|------|-----------|------|----|
|                |Huynh-Feldt       |459.333                |2.000 |229.667    |20.643|.000|
|                |------------------|-----------------------|------|-----------|------|----|
|                |Lower-bound       |459.333                |1.000 |459.333    |20.643|.001|
|----------------|------------------|-----------------------|------|-----------|------|----|
|Training * Group|Sphericity Assumed|139.208                |2     |69.604     |6.256 |.006|
|                |------------------|-----------------------|------|-----------|------|----|
|                |Greenhouse-Geisser|139.208                |1.740 |79.998     |6.256 |.009|
|                |------------------|-----------------------|------|-----------|------|----|
|                |Huynh-Feldt       |139.208                |2.000 |69.604     |6.256 |.006|
|                |------------------|-----------------------|------|-----------|------|----|
|                |Lower-bound       |139.208                |1.000 |139.208    |6.256 |.027|
|----------------|------------------|-----------------------|------|-----------|------|----|
|Error(Training) |Sphericity Assumed|289.260                |26    |11.125     |      |    |
|                |------------------|-----------------------|------|-----------|------|----|
|                |Greenhouse-Geisser|289.260                |22.622|12.787     |      |    |
|                |------------------|-----------------------|------|-----------|------|----|
|                |Huynh-Feldt       |289.260                |26.000|11.125     |      |    |
|                |------------------|-----------------------|------|-----------|------|----|
|                |Lower-bound       |289.260                |13.000|22.251     |      |    |
|------------------------------------------------------------------------------------------|

Tests of Within-Subjects Contrasts
Measure:   Latency_sec 
|----------------|---------|-----------------------|--|-----------|------|----|
|Source          |Training |Type III Sum of Squares|df|Mean Square|F     |Sig.|
|----------------|---------|-----------------------|--|-----------|------|----|
|Training        |Linear   |112.116                |1 |112.116    |11.016|.006|
|                |---------|-----------------------|--|-----------|------|----|
|                |Quadratic|347.218                |1 |347.218    |28.760|.000|
|----------------|---------|-----------------------|--|-----------|------|----|
|Training * Group|Linear   |136.693                |1 |136.693    |13.431|.003|
|                |---------|-----------------------|--|-----------|------|----|
|                |Quadratic|2.515                  |1 |2.515      |.208  |.656|
|----------------|---------|-----------------------|--|-----------|------|----|
|Error(Training) |Linear   |132.309                |13|10.178     |      |    |
|                |---------|-----------------------|--|-----------|------|----|
|                |Quadratic|156.951                |13|12.073     |      |    |
|-----------------------------------------------------------------------------|

Tests of Between-Subjects Effects
Measure:   Latency_sec 
Transformed Variable:   Average 
|---------|-----------------------|--|-----------|-------|----|
|Source   |Type III Sum of Squares|df|Mean Square|F      |Sig.|
|---------|-----------------------|--|-----------|-------|----|
|Intercept|5318.144               |1 |5318.144   |170.383|.000|
|---------|-----------------------|--|-----------|-------|----|
|Group    |7.826                  |1 |7.826      |.251   |.625|
|---------|-----------------------|--|-----------|-------|----|
|Error    |405.768                |13|31.213     |       |    |
|-------------------------------------------------------------|


TEST 2: One-way RM ANOVA (Maintained, Days 18 vs 19) - SIMPLE Effects
Factor: within-subject, Day

GLM Day_18 Day_19
  /WSFACTOR=Training 2 Polynomial
  /MEASURE=Latency_sec
  /METHOD=SSTYPE(3)
  /PRINT=DESCRIPTIVE
  /CRITERIA=ALPHA(.05)
  /WSDESIGN=Training.


General Linear Model
Notes
|-----------------------------------------------------|----------------------------------------------------------------------------------------------------------------------------------------------------------------|
|Output Created                                       |21-DEC-2016 16:08:22                                                                                                                                            |
|-----------------------------------------------------|----------------------------------------------------------------------------------------------------------------------------------------------------------------|
|Comments                                             |                                                                                                                                                                |
|----------------------|------------------------------|----------------------------------------------------------------------------------------------------------------------------------------------------------------|
|Input                 |Data                          |\Lost_Duration.sav                              |
|                      |------------------------------|----------------------------------------------------------------------------------------------------------------------------------------------------------------|
|                      |Active Dataset                |DataSet1                                                                                                                                                        |
|                      |------------------------------|----------------------------------------------------------------------------------------------------------------------------------------------------------------|
|                      |Filter                        |<none>                                                                                                                                                          |
|                      |------------------------------|----------------------------------------------------------------------------------------------------------------------------------------------------------------|
|                      |Weight                        |<none>                                                                                                                                                          |
|                      |------------------------------|----------------------------------------------------------------------------------------------------------------------------------------------------------------|
|                      |Split File                    |<none>                                                                                                                                                          |
|                      |------------------------------|----------------------------------------------------------------------------------------------------------------------------------------------------------------|
|                      |N of Rows in Working Data File|6                                                                                                                                                               |
|----------------------|------------------------------|----------------------------------------------------------------------------------------------------------------------------------------------------------------|
|Missing Value Handling|Definition of Missing         |User-defined missing values are treated as missing.                                                                                                             |
|                      |------------------------------|----------------------------------------------------------------------------------------------------------------------------------------------------------------|
|                      |Cases Used                    |Statistics are based on all cases with valid data for all variables in the model.                                                                               |
|-----------------------------------------------------|----------------------------------------------------------------------------------------------------------------------------------------------------------------|
|Syntax                                               |GLM Day_18 Day_19
  /WSFACTOR=Training 2 Polynomial
  /MEASURE=Latency_sec
  /METHOD=SSTYPE(3)
  /PRINT=DESCRIPTIVE
  /CRITERIA=ALPHA(.05)
  /WSDESIGN=Training.|
|----------------------|------------------------------|----------------------------------------------------------------------------------------------------------------------------------------------------------------|
|Resources             |Processor Time                |00:00:00.00                                                                                                                                                     |
|                      |------------------------------|----------------------------------------------------------------------------------------------------------------------------------------------------------------|
|                      |Elapsed Time                  |00:00:00.00                                                                                                                                                     |
|----------------------------------------------------------------------------------------------------------------------------------------------------------------------------------------------------------------------|

Within-Subjects Factors
Measure:   Latency_sec 
|--------|------------------|
|Training|Dependent Variable|
|--------|------------------|
|1       |Day_18            |
|--------|------------------|
|2       |Day_19            |
|---------------------------|

Descriptive Statistics
|------|-------|--------------|-|
|      |Mean   |Std. Deviation|N|
|------|-------|--------------|-|
|Day_18|15.1890|2.84012       |6|
|------|-------|--------------|-|
|Day_19|13.8385|1.36632       |6|
|-------------------------------|

Multivariate Testsa
|---------------------------|-----|-----|-------------|--------|----|
|Effect                     |Value|F    |Hypothesis df|Error df|Sig.|
|--------|------------------|-----|-----|-------------|--------|----|
|Training|Pillai's Trace    |.166 |.996b|1.000        |5.000   |.364|
|        |------------------|-----|-----|-------------|--------|----|
|        |Wilks' Lambda     |.834 |.996b|1.000        |5.000   |.364|
|        |------------------|-----|-----|-------------|--------|----|
|        |Hotelling's Trace |.199 |.996b|1.000        |5.000   |.364|
|        |------------------|-----|-----|-------------|--------|----|
|        |Roy's Largest Root|.199 |.996b|1.000        |5.000   |.364|
|-------------------------------------------------------------------|
 a Design: Intercept 
 Within Subjects Design: Training
 b Exact statistic

Mauchly's Test of Sphericitya
Measure:   Latency_sec 
|----------------------|-----------|------------------|--|----|------------------------------------------|
|Within Subjects Effect|Mauchly's W|Approx. Chi-Square|df|Sig.|Epsilonb                                  |
|                      |           |                  |  |    |------------------|-----------|-----------|
|                      |           |                  |  |    |Greenhouse-Geisser|Huynh-Feldt|Lower-bound|
|----------------------|-----------|------------------|--|----|------------------|-----------|-----------|
|Training              |1.000      |.000              |0 |.   |1.000             |1.000      |1.000      |
|--------------------------------------------------------------------------------------------------------|
Tests the null hypothesis that the error covariance matrix of the orthonormalized transformed dependent variables is proportional to an identity matrix.
 a Design: Intercept 
 Within Subjects Design: Training
 b May be used to adjust the degrees of freedom for the averaged tests of significance. Corrected tests are displayed in the Tests of Within-Subjects Effects table.

Tests of Within-Subjects Effects
Measure:   Latency_sec 
|----------------------------------|-----------------------|-----|-----------|----|----|
|Source                            |Type III Sum of Squares|df   |Mean Square|F   |Sig.|
|---------------|------------------|-----------------------|-----|-----------|----|----|
|Training       |Sphericity Assumed|5.472                  |1    |5.472      |.996|.364|
|               |------------------|-----------------------|-----|-----------|----|----|
|               |Greenhouse-Geisser|5.472                  |1.000|5.472      |.996|.364|
|               |------------------|-----------------------|-----|-----------|----|----|
|               |Huynh-Feldt       |5.472                  |1.000|5.472      |.996|.364|
|               |------------------|-----------------------|-----|-----------|----|----|
|               |Lower-bound       |5.472                  |1.000|5.472      |.996|.364|
|---------------|------------------|-----------------------|-----|-----------|----|----|
|Error(Training)|Sphericity Assumed|27.469                 |5    |5.494      |    |    |
|               |------------------|-----------------------|-----|-----------|----|----|
|               |Greenhouse-Geisser|27.469                 |5.000|5.494      |    |    |
|               |------------------|-----------------------|-----|-----------|----|----|
|               |Huynh-Feldt       |27.469                 |5.000|5.494      |    |    |
|               |------------------|-----------------------|-----|-----------|----|----|
|               |Lower-bound       |27.469                 |5.000|5.494      |    |    |
|--------------------------------------------------------------------------------------|

Tests of Within-Subjects Contrasts
Measure:   Latency_sec 
|---------------|--------|-----------------------|--|-----------|----|----|
|Source         |Training|Type III Sum of Squares|df|Mean Square|F   |Sig.|
|---------------|--------|-----------------------|--|-----------|----|----|
|Training       |Linear  |5.472                  |1 |5.472      |.996|.364|
|---------------|--------|-----------------------|--|-----------|----|----|
|Error(Training)|Linear  |27.469                 |5 |5.494      |    |    |
|-------------------------------------------------------------------------|

Tests of Between-Subjects Effects
Measure:   Latency_sec 
Transformed Variable:   Average 
|---------|-----------------------|--|-----------|-------|----|
|Source   |Type III Sum of Squares|df|Mean Square|F      |Sig.|
|---------|-----------------------|--|-----------|-------|----|
|Intercept|2527.786               |1 |2527.786   |569.401|.000|
|---------|-----------------------|--|-----------|-------|----|
|Error    |22.197                 |5 |4.439      |       |    |
|-------------------------------------------------------------|


TEST 3: One-way RM ANOVA (Lost, Days 18 vs 19) - SIMPLE Effects
Factor: within-subject, Day

GLM Day_18 Day_19
  /WSFACTOR=Training 2 Polynomial
  /MEASURE=Latency_sec
  /METHOD=SSTYPE(3)
  /PRINT=DESCRIPTIVE
  /CRITERIA=ALPHA(.05)
  /WSDESIGN=Training.


General Linear Model
Notes
|-----------------------------------------------------|----------------------------------------------------------------------------------------------------------------------------------------------------------------|
|Output Created                                       |21-DEC-2016 16:08:52                                                                                                                                            |
|-----------------------------------------------------|----------------------------------------------------------------------------------------------------------------------------------------------------------------|
|Comments                                             |                                                                                                                                                                |
|----------------------|------------------------------|----------------------------------------------------------------------------------------------------------------------------------------------------------------|
|Input                 |Data                          |\Lost_Duration.sav                              |
|                      |------------------------------|----------------------------------------------------------------------------------------------------------------------------------------------------------------|
|                      |Active Dataset                |DataSet1                                                                                                                                                        |
|                      |------------------------------|----------------------------------------------------------------------------------------------------------------------------------------------------------------|
|                      |Filter                        |<none>                                                                                                                                                          |
|                      |------------------------------|----------------------------------------------------------------------------------------------------------------------------------------------------------------|
|                      |Weight                        |<none>                                                                                                                                                          |
|                      |------------------------------|----------------------------------------------------------------------------------------------------------------------------------------------------------------|
|                      |Split File                    |<none>                                                                                                                                                          |
|                      |------------------------------|----------------------------------------------------------------------------------------------------------------------------------------------------------------|
|                      |N of Rows in Working Data File|9                                                                                                                                                               |
|----------------------|------------------------------|----------------------------------------------------------------------------------------------------------------------------------------------------------------|
|Missing Value Handling|Definition of Missing         |User-defined missing values are treated as missing.                                                                                                             |
|                      |------------------------------|----------------------------------------------------------------------------------------------------------------------------------------------------------------|
|                      |Cases Used                    |Statistics are based on all cases with valid data for all variables in the model.                                                                               |
|-----------------------------------------------------|----------------------------------------------------------------------------------------------------------------------------------------------------------------|
|Syntax                                               |GLM Day_18 Day_19
  /WSFACTOR=Training 2 Polynomial
  /MEASURE=Latency_sec
  /METHOD=SSTYPE(3)
  /PRINT=DESCRIPTIVE
  /CRITERIA=ALPHA(.05)
  /WSDESIGN=Training.|
|----------------------|------------------------------|----------------------------------------------------------------------------------------------------------------------------------------------------------------|
|Resources             |Processor Time                |00:00:00.00                                                                                                                                                     |
|                      |------------------------------|----------------------------------------------------------------------------------------------------------------------------------------------------------------|
|                      |Elapsed Time                  |00:00:00.02                                                                                                                                                     |
|----------------------------------------------------------------------------------------------------------------------------------------------------------------------------------------------------------------------|

Within-Subjects Factors
Measure:   Latency_sec 
|--------|------------------|
|Training|Dependent Variable|
|--------|------------------|
|1       |Day_18            |
|--------|------------------|
|2       |Day_19            |
|---------------------------|

Descriptive Statistics
|------|-------|--------------|-|
|      |Mean   |Std. Deviation|N|
|------|-------|--------------|-|
|Day_18|15.0202|4.89530       |9|
|------|-------|--------------|-|
|Day_19|8.2888 |4.14393       |9|
|-------------------------------|

Multivariate Testsa
|---------------------------|-----|-------|-------------|--------|----|
|Effect                     |Value|F      |Hypothesis df|Error df|Sig.|
|--------|------------------|-----|-------|-------------|--------|----|
|Training|Pillai's Trace    |.728 |21.432b|1.000        |8.000   |.002|
|        |------------------|-----|-------|-------------|--------|----|
|        |Wilks' Lambda     |.272 |21.432b|1.000        |8.000   |.002|
|        |------------------|-----|-------|-------------|--------|----|
|        |Hotelling's Trace |2.679|21.432b|1.000        |8.000   |.002|
|        |------------------|-----|-------|-------------|--------|----|
|        |Roy's Largest Root|2.679|21.432b|1.000        |8.000   |.002|
|---------------------------------------------------------------------|
 a Design: Intercept 
 Within Subjects Design: Training
 b Exact statistic

Mauchly's Test of Sphericitya
Measure:   Latency_sec 
|----------------------|-----------|------------------|--|----|------------------------------------------|
|Within Subjects Effect|Mauchly's W|Approx. Chi-Square|df|Sig.|Epsilonb                                  |
|                      |           |                  |  |    |------------------|-----------|-----------|
|                      |           |                  |  |    |Greenhouse-Geisser|Huynh-Feldt|Lower-bound|
|----------------------|-----------|------------------|--|----|------------------|-----------|-----------|
|Training              |1.000      |.000              |0 |.   |1.000             |1.000      |1.000      |
|--------------------------------------------------------------------------------------------------------|
Tests the null hypothesis that the error covariance matrix of the orthonormalized transformed dependent variables is proportional to an identity matrix.
 a Design: Intercept 
 Within Subjects Design: Training
 b May be used to adjust the degrees of freedom for the averaged tests of significance. Corrected tests are displayed in the Tests of Within-Subjects Effects table.

Tests of Within-Subjects Effects
Measure:   Latency_sec 
|----------------------------------|-----------------------|-----|-----------|------|----|
|Source                            |Type III Sum of Squares|df   |Mean Square|F     |Sig.|
|---------------|------------------|-----------------------|-----|-----------|------|----|
|Training       |Sphericity Assumed|203.903                |1    |203.903    |21.432|.002|
|               |------------------|-----------------------|-----|-----------|------|----|
|               |Greenhouse-Geisser|203.903                |1.000|203.903    |21.432|.002|
|               |------------------|-----------------------|-----|-----------|------|----|
|               |Huynh-Feldt       |203.903                |1.000|203.903    |21.432|.002|
|               |------------------|-----------------------|-----|-----------|------|----|
|               |Lower-bound       |203.903                |1.000|203.903    |21.432|.002|
|---------------|------------------|-----------------------|-----|-----------|------|----|
|Error(Training)|Sphericity Assumed|76.110                 |8    |9.514      |      |    |
|               |------------------|-----------------------|-----|-----------|------|----|
|               |Greenhouse-Geisser|76.110                 |8.000|9.514      |      |    |
|               |------------------|-----------------------|-----|-----------|------|----|
|               |Huynh-Feldt       |76.110                 |8.000|9.514      |      |    |
|               |------------------|-----------------------|-----|-----------|------|----|
|               |Lower-bound       |76.110                 |8.000|9.514      |      |    |
|----------------------------------------------------------------------------------------|

Tests of Within-Subjects Contrasts
Measure:   Latency_sec 
|---------------|--------|-----------------------|--|-----------|------|----|
|Source         |Training|Type III Sum of Squares|df|Mean Square|F     |Sig.|
|---------------|--------|-----------------------|--|-----------|------|----|
|Training       |Linear  |203.903                |1 |203.903    |21.432|.002|
|---------------|--------|-----------------------|--|-----------|------|----|
|Error(Training)|Linear  |76.110                 |8 |9.514      |      |    |
|---------------------------------------------------------------------------|

Tests of Between-Subjects Effects
Measure:   Latency_sec 
Transformed Variable:   Average 
|---------|-----------------------|--|-----------|------|----|
|Source   |Type III Sum of Squares|df|Mean Square|F     |Sig.|
|---------|-----------------------|--|-----------|------|----|
|Intercept|2444.905               |1 |2444.905   |77.316|.000|
|---------|-----------------------|--|-----------|------|----|
|Error    |252.979                |8 |31.622     |      |    |
|------------------------------------------------------------|
