# Supplementary material for: A corticostriatal deficit promotes temporal distortion of automatic action in ageing
Source: eLife. 2017 Oct 23;6:e29908. doi: 10.7554/eLife.29908 (PMC5677368; doi:10.7554/eLife.29908)
Supplement: Supplementary file 1. [file elife-29908-supp1.zip › StatsReport_files/StatsReport21_D19_10seq_Start_End.txt]

ANALYSIS OF 10 FIRST AND 10 LAST SEQUENCES (DAY 19, GROUP LOST ONLY)

NARRATIVE RESULTS

In Group Lost, we compared the length of the 10 first sequences with that of the last 10 sequences of the session. Two-way mixed ANOVA showed overall sifgnificant differences in the length of
the sequences as the session progressed (F(9,144) = 3.635, p < 0.001). However, there was a significant sequence x period interaction (F(9,144) = 218,993, p < 0.01), indicating that the length 
of the sequences was significantly different in Start and End periods of the session. Simple effects analysis (separate One-way RM ANOVAs) revealed that the length of the sequences was significantly
reduced at the start of the session (F(9,72) = 5.089, p < 0.001), but remained constant towards the end of the session (F(9,72) = 0.921, p = 0.512).


TABULAR RESULTS

TEST 1: Two-way mixed ANOVA
Factors: within-subject, Sequence#; between subjects: Start/End Period

GLM Seq1 Seq2 Seq3 Seq4 Seq5 Seq6 Seq7 Seq8 Seq9 Seq10 BY Group
  /WSFACTOR=Sequence# 10 Polynomial
  /MEASURE=Length_actions
  /METHOD=SSTYPE(3)
  /PRINT=DESCRIPTIVE
  /CRITERIA=ALPHA(.05)
  /WSDESIGN=Sequence#
  /DESIGN=Group.


General Linear Model
Notes
|-----------------------------------------------------|------------------------------------------------------------------------------------------------------------------------------------------------------------------------------------------------------------------------------------|
|Output Created                                       |21-DEC-2016 22:28:53                                                                                                                                                                                                                |
|-----------------------------------------------------|------------------------------------------------------------------------------------------------------------------------------------------------------------------------------------------------------------------------------------|
|Comments                                             |                                                                                                                                                                                                                                    |
|----------------------|------------------------------|------------------------------------------------------------------------------------------------------------------------------------------------------------------------------------------------------------------------------------|
|Input                 |Data                          |\D19 LENGTH Fist 10 Seq.sav                                                                                  |
|                      |------------------------------|------------------------------------------------------------------------------------------------------------------------------------------------------------------------------------------------------------------------------------|
|                      |Active Dataset                |DataSet1                                                                                                                                                                                                                            |
|                      |------------------------------|------------------------------------------------------------------------------------------------------------------------------------------------------------------------------------------------------------------------------------|
|                      |Filter                        |<none>                                                                                                                                                                                                                              |
|                      |------------------------------|------------------------------------------------------------------------------------------------------------------------------------------------------------------------------------------------------------------------------------|
|                      |Weight                        |<none>                                                                                                                                                                                                                              |
|                      |------------------------------|------------------------------------------------------------------------------------------------------------------------------------------------------------------------------------------------------------------------------------|
|                      |Split File                    |<none>                                                                                                                                                                                                                              |
|                      |------------------------------|------------------------------------------------------------------------------------------------------------------------------------------------------------------------------------------------------------------------------------|
|                      |N of Rows in Working Data File|18                                                                                                                                                                                                                                  |
|----------------------|------------------------------|------------------------------------------------------------------------------------------------------------------------------------------------------------------------------------------------------------------------------------|
|Missing Value Handling|Definition of Missing         |User-defined missing values are treated as missing.                                                                                                                                                                                 |
|                      |------------------------------|------------------------------------------------------------------------------------------------------------------------------------------------------------------------------------------------------------------------------------|
|                      |Cases Used                    |Statistics are based on all cases with valid data for all variables in the model.                                                                                                                                                   |
|-----------------------------------------------------|------------------------------------------------------------------------------------------------------------------------------------------------------------------------------------------------------------------------------------|
|Syntax                                               |GLM Seq1 Seq2 Seq3 Seq4 Seq5 Seq6 Seq7 Seq8 Seq9 Seq10 BY Group
  /WSFACTOR=Sequence# 10 Polynomial
  /MEASURE=Length_actions
  /METHOD=SSTYPE(3)
  /PRINT=DESCRIPTIVE
  /CRITERIA=ALPHA(.05)
  /WSDESIGN=Sequence#
  /DESIGN=Group.|
|----------------------|------------------------------|------------------------------------------------------------------------------------------------------------------------------------------------------------------------------------------------------------------------------------|
|Resources             |Processor Time                |00:00:00.02                                                                                                                                                                                                                         |
|                      |------------------------------|------------------------------------------------------------------------------------------------------------------------------------------------------------------------------------------------------------------------------------|
|                      |Elapsed Time                  |00:00:00.02                                                                                                                                                                                                                         |
|------------------------------------------------------------------------------------------------------------------------------------------------------------------------------------------------------------------------------------------------------------------------------------------|

Within-Subjects Factors
Measure:   Length_actions 
|---------|------------------|
|Sequence#|Dependent Variable|
|---------|------------------|
|1        |Seq1              |
|---------|------------------|
|2        |Seq2              |
|---------|------------------|
|3        |Seq3              |
|---------|------------------|
|4        |Seq4              |
|---------|------------------|
|5        |Seq5              |
|---------|------------------|
|6        |Seq6              |
|---------|------------------|
|7        |Seq7              |
|---------|------------------|
|8        |Seq8              |
|---------|------------------|
|9        |Seq9              |
|---------|------------------|
|10       |Seq10             |
|----------------------------|

Between-Subjects Factors
|-------|-----------|-|
|       |Value Label|N|
|-----|-|-----------|-|
|Group|1|Lost_Start |9|
|     |-|-----------|-|
|     |2|Lost_End   |9|
|---------------------|

Descriptive Statistics
|-----|----------|-------|--------------|--|
|     |Group     |Mean   |Std. Deviation|N |
|-----|----------|-------|--------------|--|
|Seq1 |Lost_Start|28.1111|11.25216      |9 |
|     |----------|-------|--------------|--|
|     |Lost_End  |10.5556|8.07947       |9 |
|     |----------|-------|--------------|--|
|     |Total     |19.3333|13.11039      |18|
|-----|----------|-------|--------------|--|
|Seq2 |Lost_Start|23.4444|18.25590      |9 |
|     |----------|-------|--------------|--|
|     |Lost_End  |8.1111 |9.33333       |9 |
|     |----------|-------|--------------|--|
|     |Total     |15.7778|16.12654      |18|
|-----|----------|-------|--------------|--|
|Seq3 |Lost_Start|20.3333|13.35103      |9 |
|     |----------|-------|--------------|--|
|     |Lost_End  |11.3333|11.57584      |9 |
|     |----------|-------|--------------|--|
|     |Total     |15.8333|12.97622      |18|
|-----|----------|-------|--------------|--|
|Seq4 |Lost_Start|14.3333|8.45577       |9 |
|     |----------|-------|--------------|--|
|     |Lost_End  |7.4444 |6.78438       |9 |
|     |----------|-------|--------------|--|
|     |Total     |10.8889|8.23828       |18|
|-----|----------|-------|--------------|--|
|Seq5 |Lost_Start|10.4444|8.91783       |9 |
|     |----------|-------|--------------|--|
|     |Lost_End  |6.4444 |5.57026       |9 |
|     |----------|-------|--------------|--|
|     |Total     |8.4444 |7.50076       |18|
|-----|----------|-------|--------------|--|
|Seq6 |Lost_Start|10.6667|4.00000       |9 |
|     |----------|-------|--------------|--|
|     |Lost_End  |10.0000|7.71362       |9 |
|     |----------|-------|--------------|--|
|     |Total     |10.3333|5.97052       |18|
|-----|----------|-------|--------------|--|
|Seq7 |Lost_Start|11.2222|7.57921       |9 |
|     |----------|-------|--------------|--|
|     |Lost_End  |14.2222|11.11056      |9 |
|     |----------|-------|--------------|--|
|     |Total     |12.7222|9.35449       |18|
|-----|----------|-------|--------------|--|
|Seq8 |Lost_Start|10.0000|5.59017       |9 |
|     |----------|-------|--------------|--|
|     |Lost_End  |6.5556 |5.31769       |9 |
|     |----------|-------|--------------|--|
|     |Total     |8.2778 |5.58154       |18|
|-----|----------|-------|--------------|--|
|Seq9 |Lost_Start|11.0000|5.19615       |9 |
|     |----------|-------|--------------|--|
|     |Lost_End  |8.8889 |3.68932       |9 |
|     |----------|-------|--------------|--|
|     |Total     |9.9444 |4.50454       |18|
|-----|----------|-------|--------------|--|
|Seq10|Lost_Start|7.6667 |4.12311       |9 |
|     |----------|-------|--------------|--|
|     |Lost_End  |10.4444|8.79078       |9 |
|     |----------|-------|--------------|--|
|     |Total     |9.0556 |6.81238       |18|
|------------------------------------------|

Multivariate Testsa
|------------------------------------|-----|------|-------------|--------|----|
|Effect                              |Value|F     |Hypothesis df|Error df|Sig.|
|-----------------|------------------|-----|------|-------------|--------|----|
|Sequence#        |Pillai's Trace    |.799 |3.528b|9.000        |8.000   |.045|
|                 |------------------|-----|------|-------------|--------|----|
|                 |Wilks' Lambda     |.201 |3.528b|9.000        |8.000   |.045|
|                 |------------------|-----|------|-------------|--------|----|
|                 |Hotelling's Trace |3.969|3.528b|9.000        |8.000   |.045|
|                 |------------------|-----|------|-------------|--------|----|
|                 |Roy's Largest Root|3.969|3.528b|9.000        |8.000   |.045|
|-----------------|------------------|-----|------|-------------|--------|----|
|Sequence# * Group|Pillai's Trace    |.643 |1.599b|9.000        |8.000   |.260|
|                 |------------------|-----|------|-------------|--------|----|
|                 |Wilks' Lambda     |.357 |1.599b|9.000        |8.000   |.260|
|                 |------------------|-----|------|-------------|--------|----|
|                 |Hotelling's Trace |1.799|1.599b|9.000        |8.000   |.260|
|                 |------------------|-----|------|-------------|--------|----|
|                 |Roy's Largest Root|1.799|1.599b|9.000        |8.000   |.260|
|-----------------------------------------------------------------------------|
 a Design: Intercept + Group 
 Within Subjects Design: Sequence#
 b Exact statistic

Mauchly's Test of Sphericitya
Measure:   Length_actions 
|----------------------|-----------|------------------|--|----|------------------------------------------|
|Within Subjects Effect|Mauchly's W|Approx. Chi-Square|df|Sig.|Epsilonb                                  |
|                      |           |                  |  |    |------------------|-----------|-----------|
|                      |           |                  |  |    |Greenhouse-Geisser|Huynh-Feldt|Lower-bound|
|----------------------|-----------|------------------|--|----|------------------|-----------|-----------|
|Sequence#             |.011       |57.547            |44|.108|.469              |.698       |.111       |
|--------------------------------------------------------------------------------------------------------|
Tests the null hypothesis that the error covariance matrix of the orthonormalized transformed dependent variables is proportional to an identity matrix.
 a Design: Intercept + Group 
 Within Subjects Design: Sequence#
 b May be used to adjust the degrees of freedom for the averaged tests of significance. Corrected tests are displayed in the Tests of Within-Subjects Effects table.

Tests of Within-Subjects Effects
Measure:   Length_actions 
|------------------------------------|-----------------------|-------|-----------|-----|----|
|Source                              |Type III Sum of Squares|df     |Mean Square|F    |Sig.|
|-----------------|------------------|-----------------------|-------|-----------|-----|----|
|Sequence#        |Sphericity Assumed|2279.383               |9      |253.265    |3.635|.000|
|                 |------------------|-----------------------|-------|-----------|-----|----|
|                 |Greenhouse-Geisser|2279.383               |4.220  |540.109    |3.635|.009|
|                 |------------------|-----------------------|-------|-----------|-----|----|
|                 |Huynh-Feldt       |2279.383               |6.279  |363.022    |3.635|.002|
|                 |------------------|-----------------------|-------|-----------|-----|----|
|                 |Lower-bound       |2279.383               |1.000  |2279.383   |3.635|.075|
|-----------------|------------------|-----------------------|-------|-----------|-----|----|
|Sequence# * Group|Sphericity Assumed|1970.939               |9      |218.993    |3.143|.002|
|                 |------------------|-----------------------|-------|-----------|-----|----|
|                 |Greenhouse-Geisser|1970.939               |4.220  |467.021    |3.143|.018|
|                 |------------------|-----------------------|-------|-----------|-----|----|
|                 |Huynh-Feldt       |1970.939               |6.279  |313.898    |3.143|.006|
|                 |------------------|-----------------------|-------|-----------|-----|----|
|                 |Lower-bound       |1970.939               |1.000  |1970.939   |3.143|.095|
|-----------------|------------------|-----------------------|-------|-----------|-----|----|
|Error(Sequence#) |Sphericity Assumed|10033.378              |144    |69.676     |     |    |
|                 |------------------|-----------------------|-------|-----------|-----|----|
|                 |Greenhouse-Geisser|10033.378              |67.524 |148.590    |     |    |
|                 |------------------|-----------------------|-------|-----------|-----|----|
|                 |Huynh-Feldt       |10033.378              |100.463|99.872     |     |    |
|                 |------------------|-----------------------|-------|-----------|-----|----|
|                 |Lower-bound       |10033.378              |16.000 |627.086    |     |    |
|-------------------------------------------------------------------------------------------|

Tests of Within-Subjects Contrasts
Measure:   Length_actions 
|-----------------|---------|-----------------------|--|-----------|------|----|
|Source           |Sequence#|Type III Sum of Squares|df|Mean Square|F     |Sig.|
|-----------------|---------|-----------------------|--|-----------|------|----|
|Sequence#        |Linear   |1462.089               |1 |1462.089   |10.524|.005|
|                 |---------|-----------------------|--|-----------|------|----|
|                 |Quadratic|364.798                |1 |364.798    |5.629 |.031|
|                 |---------|-----------------------|--|-----------|------|----|
|                 |Cubic    |57.154                 |1 |57.154     |1.449 |.246|
|                 |---------|-----------------------|--|-----------|------|----|
|                 |Order 4  |19.698                 |1 |19.698     |.328  |.575|
|                 |---------|-----------------------|--|-----------|------|----|
|                 |Order 5  |44.564                 |1 |44.564     |.484  |.497|
|                 |---------|-----------------------|--|-----------|------|----|
|                 |Order 6  |32.986                 |1 |32.986     |.410  |.531|
|                 |---------|-----------------------|--|-----------|------|----|
|                 |Order 7  |261.409                |1 |261.409    |4.950 |.041|
|                 |---------|-----------------------|--|-----------|------|----|
|                 |Order 8  |28.817                 |1 |28.817     |.452  |.511|
|                 |---------|-----------------------|--|-----------|------|----|
|                 |Order 9  |7.868                  |1 |7.868      |.226  |.641|
|-----------------|---------|-----------------------|--|-----------|------|----|
|Sequence# * Group|Linear   |1542.547               |1 |1542.547   |11.103|.004|
|                 |---------|-----------------------|--|-----------|------|----|
|                 |Quadratic|222.445                |1 |222.445    |3.432 |.082|
|                 |---------|-----------------------|--|-----------|------|----|
|                 |Cubic    |8.578                  |1 |8.578      |.218  |.647|
|                 |---------|-----------------------|--|-----------|------|----|
|                 |Order 4  |85.909                 |1 |85.909     |1.432 |.249|
|                 |---------|-----------------------|--|-----------|------|----|
|                 |Order 5  |29.265                 |1 |29.265     |.318  |.581|
|                 |---------|-----------------------|--|-----------|------|----|
|                 |Order 6  |9.390                  |1 |9.390      |.117  |.737|
|                 |---------|-----------------------|--|-----------|------|----|
|                 |Order 7  |48.837                 |1 |48.837     |.925  |.351|
|                 |---------|-----------------------|--|-----------|------|----|
|                 |Order 8  |15.111                 |1 |15.111     |.237  |.633|
|                 |---------|-----------------------|--|-----------|------|----|
|                 |Order 9  |8.856                  |1 |8.856      |.254  |.621|
|-----------------|---------|-----------------------|--|-----------|------|----|
|Error(Sequence#) |Linear   |2222.919               |16|138.932    |      |    |
|                 |---------|-----------------------|--|-----------|------|----|
|                 |Quadratic|1036.916               |16|64.807     |      |    |
|                 |---------|-----------------------|--|-----------|------|----|
|                 |Cubic    |630.990                |16|39.437     |      |    |
|                 |---------|-----------------------|--|-----------|------|----|
|                 |Order 4  |960.021                |16|60.001     |      |    |
|                 |---------|-----------------------|--|-----------|------|----|
|                 |Order 5  |1473.485               |16|92.093     |      |    |
|                 |---------|-----------------------|--|-----------|------|----|
|                 |Order 6  |1286.114               |16|80.382     |      |    |
|                 |---------|-----------------------|--|-----------|------|----|
|                 |Order 7  |844.946                |16|52.809     |      |    |
|                 |---------|-----------------------|--|-----------|------|----|
|                 |Order 8  |1020.993               |16|63.812     |      |    |
|                 |---------|-----------------------|--|-----------|------|----|
|                 |Order 9  |556.994                |16|34.812     |      |    |
|------------------------------------------------------------------------------|

Tests of Between-Subjects Effects
Measure:   Length_actions 
Transformed Variable:   Average 
|---------|-----------------------|--|-----------|-------|----|
|Source   |Type III Sum of Squares|df|Mean Square|F      |Sig.|
|---------|-----------------------|--|-----------|-------|----|
|Intercept|26184.672              |1 |26184.672  |149.950|.000|
|---------|-----------------------|--|-----------|-------|----|
|Group    |1274.672               |1 |1274.672   |7.300  |.016|
|---------|-----------------------|--|-----------|-------|----|
|Error    |2793.956               |16|174.622    |       |    |
|-------------------------------------------------------------|


TEST 2: One-way RM ANOVA (Start) - SIMPLE Effects
Factor: within-subject, Sequence#

GLM Seq1 Seq2 Seq3 Seq4 Seq5 Seq6 Seq7 Seq8 Seq9 Seq10
  /WSFACTOR=Sequence# 10 Polynomial
  /MEASURE=Length_actions
  /METHOD=SSTYPE(3)
  /PRINT=DESCRIPTIVE
  /CRITERIA=ALPHA(.05)
  /WSDESIGN=Sequence#.


General Linear Model
Notes
|-----------------------------------------------------|-----------------------------------------------------------------------------------------------------------------------------------------------------------------------------------------------------------|
|Output Created                                       |21-DEC-2016 22:29:56                                                                                                                                                                                       |
|-----------------------------------------------------|-----------------------------------------------------------------------------------------------------------------------------------------------------------------------------------------------------------|
|Comments                                             |                                                                                                                                                                                                           |
|----------------------|------------------------------|-----------------------------------------------------------------------------------------------------------------------------------------------------------------------------------------------------------|
|Input                 |Data                          |\D19 LENGTH Fist 10 Seq.sav                                                         |
|                      |------------------------------|-----------------------------------------------------------------------------------------------------------------------------------------------------------------------------------------------------------|
|                      |Active Dataset                |DataSet1                                                                                                                                                                                                   |
|                      |------------------------------|-----------------------------------------------------------------------------------------------------------------------------------------------------------------------------------------------------------|
|                      |Filter                        |<none>                                                                                                                                                                                                     |
|                      |------------------------------|-----------------------------------------------------------------------------------------------------------------------------------------------------------------------------------------------------------|
|                      |Weight                        |<none>                                                                                                                                                                                                     |
|                      |------------------------------|-----------------------------------------------------------------------------------------------------------------------------------------------------------------------------------------------------------|
|                      |Split File                    |<none>                                                                                                                                                                                                     |
|                      |------------------------------|-----------------------------------------------------------------------------------------------------------------------------------------------------------------------------------------------------------|
|                      |N of Rows in Working Data File|9                                                                                                                                                                                                          |
|----------------------|------------------------------|-----------------------------------------------------------------------------------------------------------------------------------------------------------------------------------------------------------|
|Missing Value Handling|Definition of Missing         |User-defined missing values are treated as missing.                                                                                                                                                        |
|                      |------------------------------|-----------------------------------------------------------------------------------------------------------------------------------------------------------------------------------------------------------|
|                      |Cases Used                    |Statistics are based on all cases with valid data for all variables in the model.                                                                                                                          |
|-----------------------------------------------------|-----------------------------------------------------------------------------------------------------------------------------------------------------------------------------------------------------------|
|Syntax                                               |GLM Seq1 Seq2 Seq3 Seq4 Seq5 Seq6 Seq7 Seq8 Seq9 Seq10
  /WSFACTOR=Sequence# 10 Polynomial
  /MEASURE=Length_actions
  /METHOD=SSTYPE(3)
  /PRINT=DESCRIPTIVE
  /CRITERIA=ALPHA(.05)
  /WSDESIGN=Sequence#.|
|----------------------|------------------------------|-----------------------------------------------------------------------------------------------------------------------------------------------------------------------------------------------------------|
|Resources             |Processor Time                |00:00:00.00                                                                                                                                                                                                |
|                      |------------------------------|-----------------------------------------------------------------------------------------------------------------------------------------------------------------------------------------------------------|
|                      |Elapsed Time                  |00:00:00.02                                                                                                                                                                                                |
|-----------------------------------------------------------------------------------------------------------------------------------------------------------------------------------------------------------------------------------------------------------------|

Within-Subjects Factors
Measure:   Length_actions 
|---------|------------------|
|Sequence#|Dependent Variable|
|---------|------------------|
|1        |Seq1              |
|---------|------------------|
|2        |Seq2              |
|---------|------------------|
|3        |Seq3              |
|---------|------------------|
|4        |Seq4              |
|---------|------------------|
|5        |Seq5              |
|---------|------------------|
|6        |Seq6              |
|---------|------------------|
|7        |Seq7              |
|---------|------------------|
|8        |Seq8              |
|---------|------------------|
|9        |Seq9              |
|---------|------------------|
|10       |Seq10             |
|----------------------------|

Descriptive Statistics
|-----|-------|--------------|-|
|     |Mean   |Std. Deviation|N|
|-----|-------|--------------|-|
|Seq1 |28.1111|11.25216      |9|
|-----|-------|--------------|-|
|Seq2 |23.4444|18.25590      |9|
|-----|-------|--------------|-|
|Seq3 |20.3333|13.35103      |9|
|-----|-------|--------------|-|
|Seq4 |14.3333|8.45577       |9|
|-----|-------|--------------|-|
|Seq5 |10.4444|8.91783       |9|
|-----|-------|--------------|-|
|Seq6 |10.6667|4.00000       |9|
|-----|-------|--------------|-|
|Seq7 |11.2222|7.57921       |9|
|-----|-------|--------------|-|
|Seq8 |10.0000|5.59017       |9|
|-----|-------|--------------|-|
|Seq9 |11.0000|5.19615       |9|
|-----|-------|--------------|-|
|Seq10|7.6667 |4.12311       |9|
|------------------------------|

Multivariate Testsa
|----------------------------|-----|-|-------------|--------|----|
|Effect                      |Value|F|Hypothesis df|Error df|Sig.|
|---------|------------------|-----|-|-------------|--------|----|
|Sequence#|Pillai's Trace    |.b   |.|.            |.       |.   |
|         |------------------|-----|-|-------------|--------|----|
|         |Wilks' Lambda     |.b   |.|.            |.       |.   |
|         |------------------|-----|-|-------------|--------|----|
|         |Hotelling's Trace |.b   |.|.            |.       |.   |
|         |------------------|-----|-|-------------|--------|----|
|         |Roy's Largest Root|.b   |.|.            |.       |.   |
|----------------------------------------------------------------|
 a Design: Intercept 
 Within Subjects Design: Sequence#
 b Cannot produce multivariate test statistics because of insufficient residual degrees of freedom.

Mauchly's Test of Sphericitya
Measure:   Length_actions 
|----------------------|-----------|------------------|--|----|------------------------------------------|
|Within Subjects Effect|Mauchly's W|Approx. Chi-Square|df|Sig.|Epsilonb                                  |
|                      |           |                  |  |    |------------------|-----------|-----------|
|                      |           |                  |  |    |Greenhouse-Geisser|Huynh-Feldt|Lower-bound|
|----------------------|-----------|------------------|--|----|------------------|-----------|-----------|
|Sequence#             |.000       |.                 |44|.   |.311              |.495       |.111       |
|--------------------------------------------------------------------------------------------------------|
Tests the null hypothesis that the error covariance matrix of the orthonormalized transformed dependent variables is proportional to an identity matrix.
 a Design: Intercept 
 Within Subjects Design: Sequence#
 b May be used to adjust the degrees of freedom for the averaged tests of significance. Corrected tests are displayed in the Tests of Within-Subjects Effects table.

Tests of Within-Subjects Effects
Measure:   Length_actions 
|-----------------------------------|-----------------------|------|-----------|-----|----|
|Source                             |Type III Sum of Squares|df    |Mean Square|F    |Sig.|
|----------------|------------------|-----------------------|------|-----------|-----|----|
|Sequence#       |Sphericity Assumed|3779.167               |9     |419.907    |5.089|.000|
|                |------------------|-----------------------|------|-----------|-----|----|
|                |Greenhouse-Geisser|3779.167               |2.796 |1351.668   |5.089|.009|
|                |------------------|-----------------------|------|-----------|-----|----|
|                |Huynh-Feldt       |3779.167               |4.451 |849.059    |5.089|.002|
|                |------------------|-----------------------|------|-----------|-----|----|
|                |Lower-bound       |3779.167               |1.000 |3779.167   |5.089|.054|
|----------------|------------------|-----------------------|------|-----------|-----|----|
|Error(Sequence#)|Sphericity Assumed|5940.933               |72    |82.513     |     |    |
|                |------------------|-----------------------|------|-----------|-----|----|
|                |Greenhouse-Geisser|5940.933               |22.367|265.607    |     |    |
|                |------------------|-----------------------|------|-----------|-----|----|
|                |Huynh-Feldt       |5940.933               |35.608|166.842    |     |    |
|                |------------------|-----------------------|------|-----------|-----|----|
|                |Lower-bound       |5940.933               |8.000 |742.617    |     |    |
|-----------------------------------------------------------------------------------------|

Tests of Within-Subjects Contrasts
Measure:   Length_actions 
|----------------|---------|-----------------------|--|-----------|------|----|
|Source          |Sequence#|Type III Sum of Squares|df|Mean Square|F     |Sig.|
|----------------|---------|-----------------------|--|-----------|------|----|
|Sequence#       |Linear   |3004.097               |1 |3004.097   |15.960|.004|
|                |---------|-----------------------|--|-----------|------|----|
|                |Quadratic|578.486                |1 |578.486    |6.071 |.039|
|                |---------|-----------------------|--|-----------|------|----|
|                |Cubic    |55.008                 |1 |55.008     |1.447 |.263|
|                |---------|-----------------------|--|-----------|------|----|
|                |Order 4  |93.940                 |1 |93.940     |2.669 |.141|
|                |---------|-----------------------|--|-----------|------|----|
|                |Order 5  |.801                   |1 |.801       |.007  |.935|
|                |---------|-----------------------|--|-----------|------|----|
|                |Order 6  |3.589                  |1 |3.589      |.034  |.858|
|                |---------|-----------------------|--|-----------|------|----|
|                |Order 7  |42.134                 |1 |42.134     |1.043 |.337|
|                |---------|-----------------------|--|-----------|------|----|
|                |Order 8  |1.097                  |1 |1.097      |.011  |.917|
|                |---------|-----------------------|--|-----------|------|----|
|                |Order 9  |.015                   |1 |.015       |.000  |.983|
|----------------|---------|-----------------------|--|-----------|------|----|
|Error(Sequence#)|Linear   |1505.772               |8 |188.222    |      |    |
|                |---------|-----------------------|--|-----------|------|----|
|                |Quadratic|762.325                |8 |95.291     |      |    |
|                |---------|-----------------------|--|-----------|------|----|
|                |Cubic    |304.223                |8 |38.028     |      |    |
|                |---------|-----------------------|--|-----------|------|----|
|                |Order 4  |281.588                |8 |35.198     |      |    |
|                |---------|-----------------------|--|-----------|------|----|
|                |Order 5  |898.556                |8 |112.320    |      |    |
|                |---------|-----------------------|--|-----------|------|----|
|                |Order 6  |844.769                |8 |105.596    |      |    |
|                |---------|-----------------------|--|-----------|------|----|
|                |Order 7  |323.203                |8 |40.400     |      |    |
|                |---------|-----------------------|--|-----------|------|----|
|                |Order 8  |763.807                |8 |95.476     |      |    |
|                |---------|-----------------------|--|-----------|------|----|
|                |Order 9  |256.689                |8 |32.086     |      |    |
|-----------------------------------------------------------------------------|

Tests of Between-Subjects Effects
Measure:   Length_actions 
Transformed Variable:   Average 
|---------|-----------------------|--|-----------|------|----|
|Source   |Type III Sum of Squares|df|Mean Square|F     |Sig.|
|---------|-----------------------|--|-----------|------|----|
|Intercept|19506.944              |1 |19506.944  |99.910|.000|
|---------|-----------------------|--|-----------|------|----|
|Error    |1561.956               |8 |195.244    |      |    |
|------------------------------------------------------------|


TEST 3: One-way RM ANOVA (End) - SIMPLE Effects
Factor: within-subject, Sequence#

GLM Seq1 Seq2 Seq3 Seq4 Seq5 Seq6 Seq7 Seq8 Seq9 Seq10
  /WSFACTOR=Sequence# 10 Polynomial
  /MEASURE=Length_actions
  /METHOD=SSTYPE(3)
  /PRINT=DESCRIPTIVE
  /CRITERIA=ALPHA(.05)
  /WSDESIGN=Sequence#.


General Linear Model
Notes
|-----------------------------------------------------|-----------------------------------------------------------------------------------------------------------------------------------------------------------------------------------------------------------|
|Output Created                                       |21-DEC-2016 22:30:41                                                                                                                                                                                       |
|-----------------------------------------------------|-----------------------------------------------------------------------------------------------------------------------------------------------------------------------------------------------------------|
|Comments                                             |                                                                                                                                                                                                           |
|----------------------|------------------------------|-----------------------------------------------------------------------------------------------------------------------------------------------------------------------------------------------------------|
|Input                 |Data                          |\D19 LENGTH Fist 10 Seq.sav                                                         |
|                      |------------------------------|-----------------------------------------------------------------------------------------------------------------------------------------------------------------------------------------------------------|
|                      |Active Dataset                |DataSet1                                                                                                                                                                                                   |
|                      |------------------------------|-----------------------------------------------------------------------------------------------------------------------------------------------------------------------------------------------------------|
|                      |Filter                        |<none>                                                                                                                                                                                                     |
|                      |------------------------------|-----------------------------------------------------------------------------------------------------------------------------------------------------------------------------------------------------------|
|                      |Weight                        |<none>                                                                                                                                                                                                     |
|                      |------------------------------|-----------------------------------------------------------------------------------------------------------------------------------------------------------------------------------------------------------|
|                      |Split File                    |<none>                                                                                                                                                                                                     |
|                      |------------------------------|-----------------------------------------------------------------------------------------------------------------------------------------------------------------------------------------------------------|
|                      |N of Rows in Working Data File|9                                                                                                                                                                                                          |
|----------------------|------------------------------|-----------------------------------------------------------------------------------------------------------------------------------------------------------------------------------------------------------|
|Missing Value Handling|Definition of Missing         |User-defined missing values are treated as missing.                                                                                                                                                        |
|                      |------------------------------|-----------------------------------------------------------------------------------------------------------------------------------------------------------------------------------------------------------|
|                      |Cases Used                    |Statistics are based on all cases with valid data for all variables in the model.                                                                                                                          |
|-----------------------------------------------------|-----------------------------------------------------------------------------------------------------------------------------------------------------------------------------------------------------------|
|Syntax                                               |GLM Seq1 Seq2 Seq3 Seq4 Seq5 Seq6 Seq7 Seq8 Seq9 Seq10
  /WSFACTOR=Sequence# 10 Polynomial
  /MEASURE=Length_actions
  /METHOD=SSTYPE(3)
  /PRINT=DESCRIPTIVE
  /CRITERIA=ALPHA(.05)
  /WSDESIGN=Sequence#.|
|----------------------|------------------------------|-----------------------------------------------------------------------------------------------------------------------------------------------------------------------------------------------------------|
|Resources             |Processor Time                |00:00:00.00                                                                                                                                                                                                |
|                      |------------------------------|-----------------------------------------------------------------------------------------------------------------------------------------------------------------------------------------------------------|
|                      |Elapsed Time                  |00:00:00.01                                                                                                                                                                                                |
|-----------------------------------------------------------------------------------------------------------------------------------------------------------------------------------------------------------------------------------------------------------------|

Within-Subjects Factors
Measure:   Length_actions 
|---------|------------------|
|Sequence#|Dependent Variable|
|---------|------------------|
|1        |Seq1              |
|---------|------------------|
|2        |Seq2              |
|---------|------------------|
|3        |Seq3              |
|---------|------------------|
|4        |Seq4              |
|---------|------------------|
|5        |Seq5              |
|---------|------------------|
|6        |Seq6              |
|---------|------------------|
|7        |Seq7              |
|---------|------------------|
|8        |Seq8              |
|---------|------------------|
|9        |Seq9              |
|---------|------------------|
|10       |Seq10             |
|----------------------------|

Descriptive Statistics
|-----|-------|--------------|-|
|     |Mean   |Std. Deviation|N|
|-----|-------|--------------|-|
|Seq1 |10.5556|8.07947       |9|
|-----|-------|--------------|-|
|Seq2 |8.1111 |9.33333       |9|
|-----|-------|--------------|-|
|Seq3 |11.3333|11.57584      |9|
|-----|-------|--------------|-|
|Seq4 |7.4444 |6.78438       |9|
|-----|-------|--------------|-|
|Seq5 |6.4444 |5.57026       |9|
|-----|-------|--------------|-|
|Seq6 |10.0000|7.71362       |9|
|-----|-------|--------------|-|
|Seq7 |14.2222|11.11056      |9|
|-----|-------|--------------|-|
|Seq8 |6.5556 |5.31769       |9|
|-----|-------|--------------|-|
|Seq9 |8.8889 |3.68932       |9|
|-----|-------|--------------|-|
|Seq10|10.4444|8.79078       |9|
|------------------------------|

Multivariate Testsa
|----------------------------|-----|-|-------------|--------|----|
|Effect                      |Value|F|Hypothesis df|Error df|Sig.|
|---------|------------------|-----|-|-------------|--------|----|
|Sequence#|Pillai's Trace    |.b   |.|.            |.       |.   |
|         |------------------|-----|-|-------------|--------|----|
|         |Wilks' Lambda     |.b   |.|.            |.       |.   |
|         |------------------|-----|-|-------------|--------|----|
|         |Hotelling's Trace |.b   |.|.            |.       |.   |
|         |------------------|-----|-|-------------|--------|----|
|         |Roy's Largest Root|.b   |.|.            |.       |.   |
|----------------------------------------------------------------|
 a Design: Intercept 
 Within Subjects Design: Sequence#
 b Cannot produce multivariate test statistics because of insufficient residual degrees of freedom.

Mauchly's Test of Sphericitya
Measure:   Length_actions 
|----------------------|-----------|------------------|--|----|------------------------------------------|
|Within Subjects Effect|Mauchly's W|Approx. Chi-Square|df|Sig.|Epsilonb                                  |
|                      |           |                  |  |    |------------------|-----------|-----------|
|                      |           |                  |  |    |Greenhouse-Geisser|Huynh-Feldt|Lower-bound|
|----------------------|-----------|------------------|--|----|------------------|-----------|-----------|
|Sequence#             |.000       |.                 |44|.   |.381              |.700       |.111       |
|--------------------------------------------------------------------------------------------------------|
Tests the null hypothesis that the error covariance matrix of the orthonormalized transformed dependent variables is proportional to an identity matrix.
 a Design: Intercept 
 Within Subjects Design: Sequence#
 b May be used to adjust the degrees of freedom for the averaged tests of significance. Corrected tests are displayed in the Tests of Within-Subjects Effects table.

Tests of Within-Subjects Effects
Measure:   Length_actions 
|-----------------------------------|-----------------------|------|-----------|----|----|
|Source                             |Type III Sum of Squares|df    |Mean Square|F   |Sig.|
|----------------|------------------|-----------------------|------|-----------|----|----|
|Sequence#       |Sphericity Assumed|471.156                |9     |52.351     |.921|.512|
|                |------------------|-----------------------|------|-----------|----|----|
|                |Greenhouse-Geisser|471.156                |3.426 |137.531    |.921|.454|
|                |------------------|-----------------------|------|-----------|----|----|
|                |Huynh-Feldt       |471.156                |6.303 |74.748     |.921|.491|
|                |------------------|-----------------------|------|-----------|----|----|
|                |Lower-bound       |471.156                |1.000 |471.156    |.921|.365|
|----------------|------------------|-----------------------|------|-----------|----|----|
|Error(Sequence#)|Sphericity Assumed|4092.444               |72    |56.840     |    |    |
|                |------------------|-----------------------|------|-----------|----|----|
|                |Greenhouse-Geisser|4092.444               |27.406|149.324    |    |    |
|                |------------------|-----------------------|------|-----------|----|----|
|                |Huynh-Feldt       |4092.444               |50.426|81.157     |    |    |
|                |------------------|-----------------------|------|-----------|----|----|
|                |Lower-bound       |4092.444               |8.000 |511.556    |    |    |
|----------------------------------------------------------------------------------------|

Tests of Within-Subjects Contrasts
Measure:   Length_actions 
|----------------|---------|-----------------------|--|-----------|-----|----|
|Source          |Sequence#|Type III Sum of Squares|df|Mean Square|F    |Sig.|
|----------------|---------|-----------------------|--|-----------|-----|----|
|Sequence#       |Linear   |.539                   |1 |.539       |.006 |.940|
|                |---------|-----------------------|--|-----------|-----|----|
|                |Quadratic|8.758                  |1 |8.758      |.255 |.627|
|                |---------|-----------------------|--|-----------|-----|----|
|                |Cubic    |10.724                 |1 |10.724     |.263 |.622|
|                |---------|-----------------------|--|-----------|-----|----|
|                |Order 4  |11.667                 |1 |11.667     |.138 |.720|
|                |---------|-----------------------|--|-----------|-----|----|
|                |Order 5  |73.028                 |1 |73.028     |1.016|.343|
|                |---------|-----------------------|--|-----------|-----|----|
|                |Order 6  |38.788                 |1 |38.788     |.703 |.426|
|                |---------|-----------------------|--|-----------|-----|----|
|                |Order 7  |268.111                |1 |268.111    |4.111|.077|
|                |---------|-----------------------|--|-----------|-----|----|
|                |Order 8  |42.832                 |1 |42.832     |1.332|.282|
|                |---------|-----------------------|--|-----------|-----|----|
|                |Order 9  |16.709                 |1 |16.709     |.445 |.523|
|----------------|---------|-----------------------|--|-----------|-----|----|
|Error(Sequence#)|Linear   |717.146                |8 |89.643     |     |    |
|                |---------|-----------------------|--|-----------|-----|----|
|                |Quadratic|274.591                |8 |34.324     |     |    |
|                |---------|-----------------------|--|-----------|-----|----|
|                |Cubic    |326.767                |8 |40.846     |     |    |
|                |---------|-----------------------|--|-----------|-----|----|
|                |Order 4  |678.433                |8 |84.804     |     |    |
|                |---------|-----------------------|--|-----------|-----|----|
|                |Order 5  |574.928                |8 |71.866     |     |    |
|                |---------|-----------------------|--|-----------|-----|----|
|                |Order 6  |441.345                |8 |55.168     |     |    |
|                |---------|-----------------------|--|-----------|-----|----|
|                |Order 7  |521.743                |8 |65.218     |     |    |
|                |---------|-----------------------|--|-----------|-----|----|
|                |Order 8  |257.186                |8 |32.148     |     |    |
|                |---------|-----------------------|--|-----------|-----|----|
|                |Order 9  |300.304                |8 |37.538     |     |    |
|----------------------------------------------------------------------------|

Tests of Between-Subjects Effects
Measure:   Length_actions 
Transformed Variable:   Average 
|---------|-----------------------|--|-----------|------|----|
|Source   |Type III Sum of Squares|df|Mean Square|F     |Sig.|
|---------|-----------------------|--|-----------|------|----|
|Intercept|7952.400               |1 |7952.400   |51.639|.000|
|---------|-----------------------|--|-----------|------|----|
|Error    |1232.000               |8 |154.000    |      |    |
|------------------------------------------------------------|
