# Supplementary material for: A corticostriatal deficit promotes temporal distortion of automatic action in ageing
Source: eLife. 2017 Oct 23;6:e29908. doi: 10.7554/eLife.29908 (PMC5677368; doi:10.7554/eLife.29908)
Supplement: Supplementary file 1. [file elife-29908-supp1.zip › StatsReport_files/StatsReport22_seq_Lost.txt]

ANALYSIS OF SEQUENCE NUMBER THROUGHOUT TRAINING

Test: Two-way mixed ANOVA
Factors: within-subject: Day; between-subjects: Group.

NARRATIVE RESULTS
The results show that the total number of sequences produced in each session varied as training progressed in both groups: F(35,420) = 4.166, p < 0.001. However, there was a strong
day x group interaction (F(35,420) = 2.339, p < 0.001, indicating that the umber of sequences was significantly altered upon cue loss. This is further supported by the between-subjects
effects, which showed significant differences between groups throughout training (F(1,12) = 6.707, p < 0.05).


TABULAR RESULTS


GLM Day1 Day2 Day3 Day4 Day5 Day6 Day7 Day8 Day9 Day10 Day11 Day12 Day13 Day14 Day15 Day16 Day17
    Day18 Day19 Day20 Day21 Day22 Day23 Day24 Day25 Day26 Day27 Day28 Day29 Day30 Day31 Day32 Day33
    Day34 Day35 Day36 BY Group
  /WSFACTOR=Day 36 Polynomial
  /MEASURE=Num_Seq
  /METHOD=SSTYPE(3)
  /CRITERIA=ALPHA(.05)
  /WSDESIGN=Day
  /DESIGN=Group.


General Linear Model
Notes
|-----------------------------------------------------|----------------------------------------------------------------------------------------------------------------------------------------------------------------------------------------------------------------------------------------------------------------------------------------------------------------------------------------------------------------|
|Output Created                                       |21-DEC-2016 23:02:22                                                                                                                                                                                                                                                                                                                                            |
|-----------------------------------------------------|----------------------------------------------------------------------------------------------------------------------------------------------------------------------------------------------------------------------------------------------------------------------------------------------------------------------------------------------------------------|
|Comments                                             |                                                                                                                                                                                                                                                                                                                                                                |
|----------------------|------------------------------|----------------------------------------------------------------------------------------------------------------------------------------------------------------------------------------------------------------------------------------------------------------------------------------------------------------------------------------------------------------|
|Input                 |Data                          |\Seq_Lost.sav                                                                                                                                                                                                                              |
|                      |------------------------------|----------------------------------------------------------------------------------------------------------------------------------------------------------------------------------------------------------------------------------------------------------------------------------------------------------------------------------------------------------------|
|                      |Active Dataset                |DataSet1                                                                                                                                                                                                                                                                                                                                                        |
|                      |------------------------------|----------------------------------------------------------------------------------------------------------------------------------------------------------------------------------------------------------------------------------------------------------------------------------------------------------------------------------------------------------------|
|                      |Filter                        |<none>                                                                                                                                                                                                                                                                                                                                                          |
|                      |------------------------------|----------------------------------------------------------------------------------------------------------------------------------------------------------------------------------------------------------------------------------------------------------------------------------------------------------------------------------------------------------------|
|                      |Weight                        |<none>                                                                                                                                                                                                                                                                                                                                                          |
|                      |------------------------------|----------------------------------------------------------------------------------------------------------------------------------------------------------------------------------------------------------------------------------------------------------------------------------------------------------------------------------------------------------------|
|                      |Split File                    |<none>                                                                                                                                                                                                                                                                                                                                                          |
|                      |------------------------------|----------------------------------------------------------------------------------------------------------------------------------------------------------------------------------------------------------------------------------------------------------------------------------------------------------------------------------------------------------------|
|                      |N of Rows in Working Data File|55                                                                                                                                                                                                                                                                                                                                                              |
|----------------------|------------------------------|----------------------------------------------------------------------------------------------------------------------------------------------------------------------------------------------------------------------------------------------------------------------------------------------------------------------------------------------------------------|
|Missing Value Handling|Definition of Missing         |User-defined missing values are treated as missing.                                                                                                                                                                                                                                                                                                             |
|                      |------------------------------|----------------------------------------------------------------------------------------------------------------------------------------------------------------------------------------------------------------------------------------------------------------------------------------------------------------------------------------------------------------|
|                      |Cases Used                    |Statistics are based on all cases with valid data for all variables in the model.                                                                                                                                                                                                                                                                               |
|-----------------------------------------------------|----------------------------------------------------------------------------------------------------------------------------------------------------------------------------------------------------------------------------------------------------------------------------------------------------------------------------------------------------------------|
|Syntax                                               |GLM Day1 Day2 Day3 Day4 Day5 Day6 Day7 Day8 Day9 Day10 Day11 Day12 Day13 Day14 Day15 Day16 Day17
    Day18 Day19 Day20 Day21 Day22 Day23 Day24 Day25 Day26 Day27 Day28 Day29 Day30 Day31 Day32 Day33
    Day34 Day35 Day36 BY Group
  /WSFACTOR=Day 36 Polynomial
  /MEASURE=Num_Seq
  /METHOD=SSTYPE(3)
  /CRITERIA=ALPHA(.05)
  /WSDESIGN=Day
  /DESIGN=Group.|
|----------------------|------------------------------|----------------------------------------------------------------------------------------------------------------------------------------------------------------------------------------------------------------------------------------------------------------------------------------------------------------------------------------------------------------|
|Resources             |Processor Time                |00:00:00.02                                                                                                                                                                                                                                                                                                                                                     |
|                      |------------------------------|----------------------------------------------------------------------------------------------------------------------------------------------------------------------------------------------------------------------------------------------------------------------------------------------------------------------------------------------------------------|
|                      |Elapsed Time                  |00:00:00.02                                                                                                                                                                                                                                                                                                                                                     |
|----------------------------------------------------------------------------------------------------------------------------------------------------------------------------------------------------------------------------------------------------------------------------------------------------------------------------------------------------------------------------------------------------------------------|


Within-Subjects Factors
Measure:   Num_Seq 
|---|------------------|
|Day|Dependent Variable|
|---|------------------|
|1  |Day1              |
|---|------------------|
|2  |Day2              |
|---|------------------|
|3  |Day3              |
|---|------------------|
|4  |Day4              |
|---|------------------|
|5  |Day5              |
|---|------------------|
|6  |Day6              |
|---|------------------|
|7  |Day7              |
|---|------------------|
|8  |Day8              |
|---|------------------|
|9  |Day9              |
|---|------------------|
|10 |Day10             |
|---|------------------|
|11 |Day11             |
|---|------------------|
|12 |Day12             |
|---|------------------|
|13 |Day13             |
|---|------------------|
|14 |Day14             |
|---|------------------|
|15 |Day15             |
|---|------------------|
|16 |Day16             |
|---|------------------|
|17 |Day17             |
|---|------------------|
|18 |Day18             |
|---|------------------|
|19 |Day19             |
|---|------------------|
|20 |Day20             |
|---|------------------|
|21 |Day21             |
|---|------------------|
|22 |Day22             |
|---|------------------|
|23 |Day23             |
|---|------------------|
|24 |Day24             |
|---|------------------|
|25 |Day25             |
|---|------------------|
|26 |Day26             |
|---|------------------|
|27 |Day27             |
|---|------------------|
|28 |Day28             |
|---|------------------|
|29 |Day29             |
|---|------------------|
|30 |Day30             |
|---|------------------|
|31 |Day31             |
|---|------------------|
|32 |Day32             |
|---|------------------|
|33 |Day33             |
|---|------------------|
|34 |Day34             |
|---|------------------|
|35 |Day35             |
|---|------------------|
|36 |Day36             |
|----------------------|

Between-Subjects Factors
|-------|-----------|-|
|       |Value Label|N|
|-----|-|-----------|-|
|Group|1|Maintained |6|
|     |-|-----------|-|
|     |2|Lost       |8|
|---------------------|

Multivariate Testsa
|------------------------------|-----|-|-------------|--------|----|
|Effect                        |Value|F|Hypothesis df|Error df|Sig.|
|-----------|------------------|-----|-|-------------|--------|----|
|Day        |Pillai's Trace    |.b   |.|.            |.       |.   |
|           |------------------|-----|-|-------------|--------|----|
|           |Wilks' Lambda     |.b   |.|.            |.       |.   |
|           |------------------|-----|-|-------------|--------|----|
|           |Hotelling's Trace |.b   |.|.            |.       |.   |
|           |------------------|-----|-|-------------|--------|----|
|           |Roy's Largest Root|.b   |.|.            |.       |.   |
|-----------|------------------|-----|-|-------------|--------|----|
|Day * Group|Pillai's Trace    |.b   |.|.            |.       |.   |
|           |------------------|-----|-|-------------|--------|----|
|           |Wilks' Lambda     |.b   |.|.            |.       |.   |
|           |------------------|-----|-|-------------|--------|----|
|           |Hotelling's Trace |.b   |.|.            |.       |.   |
|           |------------------|-----|-|-------------|--------|----|
|           |Roy's Largest Root|.b   |.|.            |.       |.   |
|------------------------------------------------------------------|
 a Design: Intercept + Group 
 Within Subjects Design: Day
 b Cannot produce multivariate test statistics because of insufficient residual degrees of freedom.

Mauchly's Test of Sphericitya
Measure:   Num_Seq 
|----------------------|-----------|------------------|---|----|------------------------------------------|
|Within Subjects Effect|Mauchly's W|Approx. Chi-Square|df |Sig.|Epsilonb                                  |
|                      |           |                  |   |    |------------------|-----------|-----------|
|                      |           |                  |   |    |Greenhouse-Geisser|Huynh-Feldt|Lower-bound|
|----------------------|-----------|------------------|---|----|------------------|-----------|-----------|
|Day                   |.000       |.                 |629|.   |.096              |.148       |.029       |
|---------------------------------------------------------------------------------------------------------|
Tests the null hypothesis that the error covariance matrix of the orthonormalized transformed dependent variables is proportional to an identity matrix.
 a Design: Intercept + Group 
 Within Subjects Design: Day
 b May be used to adjust the degrees of freedom for the averaged tests of significance. Corrected tests are displayed in the Tests of Within-Subjects Effects table.

Tests of Within-Subjects Effects
Measure:   Num_Seq 
|------------------------------|-----------------------|------|-----------|-----|----|
|Source                        |Type III Sum of Squares|df    |Mean Square|F    |Sig.|
|-----------|------------------|-----------------------|------|-----------|-----|----|
|Day        |Sphericity Assumed|179204.790             |35    |5120.137   |4.166|.000|
|           |------------------|-----------------------|------|-----------|-----|----|
|           |Greenhouse-Geisser|179204.790             |3.347 |53536.290  |4.166|.009|
|           |------------------|-----------------------|------|-----------|-----|----|
|           |Huynh-Feldt       |179204.790             |5.185 |34562.973  |4.166|.002|
|           |------------------|-----------------------|------|-----------|-----|----|
|           |Lower-bound       |179204.790             |1.000 |179204.790 |4.166|.064|
|-----------|------------------|-----------------------|------|-----------|-----|----|
|Day * Group|Sphericity Assumed|100620.362             |35    |2874.867   |2.339|.000|
|           |------------------|-----------------------|------|-----------|-----|----|
|           |Greenhouse-Geisser|100620.362             |3.347 |30059.692  |2.339|.082|
|           |------------------|-----------------------|------|-----------|-----|----|
|           |Huynh-Feldt       |100620.362             |5.185 |19406.506  |2.339|.050|
|           |------------------|-----------------------|------|-----------|-----|----|
|           |Lower-bound       |100620.362             |1.000 |100620.362 |2.339|.152|
|-----------|------------------|-----------------------|------|-----------|-----|----|
|Error(Day) |Sphericity Assumed|516206.351             |420   |1229.063   |     |    |
|           |------------------|-----------------------|------|-----------|-----|----|
|           |Greenhouse-Geisser|516206.351             |40.168|12851.113  |     |    |
|           |------------------|-----------------------|------|-----------|-----|----|
|           |Huynh-Feldt       |516206.351             |62.219|8296.665   |     |    |
|           |------------------|-----------------------|------|-----------|-----|----|
|           |Lower-bound       |516206.351             |12.000|43017.196  |     |    |
|------------------------------------------------------------------------------------|

Tests of Within-Subjects Contrasts
Measure:   Num_Seq 
|-----------|---------|-----------------------|--|-----------|------|----|
|Source     |Day      |Type III Sum of Squares|df|Mean Square|F     |Sig.|
|-----------|---------|-----------------------|--|-----------|------|----|
|Day        |Linear   |6441.977               |1 |6441.977   |.586  |.459|
|           |---------|-----------------------|--|-----------|------|----|
|           |Quadratic|12410.209              |1 |12410.209  |8.477 |.013|
|           |---------|-----------------------|--|-----------|------|----|
|           |Cubic    |61909.502              |1 |61909.502  |19.980|.001|
|           |---------|-----------------------|--|-----------|------|----|
|           |Order 4  |13328.349              |1 |13328.349  |4.139 |.065|
|           |---------|-----------------------|--|-----------|------|----|
|           |Order 5  |500.827                |1 |500.827    |.116  |.739|
|           |---------|-----------------------|--|-----------|------|----|
|           |Order 6  |11609.730              |1 |11609.730  |12.721|.004|
|           |---------|-----------------------|--|-----------|------|----|
|           |Order 7  |11910.109              |1 |11910.109  |5.392 |.039|
|           |---------|-----------------------|--|-----------|------|----|
|           |Order 8  |3138.228               |1 |3138.228   |2.787 |.121|
|           |---------|-----------------------|--|-----------|------|----|
|           |Order 9  |2793.430               |1 |2793.430   |9.850 |.009|
|           |---------|-----------------------|--|-----------|------|----|
|           |Order 10 |1261.381               |1 |1261.381   |3.220 |.098|
|           |---------|-----------------------|--|-----------|------|----|
|           |Order 11 |62.072                 |1 |62.072     |.087  |.773|
|           |---------|-----------------------|--|-----------|------|----|
|           |Order 12 |1075.208               |1 |1075.208   |1.719 |.214|
|           |---------|-----------------------|--|-----------|------|----|
|           |Order 13 |1130.767               |1 |1130.767   |2.062 |.177|
|           |---------|-----------------------|--|-----------|------|----|
|           |Order 14 |1029.148               |1 |1029.148   |2.944 |.112|
|           |---------|-----------------------|--|-----------|------|----|
|           |Order 15 |35.171                 |1 |35.171     |.059  |.812|
|           |---------|-----------------------|--|-----------|------|----|
|           |Order 16 |6904.709               |1 |6904.709   |17.016|.001|
|           |---------|-----------------------|--|-----------|------|----|
|           |Order 17 |181.418                |1 |181.418    |.313  |.586|
|           |---------|-----------------------|--|-----------|------|----|
|           |Order 18 |210.393                |1 |210.393    |.420  |.529|
|           |---------|-----------------------|--|-----------|------|----|
|           |Order 19 |1576.638               |1 |1576.638   |2.179 |.166|
|           |---------|-----------------------|--|-----------|------|----|
|           |Order 20 |4057.155               |1 |4057.155   |3.663 |.080|
|           |---------|-----------------------|--|-----------|------|----|
|           |Order 21 |1756.552               |1 |1756.552   |1.935 |.189|
|           |---------|-----------------------|--|-----------|------|----|
|           |Order 22 |5789.276               |1 |5789.276   |5.399 |.039|
|           |---------|-----------------------|--|-----------|------|----|
|           |Order 23 |232.616                |1 |232.616    |.576  |.462|
|           |---------|-----------------------|--|-----------|------|----|
|           |Order 24 |3234.925               |1 |3234.925   |3.577 |.083|
|           |---------|-----------------------|--|-----------|------|----|
|           |Order 25 |6279.815               |1 |6279.815   |11.378|.006|
|           |---------|-----------------------|--|-----------|------|----|
|           |Order 26 |4951.662               |1 |4951.662   |12.641|.004|
|           |---------|-----------------------|--|-----------|------|----|
|           |Order 27 |940.808                |1 |940.808    |2.526 |.138|
|           |---------|-----------------------|--|-----------|------|----|
|           |Order 28 |268.243                |1 |268.243    |.559  |.469|
|           |---------|-----------------------|--|-----------|------|----|
|           |Order 29 |11111.709              |1 |11111.709  |10.674|.007|
|           |---------|-----------------------|--|-----------|------|----|
|           |Order 30 |1032.046               |1 |1032.046   |1.245 |.286|
|           |---------|-----------------------|--|-----------|------|----|
|           |Order 31 |686.084                |1 |686.084    |5.501 |.037|
|           |---------|-----------------------|--|-----------|------|----|
|           |Order 32 |292.912                |1 |292.912    |1.374 |.264|
|           |---------|-----------------------|--|-----------|------|----|
|           |Order 33 |14.391                 |1 |14.391     |.040  |.845|
|           |---------|-----------------------|--|-----------|------|----|
|           |Order 34 |329.814                |1 |329.814    |.492  |.496|
|           |---------|-----------------------|--|-----------|------|----|
|           |Order 35 |717.513                |1 |717.513    |1.383 |.262|
|-----------|---------|-----------------------|--|-----------|------|----|
|Day * Group|Linear   |73710.513              |1 |73710.513  |6.701 |.024|
|           |---------|-----------------------|--|-----------|------|----|
|           |Quadratic|48.371                 |1 |48.371     |.033  |.859|
|           |---------|-----------------------|--|-----------|------|----|
|           |Cubic    |1768.214               |1 |1768.214   |.571  |.465|
|           |---------|-----------------------|--|-----------|------|----|
|           |Order 4  |3190.068               |1 |3190.068   |.991  |.339|
|           |---------|-----------------------|--|-----------|------|----|
|           |Order 5  |1647.680               |1 |1647.680   |.381  |.548|
|           |---------|-----------------------|--|-----------|------|----|
|           |Order 6  |1.515                  |1 |1.515      |.002  |.968|
|           |---------|-----------------------|--|-----------|------|----|
|           |Order 7  |1044.195               |1 |1044.195   |.473  |.505|
|           |---------|-----------------------|--|-----------|------|----|
|           |Order 8  |3145.991               |1 |3145.991   |2.794 |.120|
|           |---------|-----------------------|--|-----------|------|----|
|           |Order 9  |231.705                |1 |231.705    |.817  |.384|
|           |---------|-----------------------|--|-----------|------|----|
|           |Order 10 |3892.871               |1 |3892.871   |9.938 |.008|
|           |---------|-----------------------|--|-----------|------|----|
|           |Order 11 |225.470                |1 |225.470    |.315  |.585|
|           |---------|-----------------------|--|-----------|------|----|
|           |Order 12 |119.338                |1 |119.338    |.191  |.670|
|           |---------|-----------------------|--|-----------|------|----|
|           |Order 13 |130.790                |1 |130.790    |.238  |.634|
|           |---------|-----------------------|--|-----------|------|----|
|           |Order 14 |152.811                |1 |152.811    |.437  |.521|
|           |---------|-----------------------|--|-----------|------|----|
|           |Order 15 |2435.176               |1 |2435.176   |4.101 |.066|
|           |---------|-----------------------|--|-----------|------|----|
|           |Order 16 |1677.219               |1 |1677.219   |4.133 |.065|
|           |---------|-----------------------|--|-----------|------|----|
|           |Order 17 |99.357                 |1 |99.357     |.171  |.686|
|           |---------|-----------------------|--|-----------|------|----|
|           |Order 18 |108.746                |1 |108.746    |.217  |.649|
|           |---------|-----------------------|--|-----------|------|----|
|           |Order 19 |1911.213               |1 |1911.213   |2.641 |.130|
|           |---------|-----------------------|--|-----------|------|----|
|           |Order 20 |7.768                  |1 |7.768      |.007  |.935|
|           |---------|-----------------------|--|-----------|------|----|
|           |Order 21 |1070.449               |1 |1070.449   |1.179 |.299|
|           |---------|-----------------------|--|-----------|------|----|
|           |Order 22 |1464.417               |1 |1464.417   |1.366 |.265|
|           |---------|-----------------------|--|-----------|------|----|
|           |Order 23 |32.573                 |1 |32.573     |.081  |.781|
|           |---------|-----------------------|--|-----------|------|----|
|           |Order 24 |.005                   |1 |.005       |.000  |.998|
|           |---------|-----------------------|--|-----------|------|----|
|           |Order 25 |17.680                 |1 |17.680     |.032  |.861|
|           |---------|-----------------------|--|-----------|------|----|
|           |Order 26 |17.614                 |1 |17.614     |.045  |.836|
|           |---------|-----------------------|--|-----------|------|----|
|           |Order 27 |2.656                  |1 |2.656      |.007  |.934|
|           |---------|-----------------------|--|-----------|------|----|
|           |Order 28 |148.071                |1 |148.071    |.309  |.589|
|           |---------|-----------------------|--|-----------|------|----|
|           |Order 29 |846.766                |1 |846.766    |.813  |.385|
|           |---------|-----------------------|--|-----------|------|----|
|           |Order 30 |871.604                |1 |871.604    |1.052 |.325|
|           |---------|-----------------------|--|-----------|------|----|
|           |Order 31 |1.315                  |1 |1.315      |.011  |.920|
|           |---------|-----------------------|--|-----------|------|----|
|           |Order 32 |87.242                 |1 |87.242     |.409  |.534|
|           |---------|-----------------------|--|-----------|------|----|
|           |Order 33 |98.426                 |1 |98.426     |.273  |.611|
|           |---------|-----------------------|--|-----------|------|----|
|           |Order 34 |173.165                |1 |173.165    |.258  |.620|
|           |---------|-----------------------|--|-----------|------|----|
|           |Order 35 |239.366                |1 |239.366    |.461  |.510|
|-----------|---------|-----------------------|--|-----------|------|----|
|Error(Day) |Linear   |131991.746             |12|10999.312  |      |    |
|           |---------|-----------------------|--|-----------|------|----|
|           |Quadratic|17567.706              |12|1463.976   |      |    |
|           |---------|-----------------------|--|-----------|------|----|
|           |Cubic    |37182.791              |12|3098.566   |      |    |
|           |---------|-----------------------|--|-----------|------|----|
|           |Order 4  |38641.880              |12|3220.157   |      |    |
|           |---------|-----------------------|--|-----------|------|----|
|           |Order 5  |51841.686              |12|4320.140   |      |    |
|           |---------|-----------------------|--|-----------|------|----|
|           |Order 6  |10951.707              |12|912.642    |      |    |
|           |---------|-----------------------|--|-----------|------|----|
|           |Order 7  |26504.446              |12|2208.704   |      |    |
|           |---------|-----------------------|--|-----------|------|----|
|           |Order 8  |13511.810              |12|1125.984   |      |    |
|           |---------|-----------------------|--|-----------|------|----|
|           |Order 9  |3403.255               |12|283.605    |      |    |
|           |---------|-----------------------|--|-----------|------|----|
|           |Order 10 |4700.717               |12|391.726    |      |    |
|           |---------|-----------------------|--|-----------|------|----|
|           |Order 11 |8588.157               |12|715.680    |      |    |
|           |---------|-----------------------|--|-----------|------|----|
|           |Order 12 |7505.239               |12|625.437    |      |    |
|           |---------|-----------------------|--|-----------|------|----|
|           |Order 13 |6580.972               |12|548.414    |      |    |
|           |---------|-----------------------|--|-----------|------|----|
|           |Order 14 |4195.398               |12|349.616    |      |    |
|           |---------|-----------------------|--|-----------|------|----|
|           |Order 15 |7125.187               |12|593.766    |      |    |
|           |---------|-----------------------|--|-----------|------|----|
|           |Order 16 |4869.371               |12|405.781    |      |    |
|           |---------|-----------------------|--|-----------|------|----|
|           |Order 17 |6966.162               |12|580.514    |      |    |
|           |---------|-----------------------|--|-----------|------|----|
|           |Order 18 |6005.064               |12|500.422    |      |    |
|           |---------|-----------------------|--|-----------|------|----|
|           |Order 19 |8683.948               |12|723.662    |      |    |
|           |---------|-----------------------|--|-----------|------|----|
|           |Order 20 |13290.436              |12|1107.536   |      |    |
|           |---------|-----------------------|--|-----------|------|----|
|           |Order 21 |10894.087              |12|907.841    |      |    |
|           |---------|-----------------------|--|-----------|------|----|
|           |Order 22 |12868.616              |12|1072.385   |      |    |
|           |---------|-----------------------|--|-----------|------|----|
|           |Order 23 |4842.202               |12|403.517    |      |    |
|           |---------|-----------------------|--|-----------|------|----|
|           |Order 24 |10853.582              |12|904.465    |      |    |
|           |---------|-----------------------|--|-----------|------|----|
|           |Order 25 |6623.026               |12|551.919    |      |    |
|           |---------|-----------------------|--|-----------|------|----|
|           |Order 26 |4700.631               |12|391.719    |      |    |
|           |---------|-----------------------|--|-----------|------|----|
|           |Order 27 |4468.828               |12|372.402    |      |    |
|           |---------|-----------------------|--|-----------|------|----|
|           |Order 28 |5755.965               |12|479.664    |      |    |
|           |---------|-----------------------|--|-----------|------|----|
|           |Order 29 |12492.551              |12|1041.046   |      |    |
|           |---------|-----------------------|--|-----------|------|----|
|           |Order 30 |9946.706               |12|828.892    |      |    |
|           |---------|-----------------------|--|-----------|------|----|
|           |Order 31 |1496.772               |12|124.731    |      |    |
|           |---------|-----------------------|--|-----------|------|----|
|           |Order 32 |2558.957               |12|213.246    |      |    |
|           |---------|-----------------------|--|-----------|------|----|
|           |Order 33 |4328.974               |12|360.748    |      |    |
|           |---------|-----------------------|--|-----------|------|----|
|           |Order 34 |8043.003               |12|670.250    |      |    |
|           |---------|-----------------------|--|-----------|------|----|
|           |Order 35 |6224.767               |12|518.731    |      |    |
|------------------------------------------------------------------------|

Tests of Between-Subjects Effects
Measure:   Num_Seq 
Transformed Variable:   Average 
|---------|-----------------------|--|-----------|------|----|
|Source   |Type III Sum of Squares|df|Mean Square|F     |Sig.|
|---------|-----------------------|--|-----------|------|----|
|Intercept|1347243.930            |1 |1347243.930|95.804|.000|
|---------|-----------------------|--|-----------|------|----|
|Group    |94311.787              |1 |94311.787  |6.707 |.024|
|---------|-----------------------|--|-----------|------|----|
|Error    |168750.858             |12|14062.571  |      |    |
|------------------------------------------------------------|
