# Supplementary material for: A corticostriatal deficit promotes temporal distortion of automatic action in ageing
Source: eLife. 2017 Oct 23;6:e29908. doi: 10.7554/eLife.29908 (PMC5677368; doi:10.7554/eLife.29908)
Supplement: Supplementary file 1. [file elife-29908-supp1.zip › StatsReport_files/StatsReport23_FirstCheck.txt]

ANALYSIS OF POST PELLET DELIVERY MAGAZINE CHECK BEHAVIOUR

Test: Two-way mixed ANOVA
Factors: within-subject: Day; between-subjects: Group.

NARRATIVE RESULTS
The results show that the Pellet delivery-magazine check intervals (first check interval) significantly varied as sessions progressed in both groups: F(5,70) = 25.822, p < 0.001.  There was no significant 
Day*Group interaction (F(5,70) = 0.360, p = 0.874), indicating that both groups similarly reduced the time to approach the magazine once food was available. Between-subjects effects revealed a small 
difference between groups (F(1,14) = 5.086, p = 0.041), suggesting that young animals were slightly faster at approaching the magazine.


TABULAR RESULTS
GLM Day1 Day2 Day3 Day4 Day5 Day6 BY Group
  /WSFACTOR=Day 6 Polynomial
  /MEASURE=FirstChk_Intvl
  /METHOD=SSTYPE(3)
  /PRINT=DESCRIPTIVE
  /CRITERIA=ALPHA(.05)
  /WSDESIGN=Day
  /DESIGN=Group.


General Linear Model
Notes
|-----------------------------------------------------|--------------------------------------------------------------------------------------------------------------------------------------------------------------------------------------------------|
|Output Created                                       |16-AUG-2017 11:52:03                                                                                                                                                                              |
|-----------------------------------------------------|--------------------------------------------------------------------------------------------------------------------------------------------------------------------------------------------------|
|Comments                                             |                                                                                                                                                                                                  |
|----------------------|------------------------------|--------------------------------------------------------------------------------------------------------------------------------------------------------------------------------------------------|
|Input                 |Data                          |
|                      |------------------------------|--------------------------------------------------------------------------------------------------------------------------------------------------------------------------------------------------|
|                      |Active Dataset                |DataSet1                                                                                                                                                                                          |
|                      |------------------------------|--------------------------------------------------------------------------------------------------------------------------------------------------------------------------------------------------|
|                      |Filter                        |<none>                                                                                                                                                                                            |
|                      |------------------------------|--------------------------------------------------------------------------------------------------------------------------------------------------------------------------------------------------|
|                      |Weight                        |<none>                                                                                                                                                                                            |
|                      |------------------------------|--------------------------------------------------------------------------------------------------------------------------------------------------------------------------------------------------|
|                      |Split File                    |<none>                                                                                                                                                                                            |
|                      |------------------------------|--------------------------------------------------------------------------------------------------------------------------------------------------------------------------------------------------|
|                      |N of Rows in Working Data File|16                                                                                                                                                                                                |
|----------------------|------------------------------|--------------------------------------------------------------------------------------------------------------------------------------------------------------------------------------------------|
|Missing Value Handling|Definition of Missing         |User-defined missing values are treated as missing.                                                                                                                                               |
|                      |------------------------------|--------------------------------------------------------------------------------------------------------------------------------------------------------------------------------------------------|
|                      |Cases Used                    |Statistics are based on all cases with valid data for all variables in the model.                                                                                                                 |
|-----------------------------------------------------|--------------------------------------------------------------------------------------------------------------------------------------------------------------------------------------------------|
|Syntax                                               |GLM Day1 Day2 Day3 Day4 Day5 Day6 BY Group
  /WSFACTOR=Day 6 Polynomial
  /MEASURE=FirstChk_Intvl
  /METHOD=SSTYPE(3)
  /PRINT=DESCRIPTIVE
  /CRITERIA=ALPHA(.05)
  /WSDESIGN=Day
  /DESIGN=Group.|
|----------------------|------------------------------|--------------------------------------------------------------------------------------------------------------------------------------------------------------------------------------------------|
|Resources             |Processor Time                |00:00:00.02                                                                                                                                                                                       |
|                      |------------------------------|--------------------------------------------------------------------------------------------------------------------------------------------------------------------------------------------------|
|                      |Elapsed Time                  |00:00:00.02                                                                                                                                                                                       |
|--------------------------------------------------------------------------------------------------------------------------------------------------------------------------------------------------------------------------------------------------------|

Within-Subjects Factors
Measure:   FirstChk_Intvl 
|---|------------------|
|Day|Dependent Variable|
|---|------------------|
|1  |Day1              |
|---|------------------|
|2  |Day2              |
|---|------------------|
|3  |Day3              |
|---|------------------|
|4  |Day4              |
|---|------------------|
|5  |Day5              |
|---|------------------|
|6  |Day6              |
|----------------------|

Between-Subjects Factors
|-------|-----------|-|
|       |Value Label|N|
|-----|-|-----------|-|
|Group|1|Young      |8|
|     |-|-----------|-|
|     |2|Aged       |8|
|---------------------|

Descriptive Statistics
|----|-----|-------|--------------|--|
|    |Group|Mean   |Std. Deviation|N |
|----|-----|-------|--------------|--|
|Day1|Young|31.7849|8.28087       |8 |
|    |-----|-------|--------------|--|
|    |Aged |36.5671|13.36794      |8 |
|    |-----|-------|--------------|--|
|    |Total|34.1760|11.02241      |16|
|----|-----|-------|--------------|--|
|Day2|Young|15.9146|7.84718       |8 |
|    |-----|-------|--------------|--|
|    |Aged |23.4616|10.33221      |8 |
|    |-----|-------|--------------|--|
|    |Total|19.6881|9.68216       |16|
|----|-----|-------|--------------|--|
|Day3|Young|8.3272 |4.89970       |8 |
|    |-----|-------|--------------|--|
|    |Aged |16.4558|12.19176      |8 |
|    |-----|-------|--------------|--|
|    |Total|12.3915|9.90899       |16|
|----|-----|-------|--------------|--|
|Day4|Young|13.0203|9.58764       |8 |
|    |-----|-------|--------------|--|
|    |Aged |16.9421|9.81066       |8 |
|    |-----|-------|--------------|--|
|    |Total|14.9812|9.58724       |16|
|----|-----|-------|--------------|--|
|Day5|Young|8.2281 |4.20480       |8 |
|    |-----|-------|--------------|--|
|    |Aged |16.5397|11.20536      |8 |
|    |-----|-------|--------------|--|
|    |Total|12.3839|9.23403       |16|
|----|-----|-------|--------------|--|
|Day6|Young|4.1466 |.95734        |8 |
|    |-----|-------|--------------|--|
|    |Aged |7.2373 |2.08652       |8 |
|    |-----|-------|--------------|--|
|    |Total|5.6919 |2.23755       |16|
|------------------------------------|

Multivariate Testsa
|------------------------------|------|-------|-------------|--------|----|
|Effect                        |Value |F      |Hypothesis df|Error df|Sig.|
|-----------|------------------|------|-------|-------------|--------|----|
|Day        |Pillai's Trace    |.909  |20.048b|5.000        |10.000  |.000|
|           |------------------|------|-------|-------------|--------|----|
|           |Wilks' Lambda     |.091  |20.048b|5.000        |10.000  |.000|
|           |------------------|------|-------|-------------|--------|----|
|           |Hotelling's Trace |10.024|20.048b|5.000        |10.000  |.000|
|           |------------------|------|-------|-------------|--------|----|
|           |Roy's Largest Root|10.024|20.048b|5.000        |10.000  |.000|
|-----------|------------------|------|-------|-------------|--------|----|
|Day * Group|Pillai's Trace    |.270  |.740b  |5.000        |10.000  |.611|
|           |------------------|------|-------|-------------|--------|----|
|           |Wilks' Lambda     |.730  |.740b  |5.000        |10.000  |.611|
|           |------------------|------|-------|-------------|--------|----|
|           |Hotelling's Trace |.370  |.740b  |5.000        |10.000  |.611|
|           |------------------|------|-------|-------------|--------|----|
|           |Roy's Largest Root|.370  |.740b  |5.000        |10.000  |.611|
|-------------------------------------------------------------------------|
 a Design: Intercept + Group 
 Within Subjects Design: Day
 b Exact statistic

Mauchly's Test of Sphericitya
Measure:   FirstChk_Intvl 
|----------------------|-----------|------------------|--|----|------------------------------------------|
|Within Subjects Effect|Mauchly's W|Approx. Chi-Square|df|Sig.|Epsilonb                                  |
|                      |           |                  |  |    |------------------|-----------|-----------|
|                      |           |                  |  |    |Greenhouse-Geisser|Huynh-Feldt|Lower-bound|
|----------------------|-----------|------------------|--|----|------------------|-----------|-----------|
|Day                   |.229       |17.831            |14|.223|.677              |.983       |.200       |
|--------------------------------------------------------------------------------------------------------|
Tests the null hypothesis that the error covariance matrix of the orthonormalized transformed dependent variables is proportional to an identity matrix.
 a Design: Intercept + Group 
 Within Subjects Design: Day
 b May be used to adjust the degrees of freedom for the averaged tests of significance. Corrected tests are displayed in the Tests of Within-Subjects Effects table.

Tests of Within-Subjects Effects
Measure:   FirstChk_Intvl 
|------------------------------|-----------------------|------|-----------|------|----|
|Source                        |Type III Sum of Squares|df    |Mean Square|F     |Sig.|
|-----------|------------------|-----------------------|------|-----------|------|----|
|Day        |Sphericity Assumed|7608.516               |5     |1521.703   |25.822|.000|
|           |------------------|-----------------------|------|-----------|------|----|
|           |Greenhouse-Geisser|7608.516               |3.386 |2246.779   |25.822|.000|
|           |------------------|-----------------------|------|-----------|------|----|
|           |Huynh-Feldt       |7608.516               |4.917 |1547.521   |25.822|.000|
|           |------------------|-----------------------|------|-----------|------|----|
|           |Lower-bound       |7608.516               |1.000 |7608.516   |25.822|.000|
|-----------|------------------|-----------------------|------|-----------|------|----|
|Day * Group|Sphericity Assumed|106.102                |5     |21.220     |.360  |.874|
|           |------------------|-----------------------|------|-----------|------|----|
|           |Greenhouse-Geisser|106.102                |3.386 |31.332     |.360  |.805|
|           |------------------|-----------------------|------|-----------|------|----|
|           |Huynh-Feldt       |106.102                |4.917 |21.581     |.360  |.871|
|           |------------------|-----------------------|------|-----------|------|----|
|           |Lower-bound       |106.102                |1.000 |106.102    |.360  |.558|
|-----------|------------------|-----------------------|------|-----------|------|----|
|Error(Day) |Sphericity Assumed|4125.159               |70    |58.931     |      |    |
|           |------------------|-----------------------|------|-----------|------|----|
|           |Greenhouse-Geisser|4125.159               |47.410|87.011     |      |    |
|           |------------------|-----------------------|------|-----------|------|----|
|           |Huynh-Feldt       |4125.159               |68.832|59.931     |      |    |
|           |------------------|-----------------------|------|-----------|------|----|
|           |Lower-bound       |4125.159               |14.000|294.654    |      |    |
|-------------------------------------------------------------------------------------|

Tests of Within-Subjects Contrasts
Measure:   FirstChk_Intvl 
|-----------|---------|-----------------------|--|-----------|------|----|
|Source     |Day      |Type III Sum of Squares|df|Mean Square|F     |Sig.|
|-----------|---------|-----------------------|--|-----------|------|----|
|Day        |Linear   |5979.635               |1 |5979.635   |62.758|.000|
|           |---------|-----------------------|--|-----------|------|----|
|           |Quadratic|635.838                |1 |635.838    |10.445|.006|
|           |---------|-----------------------|--|-----------|------|----|
|           |Cubic    |918.463                |1 |918.463    |22.762|.000|
|           |---------|-----------------------|--|-----------|------|----|
|           |Order 4  |1.468                  |1 |1.468      |.048  |.830|
|           |---------|-----------------------|--|-----------|------|----|
|           |Order 5  |73.113                 |1 |73.113     |1.083 |.316|
|-----------|---------|-----------------------|--|-----------|------|----|
|Day * Group|Linear   |6.146                  |1 |6.146      |.065  |.803|
|           |---------|-----------------------|--|-----------|------|----|
|           |Quadratic|29.042                 |1 |29.042     |.477  |.501|
|           |---------|-----------------------|--|-----------|------|----|
|           |Cubic    |.202                   |1 |.202       |.005  |.945|
|           |---------|-----------------------|--|-----------|------|----|
|           |Order 4  |34.774                 |1 |34.774     |1.135 |.305|
|           |---------|-----------------------|--|-----------|------|----|
|           |Order 5  |35.937                 |1 |35.937     |.532  |.478|
|-----------|---------|-----------------------|--|-----------|------|----|
|Error(Day) |Linear   |1333.922               |14|95.280     |      |    |
|           |---------|-----------------------|--|-----------|------|----|
|           |Quadratic|852.270                |14|60.876     |      |    |
|           |---------|-----------------------|--|-----------|------|----|
|           |Cubic    |564.914                |14|40.351     |      |    |
|           |---------|-----------------------|--|-----------|------|----|
|           |Order 4  |429.037                |14|30.645     |      |    |
|           |---------|-----------------------|--|-----------|------|----|
|           |Order 5  |945.016                |14|67.501     |      |    |
|------------------------------------------------------------------------|

Tests of Between-Subjects Effects
Measure:   FirstChk_Intvl 
Transformed Variable:   Average 
|---------|-----------------------|--|-----------|-------|----|
|Source   |Type III Sum of Squares|df|Mean Square|F      |Sig.|
|---------|-----------------------|--|-----------|-------|----|
|Intercept|26301.330              |1 |26301.330  |156.729|.000|
|---------|-----------------------|--|-----------|-------|----|
|Group    |853.568                |1 |853.568    |5.086  |.041|
|---------|-----------------------|--|-----------|-------|----|
|Error    |2349.392               |14|167.814    |       |    |
|-------------------------------------------------------------|
