# Supplementary material for: A corticostriatal deficit promotes temporal distortion of automatic action in ageing
Source: eLife. 2017 Oct 23;6:e29908. doi: 10.7554/eLife.29908 (PMC5677368; doi:10.7554/eLife.29908)
Supplement: Supplementary file 1. [file elife-29908-supp1.zip › StatsReport_files/StatsReport24_CheckRate.txt]

ANALYSIS OF OVERALL MAGAZINE CHECK RATE

Test: Two-way mixed ANOVA
Factors: within-subject: Day; between-subjects: Group.

NARRATIVE RESULTS
The results show that the overall magazine check rate significantly varied as sessions progressed in both groups: F(2.816, 39.428) = 8.68, p < 0.001.  There was no significant 
Day*Group interaction F(2.816, 39.428) = 0.380, p = 0.755), indicating that both groups similarly increased their magazine check rates. Between-subjects effects supported this
conclusion, as it revealed no significant differences between groups (F(1, 14) = 0.933, p = 0.351).


TABULAR RESULTS
GLM Day1 Day2 Day3 Day4 Day5 Day6 BY Group
  /WSFACTOR=Day 6 Polynomial
  /MEASURE=Chck_Rate
  /METHOD=SSTYPE(3)
  /PRINT=DESCRIPTIVE
  /CRITERIA=ALPHA(.05)
  /WSDESIGN=Day
  /DESIGN=Group.


General Linear Model
Notes
|-----------------------------------------------------|---------------------------------------------------------------------------------------------------------------------------------------------------------------------------------------------|
|Output Created                                       |16-AUG-2017 12:23:15                                                                                                                                                                         |
|-----------------------------------------------------|---------------------------------------------------------------------------------------------------------------------------------------------------------------------------------------------|
|Comments                                             |                                                                                                                                                                                             |
|----------------------|------------------------------|---------------------------------------------------------------------------------------------------------------------------------------------------------------------------------------------|
|Input                 |Data                          |C
|                      |------------------------------|---------------------------------------------------------------------------------------------------------------------------------------------------------------------------------------------|
|                      |Active Dataset                |DataSet1                                                                                                                                                                                     |
|                      |------------------------------|---------------------------------------------------------------------------------------------------------------------------------------------------------------------------------------------|
|                      |Filter                        |<none>                                                                                                                                                                                       |
|                      |------------------------------|---------------------------------------------------------------------------------------------------------------------------------------------------------------------------------------------|
|                      |Weight                        |<none>                                                                                                                                                                                       |
|                      |------------------------------|---------------------------------------------------------------------------------------------------------------------------------------------------------------------------------------------|
|                      |Split File                    |<none>                                                                                                                                                                                       |
|                      |------------------------------|---------------------------------------------------------------------------------------------------------------------------------------------------------------------------------------------|
|                      |N of Rows in Working Data File|16                                                                                                                                                                                           |
|----------------------|------------------------------|---------------------------------------------------------------------------------------------------------------------------------------------------------------------------------------------|
|Missing Value Handling|Definition of Missing         |User-defined missing values are treated as missing.                                                                                                                                          |
|                      |------------------------------|---------------------------------------------------------------------------------------------------------------------------------------------------------------------------------------------|
|                      |Cases Used                    |Statistics are based on all cases with valid data for all variables in the model.                                                                                                            |
|-----------------------------------------------------|---------------------------------------------------------------------------------------------------------------------------------------------------------------------------------------------|
|Syntax                                               |GLM Day1 Day2 Day3 Day4 Day5 Day6 BY Group
  /WSFACTOR=Day 6 Polynomial
  /MEASURE=Chck_Rate
  /METHOD=SSTYPE(3)
  /PRINT=DESCRIPTIVE
  /CRITERIA=ALPHA(.05)
  /WSDESIGN=Day
  /DESIGN=Group.|
|----------------------|------------------------------|---------------------------------------------------------------------------------------------------------------------------------------------------------------------------------------------|
|Resources             |Processor Time                |00:00:00.02                                                                                                                                                                                  |
|                      |------------------------------|---------------------------------------------------------------------------------------------------------------------------------------------------------------------------------------------|
|                      |Elapsed Time                  |00:00:00.01                                                                                                                                                                                  |
|---------------------------------------------------------------------------------------------------------------------------------------------------------------------------------------------------------------------------------------------------|


Within-Subjects Factors
Measure:   Chck_Rate 
|---|------------------|
|Day|Dependent Variable|
|---|------------------|
|1  |Day1              |
|---|------------------|
|2  |Day2              |
|---|------------------|
|3  |Day3              |
|---|------------------|
|4  |Day4              |
|---|------------------|
|5  |Day5              |
|---|------------------|
|6  |Day6              |
|----------------------|

Between-Subjects Factors
|-------|-----------|-|
|       |Value Label|N|
|-----|-|-----------|-|
|Group|1|Young      |8|
|     |-|-----------|-|
|     |2|Aged       |8|
|---------------------|

Descriptive Statistics
|----|-----|------|--------------|--|
|    |Group|Mean  |Std. Deviation|N |
|----|-----|------|--------------|--|
|Day1|Young|1.9750|.50305        |8 |
|    |-----|------|--------------|--|
|    |Aged |2.8088|3.31406       |8 |
|    |-----|------|--------------|--|
|    |Total|2.3919|2.32999       |16|
|----|-----|------|--------------|--|
|Day2|Young|3.2150|1.32852       |8 |
|    |-----|------|--------------|--|
|    |Aged |2.6900|1.21933       |8 |
|    |-----|------|--------------|--|
|    |Total|2.9525|1.26134       |16|
|----|-----|------|--------------|--|
|Day3|Young|3.3025|.99408        |8 |
|    |-----|------|--------------|--|
|    |Aged |3.9125|1.89999       |8 |
|    |-----|------|--------------|--|
|    |Total|3.6075|1.49834       |16|
|----|-----|------|--------------|--|
|Day4|Young|2.3925|.55582        |8 |
|    |-----|------|--------------|--|
|    |Aged |2.7738|.90631        |8 |
|    |-----|------|--------------|--|
|    |Total|2.5831|.75250        |16|
|----|-----|------|--------------|--|
|Day5|Young|3.0588|.67060        |8 |
|    |-----|------|--------------|--|
|    |Aged |3.2863|1.42239       |8 |
|    |-----|------|--------------|--|
|    |Total|3.1725|1.08066       |16|
|----|-----|------|--------------|--|
|Day6|Young|5.2525|1.49407       |8 |
|    |-----|------|--------------|--|
|    |Aged |5.6413|1.74092       |8 |
|    |-----|------|--------------|--|
|    |Total|5.4469|1.58000       |16|
|-----------------------------------|

Multivariate Testsa
|------------------------------|-----|------|-------------|--------|----|
|Effect                        |Value|F     |Hypothesis df|Error df|Sig.|
|-----------|------------------|-----|------|-------------|--------|----|
|Day        |Pillai's Trace    |.756 |6.203b|5.000        |10.000  |.007|
|           |------------------|-----|------|-------------|--------|----|
|           |Wilks' Lambda     |.244 |6.203b|5.000        |10.000  |.007|
|           |------------------|-----|------|-------------|--------|----|
|           |Hotelling's Trace |3.102|6.203b|5.000        |10.000  |.007|
|           |------------------|-----|------|-------------|--------|----|
|           |Roy's Largest Root|3.102|6.203b|5.000        |10.000  |.007|
|-----------|------------------|-----|------|-------------|--------|----|
|Day * Group|Pillai's Trace    |.175 |.423b |5.000        |10.000  |.822|
|           |------------------|-----|------|-------------|--------|----|
|           |Wilks' Lambda     |.825 |.423b |5.000        |10.000  |.822|
|           |------------------|-----|------|-------------|--------|----|
|           |Hotelling's Trace |.212 |.423b |5.000        |10.000  |.822|
|           |------------------|-----|------|-------------|--------|----|
|           |Roy's Largest Root|.212 |.423b |5.000        |10.000  |.822|
|-----------------------------------------------------------------------|
 a Design: Intercept + Group 
 Within Subjects Design: Day
 b Exact statistic

Mauchly's Test of Sphericitya
Measure:   Chck_Rate 
|----------------------|-----------|------------------|--|----|------------------------------------------|
|Within Subjects Effect|Mauchly's W|Approx. Chi-Square|df|Sig.|Epsilonb                                  |
|                      |           |                  |  |    |------------------|-----------|-----------|
|                      |           |                  |  |    |Greenhouse-Geisser|Huynh-Feldt|Lower-bound|
|----------------------|-----------|------------------|--|----|------------------|-----------|-----------|
|Day                   |.125       |25.199            |14|.036|.563              |.770       |.200       |
|--------------------------------------------------------------------------------------------------------|
Tests the null hypothesis that the error covariance matrix of the orthonormalized transformed dependent variables is proportional to an identity matrix.
 a Design: Intercept + Group 
 Within Subjects Design: Day
 b May be used to adjust the degrees of freedom for the averaged tests of significance. Corrected tests are displayed in the Tests of Within-Subjects Effects table.

Tests of Within-Subjects Effects
Measure:   Chck_Rate 
|------------------------------|-----------------------|------|-----------|-----|----|
|Source                        |Type III Sum of Squares|df    |Mean Square|F    |Sig.|
|-----------|------------------|-----------------------|------|-----------|-----|----|
|Day        |Sphericity Assumed|98.533                 |5     |19.707     |8.680|.000|
|           |------------------|-----------------------|------|-----------|-----|----|
|           |Greenhouse-Geisser|98.533                 |2.816 |34.987     |8.680|.000|
|           |------------------|-----------------------|------|-----------|-----|----|
|           |Huynh-Feldt       |98.533                 |3.850 |25.591     |8.680|.000|
|           |------------------|-----------------------|------|-----------|-----|----|
|           |Lower-bound       |98.533                 |1.000 |98.533     |8.680|.011|
|-----------|------------------|-----------------------|------|-----------|-----|----|
|Day * Group|Sphericity Assumed|4.316                  |5     |.863       |.380 |.861|
|           |------------------|-----------------------|------|-----------|-----|----|
|           |Greenhouse-Geisser|4.316                  |2.816 |1.533      |.380 |.755|
|           |------------------|-----------------------|------|-----------|-----|----|
|           |Huynh-Feldt       |4.316                  |3.850 |1.121      |.380 |.815|
|           |------------------|-----------------------|------|-----------|-----|----|
|           |Lower-bound       |4.316                  |1.000 |4.316      |.380 |.547|
|-----------|------------------|-----------------------|------|-----------|-----|----|
|Error(Day) |Sphericity Assumed|158.916                |70    |2.270      |     |    |
|           |------------------|-----------------------|------|-----------|-----|----|
|           |Greenhouse-Geisser|158.916                |39.428|4.031      |     |    |
|           |------------------|-----------------------|------|-----------|-----|----|
|           |Huynh-Feldt       |158.916                |53.904|2.948      |     |    |
|           |------------------|-----------------------|------|-----------|-----|----|
|           |Lower-bound       |158.916                |14.000|11.351     |     |    |
|------------------------------------------------------------------------------------|

Tests of Within-Subjects Contrasts
Measure:   Chck_Rate 
|-----------|---------|-----------------------|--|-----------|------|----|
|Source     |Day      |Type III Sum of Squares|df|Mean Square|F     |Sig.|
|-----------|---------|-----------------------|--|-----------|------|----|
|Day        |Linear   |50.818                 |1 |50.818     |25.012|.000|
|           |---------|-----------------------|--|-----------|------|----|
|           |Quadratic|13.142                 |1 |13.142     |3.133 |.098|
|           |---------|-----------------------|--|-----------|------|----|
|           |Cubic    |28.266                 |1 |28.266     |11.582|.004|
|           |---------|-----------------------|--|-----------|------|----|
|           |Order 4  |1.945                  |1 |1.945      |1.488 |.243|
|           |---------|-----------------------|--|-----------|------|----|
|           |Order 5  |4.362                  |1 |4.362      |3.167 |.097|
|-----------|---------|-----------------------|--|-----------|------|----|
|Day * Group|Linear   |.002                   |1 |.002       |.001  |.974|
|           |---------|-----------------------|--|-----------|------|----|
|           |Quadratic|.285                   |1 |.285       |.068  |.798|
|           |---------|-----------------------|--|-----------|------|----|
|           |Cubic    |.961                   |1 |.961       |.394  |.540|
|           |---------|-----------------------|--|-----------|------|----|
|           |Order 4  |2.399                  |1 |2.399      |1.834 |.197|
|           |---------|-----------------------|--|-----------|------|----|
|           |Order 5  |.670                   |1 |.670       |.486  |.497|
|-----------|---------|-----------------------|--|-----------|------|----|
|Error(Day) |Linear   |28.444                 |14|2.032      |      |    |
|           |---------|-----------------------|--|-----------|------|----|
|           |Quadratic|58.715                 |14|4.194      |      |    |
|           |---------|-----------------------|--|-----------|------|----|
|           |Cubic    |34.167                 |14|2.440      |      |    |
|           |---------|-----------------------|--|-----------|------|----|
|           |Order 4  |18.306                 |14|1.308      |      |    |
|           |---------|-----------------------|--|-----------|------|----|
|           |Order 5  |19.283                 |14|1.377      |      |    |
|------------------------------------------------------------------------|

Tests of Between-Subjects Effects
Measure:   Chck_Rate 
Transformed Variable:   Average 
|---------|-----------------------|--|-----------|-------|----|
|Source   |Type III Sum of Squares|df|Mean Square|F      |Sig.|
|---------|-----------------------|--|-----------|-------|----|
|Intercept|1083.197               |1 |1083.197   |412.648|.000|
|---------|-----------------------|--|-----------|-------|----|
|Group    |2.448                  |1 |2.448      |.933   |.351|
|---------|-----------------------|--|-----------|-------|----|
|Error    |36.750                 |14|2.625      |       |    |
|-------------------------------------------------------------|
