# Supplementary material for: A corticostriatal deficit promotes temporal distortion of automatic action in ageing
Source: eLife. 2017 Oct 23;6:e29908. doi: 10.7554/eLife.29908 (PMC5677368; doi:10.7554/eLife.29908)
Supplement: Supplementary file 1. [file elife-29908-supp1.zip › StatsReport_files/StatsReport26_ST.txt]

ANALYSIS OF NUMBER OF SEQUENCES ABOVE SEQUENCE TRIGGER 5

TEST: Two-way mixed ANOVA
Factors: within-subject: training; between-subjects: age.

NARRATIVE RESULTS
The results show that the amount of sequences that broke through the ST significantly varied as instrumental training progressed in both age groups: F(3.065,42.908) = 7.757, p < 0.001. However, there was a
strong training*age interaction, indicating that the age of the animals significantly influenced the number of sequences initiated with at least 5 presses: F(3.065,42.908) = 6.027, p < 0.01.

TABULAR RESULTS

GLM Day10 Day11 Day12 Day13 Day14 Day15 Day16 Day17 BY Age
  /WSFACTOR=Day 8 Polynomial
  /MEASURE=SeqAboveST
  /METHOD=SSTYPE(3)
  /PRINT=DESCRIPTIVE
  /CRITERIA=ALPHA(.05)
  /WSDESIGN=Day
  /DESIGN=Age.


General Linear Model
Notes
|-----------------------------------------------------|------------------------------------------------------------------------------------------------------------------------------------------------------------------------------------------------------------|
|Output Created                                       |25-AUG-2017 12:02:29                                                                                                                                                                                        |
|-----------------------------------------------------|------------------------------------------------------------------------------------------------------------------------------------------------------------------------------------------------------------|
|Comments                                             |                                                                                                                                                                                                            |
|----------------------|------------------------------|------------------------------------------------------------------------------------------------------------------------------------------------------------------------------------------------------------|
|Input                 |Data                          |
|                      |------------------------------|------------------------------------------------------------------------------------------------------------------------------------------------------------------------------------------------------------|
|                      |Active Dataset                |DataSet1                                                                                                                                                                                                    |
|                      |------------------------------|------------------------------------------------------------------------------------------------------------------------------------------------------------------------------------------------------------|
|                      |Filter                        |<none>                                                                                                                                                                                                      |
|                      |------------------------------|------------------------------------------------------------------------------------------------------------------------------------------------------------------------------------------------------------|
|                      |Weight                        |<none>                                                                                                                                                                                                      |
|                      |------------------------------|------------------------------------------------------------------------------------------------------------------------------------------------------------------------------------------------------------|
|                      |Split File                    |<none>                                                                                                                                                                                                      |
|                      |------------------------------|------------------------------------------------------------------------------------------------------------------------------------------------------------------------------------------------------------|
|                      |N of Rows in Working Data File|16                                                                                                                                                                                                          |
|----------------------|------------------------------|------------------------------------------------------------------------------------------------------------------------------------------------------------------------------------------------------------|
|Missing Value Handling|Definition of Missing         |User-defined missing values are treated as missing.                                                                                                                                                         |
|                      |------------------------------|------------------------------------------------------------------------------------------------------------------------------------------------------------------------------------------------------------|
|                      |Cases Used                    |Statistics are based on all cases with valid data for all variables in the model.                                                                                                                           |
|-----------------------------------------------------|------------------------------------------------------------------------------------------------------------------------------------------------------------------------------------------------------------|
|Syntax                                               |GLM Day10 Day11 Day12 Day13 Day14 Day15 Day16 Day17 BY Age
  /WSFACTOR=Day 8 Polynomial
  /MEASURE=SeqAboveST
  /METHOD=SSTYPE(3)
  /PRINT=DESCRIPTIVE
  /CRITERIA=ALPHA(.05)
  /WSDESIGN=Day
  /DESIGN=Age.|
|----------------------|------------------------------|------------------------------------------------------------------------------------------------------------------------------------------------------------------------------------------------------------|
|Resources             |Processor Time                |00:00:00.00                                                                                                                                                                                                 |
|                      |------------------------------|------------------------------------------------------------------------------------------------------------------------------------------------------------------------------------------------------------|
|                      |Elapsed Time                  |00:00:00.02                                                                                                                                                                                                 |
|------------------------------------------------------------------------------------------------------------------------------------------------------------------------------------------------------------------------------------------------------------------|


Within-Subjects Factors
Measure:   SeqAboveST 
|---|------------------|
|Day|Dependent Variable|
|---|------------------|
|1  |Day10             |
|---|------------------|
|2  |Day11             |
|---|------------------|
|3  |Day12             |
|---|------------------|
|4  |Day13             |
|---|------------------|
|5  |Day14             |
|---|------------------|
|6  |Day15             |
|---|------------------|
|7  |Day16             |
|---|------------------|
|8  |Day17             |
|----------------------|

Between-Subjects Factors
|---------|-|
|         |N|
|---|-----|-|
|Age|Aged |8|
|   |-----|-|
|   |Young|8|
|-----------|

Descriptive Statistics
|-----|-----|--------|--------------|--|
|     |Age  |Mean    |Std. Deviation|N |
|-----|-----|--------|--------------|--|
|Day10|Aged |47.1250 |12.32231      |8 |
|     |-----|--------|--------------|--|
|     |Young|39.6250 |11.48835      |8 |
|     |-----|--------|--------------|--|
|     |Total|43.3750 |12.14290      |16|
|-----|-----|--------|--------------|--|
|Day11|Aged |51.0000 |14.16232      |8 |
|     |-----|--------|--------------|--|
|     |Young|29.2500 |5.89794       |8 |
|     |-----|--------|--------------|--|
|     |Total|40.1250 |15.36175      |16|
|-----|-----|--------|--------------|--|
|Day12|Aged |62.3750 |27.23935      |8 |
|     |-----|--------|--------------|--|
|     |Young|31.7500 |8.29372       |8 |
|     |-----|--------|--------------|--|
|     |Total|47.0625 |25.06915      |16|
|-----|-----|--------|--------------|--|
|Day13|Aged |121.8750|55.00503      |8 |
|     |-----|--------|--------------|--|
|     |Young|51.5000 |17.46016      |8 |
|     |-----|--------|--------------|--|
|     |Total|86.6875 |53.61806      |16|
|-----|-----|--------|--------------|--|
|Day14|Aged |90.0000 |28.81964      |8 |
|     |-----|--------|--------------|--|
|     |Young|27.3750 |4.68851       |8 |
|     |-----|--------|--------------|--|
|     |Total|58.6875 |37.99600      |16|
|-----|-----|--------|--------------|--|
|Day15|Aged |81.7500 |41.01829      |8 |
|     |-----|--------|--------------|--|
|     |Young|25.3750 |1.84681       |8 |
|     |-----|--------|--------------|--|
|     |Total|53.5625 |40.42601      |16|
|-----|-----|--------|--------------|--|
|Day16|Aged |88.7500 |48.21307      |8 |
|     |-----|--------|--------------|--|
|     |Young|26.8750 |4.18970       |8 |
|     |-----|--------|--------------|--|
|     |Total|57.8125 |45.97712      |16|
|-----|-----|--------|--------------|--|
|Day17|Aged |108.3750|55.89515      |8 |
|     |-----|--------|--------------|--|
|     |Young|25.0000 |4.03556       |8 |
|     |-----|--------|--------------|--|
|     |Total|66.6875 |57.61333      |16|
|--------------------------------------|

Multivariate Testsa
|----------------------------|-----|------|-------------|--------|----|
|Effect                      |Value|F     |Hypothesis df|Error df|Sig.|
|---------|------------------|-----|------|-------------|--------|----|
|Day      |Pillai's Trace    |.892 |9.438b|7.000        |8.000   |.003|
|         |------------------|-----|------|-------------|--------|----|
|         |Wilks' Lambda     |.108 |9.438b|7.000        |8.000   |.003|
|         |------------------|-----|------|-------------|--------|----|
|         |Hotelling's Trace |8.258|9.438b|7.000        |8.000   |.003|
|         |------------------|-----|------|-------------|--------|----|
|         |Roy's Largest Root|8.258|9.438b|7.000        |8.000   |.003|
|---------|------------------|-----|------|-------------|--------|----|
|Day * Age|Pillai's Trace    |.838 |5.921b|7.000        |8.000   |.011|
|         |------------------|-----|------|-------------|--------|----|
|         |Wilks' Lambda     |.162 |5.921b|7.000        |8.000   |.011|
|         |------------------|-----|------|-------------|--------|----|
|         |Hotelling's Trace |5.181|5.921b|7.000        |8.000   |.011|
|         |------------------|-----|------|-------------|--------|----|
|         |Roy's Largest Root|5.181|5.921b|7.000        |8.000   |.011|
|---------------------------------------------------------------------|
 a Design: Intercept + Age 
 Within Subjects Design: Day
 b Exact statistic

Mauchly's Test of Sphericitya
Measure:   SeqAboveST 
|----------------------|-----------|------------------|--|----|------------------------------------------|
|Within Subjects Effect|Mauchly's W|Approx. Chi-Square|df|Sig.|Epsilonb                                  |
|                      |           |                  |  |    |------------------|-----------|-----------|
|                      |           |                  |  |    |Greenhouse-Geisser|Huynh-Feldt|Lower-bound|
|----------------------|-----------|------------------|--|----|------------------|-----------|-----------|
|Day                   |.001       |74.772            |27|.000|.438              |.615       |.143       |
|--------------------------------------------------------------------------------------------------------|
Tests the null hypothesis that the error covariance matrix of the orthonormalized transformed dependent variables is proportional to an identity matrix.
 a Design: Intercept + Age 
 Within Subjects Design: Day
 b May be used to adjust the degrees of freedom for the averaged tests of significance. Corrected tests are displayed in the Tests of Within-Subjects Effects table.

Tests of Within-Subjects Effects
Measure:   SeqAboveST 
|-----------------------------|-----------------------|------|-----------|-----|----|
|Source                       |Type III Sum of Squares|df    |Mean Square|F    |Sig.|
|----------|------------------|-----------------------|------|-----------|-----|----|
|Day       |Sphericity Assumed|24946.875              |7     |3563.839   |7.757|.000|
|          |------------------|-----------------------|------|-----------|-----|----|
|          |Greenhouse-Geisser|24946.875              |3.065 |8139.648   |7.757|.000|
|          |------------------|-----------------------|------|-----------|-----|----|
|          |Huynh-Feldt       |24946.875              |4.302 |5799.547   |7.757|.000|
|          |------------------|-----------------------|------|-----------|-----|----|
|          |Lower-bound       |24946.875              |1.000 |24946.875  |7.757|.015|
|----------|------------------|-----------------------|------|-----------|-----|----|
|Day * Age |Sphericity Assumed|19384.000              |7     |2769.143   |6.027|.000|
|          |------------------|-----------------------|------|-----------|-----|----|
|          |Greenhouse-Geisser|19384.000              |3.065 |6324.598   |6.027|.002|
|          |------------------|-----------------------|------|-----------|-----|----|
|          |Huynh-Feldt       |19384.000              |4.302 |4506.312   |6.027|.000|
|          |------------------|-----------------------|------|-----------|-----|----|
|          |Lower-bound       |19384.000              |1.000 |19384.000  |6.027|.028|
|----------|------------------|-----------------------|------|-----------|-----|----|
|Error(Day)|Sphericity Assumed|45024.375              |98    |459.432    |     |    |
|          |------------------|-----------------------|------|-----------|-----|----|
|          |Greenhouse-Geisser|45024.375              |42.908|1049.323   |     |    |
|          |------------------|-----------------------|------|-----------|-----|----|
|          |Huynh-Feldt       |45024.375              |60.221|747.649    |     |    |
|          |------------------|-----------------------|------|-----------|-----|----|
|          |Lower-bound       |45024.375              |14.000|3216.027   |     |    |
|-----------------------------------------------------------------------------------|

Tests of Within-Subjects Contrasts
Measure:   SeqAboveST 
|----------|---------|-----------------------|--|-----------|------|----|
|Source    |Day      |Type III Sum of Squares|df|Mean Square|F     |Sig.|
|----------|---------|-----------------------|--|-----------|------|----|
|Day       |Linear   |5629.501               |1 |5629.501   |5.959 |.029|
|          |---------|-----------------------|--|-----------|------|----|
|          |Quadratic|2449.537               |1 |2449.537   |3.164 |.097|
|          |---------|-----------------------|--|-----------|------|----|
|          |Cubic    |777.307                |1 |777.307    |7.271 |.017|
|          |---------|-----------------------|--|-----------|------|----|
|          |Order 4  |6591.274               |1 |6591.274   |37.436|.000|
|          |---------|-----------------------|--|-----------|------|----|
|          |Order 5  |2241.372               |1 |2241.372   |5.331 |.037|
|          |---------|-----------------------|--|-----------|------|----|
|          |Order 6  |2445.501               |1 |2445.501   |6.292 |.025|
|          |---------|-----------------------|--|-----------|------|----|
|          |Order 7  |4812.382               |1 |4812.382   |11.880|.004|
|----------|---------|-----------------------|--|-----------|------|----|
|Day * Age |Linear   |15285.751              |1 |15285.751  |16.182|.001|
|          |---------|-----------------------|--|-----------|------|----|
|          |Quadratic|1012.835               |1 |1012.835   |1.308 |.272|
|          |---------|-----------------------|--|-----------|------|----|
|          |Cubic    |456.095                |1 |456.095    |4.266 |.058|
|          |---------|-----------------------|--|-----------|------|----|
|          |Order 4  |1527.435               |1 |1527.435   |8.675 |.011|
|          |---------|-----------------------|--|-----------|------|----|
|          |Order 5  |9.039                  |1 |9.039      |.021  |.886|
|          |---------|-----------------------|--|-----------|------|----|
|          |Order 6  |663.418                |1 |663.418    |1.707 |.212|
|          |---------|-----------------------|--|-----------|------|----|
|          |Order 7  |429.428                |1 |429.428    |1.060 |.321|
|----------|---------|-----------------------|--|-----------|------|----|
|Error(Day)|Linear   |13224.830              |14|944.631    |      |    |
|          |---------|-----------------------|--|-----------|------|----|
|          |Quadratic|10839.068              |14|774.219    |      |    |
|          |---------|-----------------------|--|-----------|------|----|
|          |Cubic    |1496.727               |14|106.909    |      |    |
|          |---------|-----------------------|--|-----------|------|----|
|          |Order 4  |2464.956               |14|176.068    |      |    |
|          |---------|-----------------------|--|-----------|------|----|
|          |Order 5  |5886.275               |14|420.448    |      |    |
|          |---------|-----------------------|--|-----------|------|----|
|          |Order 6  |5441.225               |14|388.659    |      |    |
|          |---------|-----------------------|--|-----------|------|----|
|          |Order 7  |5671.292               |14|405.092    |      |    |
|-----------------------------------------------------------------------|

Tests of Between-Subjects Effects
Measure:   SeqAboveST 
Transformed Variable:   Average 
|---------|-----------------------|--|-----------|-------|----|
|Source   |Type III Sum of Squares|df|Mean Square|F      |Sig.|
|---------|-----------------------|--|-----------|-------|----|
|Intercept|412232.000             |1 |412232.000 |131.927|.000|
|---------|-----------------------|--|-----------|-------|----|
|Age      |77815.125              |1 |77815.125  |24.903 |.000|
|---------|-----------------------|--|-----------|-------|----|
|Error    |43745.625              |14|3124.688   |       |    |
|-------------------------------------------------------------|
