# Supplementary material for: A corticostriatal deficit promotes temporal distortion of automatic action in ageing
Source: eLife. 2017 Oct 23;6:e29908. doi: 10.7554/eLife.29908 (PMC5677368; doi:10.7554/eLife.29908)
Supplement: Supplementary file 1. [file elife-29908-supp1.zip › StatsReport_files/StatsReport29_#elements_exec.txt]

ANALYSIS OF NUMBER OF EXECUTION ELEMENTS (DAY 18, 600 SEC)

NARRATIVE RESULTS

Levene's test was not significant (F = 0.907, p = 0.357), therefore homogeneity of variances between groups could be assumed. Independent samples T-test
showed that there were no significant differences between the number of execution elements produced during the first 600 sec of day 18 (t(14) = 1.692, p = 0.113).

TABULAR RESULTS

T-TEST GROUPS=Group('Y' 'A')
  /MISSING=ANALYSIS
  /VARIABLES=WS_IPI
  /CRITERIA=CI(.95).


T-Test
Notes
|-----------------------------------------------------|-------------------------------------------------------------------------------------------------------------------------------------------------------|
|Output Created                                       |30-AUG-2017 14:11:30                                                                                                                                   |
|-----------------------------------------------------|-------------------------------------------------------------------------------------------------------------------------------------------------------|
|Comments                                             |                                                                                                                                                       |
|----------------------|------------------------------|-------------------------------------------------------------------------------------------------------------------------------------------------------|
|Input                 |Data                          |
|                      |------------------------------|-------------------------------------------------------------------------------------------------------------------------------------------------------|
|                      |Active Dataset                |DataSet0                                                                                                                                               |
|                      |------------------------------|-------------------------------------------------------------------------------------------------------------------------------------------------------|
|                      |Filter                        |<none>                                                                                                                                                 |
|                      |------------------------------|-------------------------------------------------------------------------------------------------------------------------------------------------------|
|                      |Weight                        |<none>                                                                                                                                                 |
|                      |------------------------------|-------------------------------------------------------------------------------------------------------------------------------------------------------|
|                      |Split File                    |<none>                                                                                                                                                 |
|                      |------------------------------|-------------------------------------------------------------------------------------------------------------------------------------------------------|
|                      |N of Rows in Working Data File|16                                                                                                                                                     |
|----------------------|------------------------------|-------------------------------------------------------------------------------------------------------------------------------------------------------|
|Missing Value Handling|Definition of Missing         |User defined missing values are treated as missing.                                                                                                    |
|                      |------------------------------|-------------------------------------------------------------------------------------------------------------------------------------------------------|
|                      |Cases Used                    |Statistics for each analysis are based on the cases with no missing or out-of-range data for any variable in the analysis.                             |
|-----------------------------------------------------|-------------------------------------------------------------------------------------------------------------------------------------------------------|
|Syntax                                               |T-TEST GROUPS=Group('Y' 'A')
  /MISSING=ANALYSIS
  /VARIABLES=WS_IPI
  /CRITERIA=CI(.95).                                                              |
|----------------------|------------------------------|-------------------------------------------------------------------------------------------------------------------------------------------------------|
|Resources             |Processor Time                |00:00:00.00                                                                                                                                            |
|                      |------------------------------|-------------------------------------------------------------------------------------------------------------------------------------------------------|
|                      |Elapsed Time                  |00:00:00.02                                                                                                                                            |
|-------------------------------------------------------------------------------------------------------------------------------------------------------------------------------------------------------------|

Group Statistics
|------|-----|-|--------|--------------|---------------|
|      |Group|N|Mean    |Std. Deviation|Std. Error Mean|
|------|-----|-|--------|--------------|---------------|
|WS_IPI|Y    |8|853.1250|130.99666     |46.31431       |
|      |-----|-|--------|--------------|---------------|
|      |A    |8|707.5000|205.25733     |72.56942       |
|------------------------------------------------------|

Independent Samples Test
|----------------------------------|--------------------------------------------|---------------------------------------------------------------------------------------------------------------------------------------------|
|                                  |Levene's Test for Equality of Variances     |t-test for Equality of Means                                                                                                                 |
|                                  |---------------------------------------|----|----------------------------|------|---------------|---------------|---------------------|---------------------------------------------------|
|                                  |F                                      |Sig.|t                           |df    |Sig. (2-tailed)|Mean Difference|Std. Error Difference|95% Confidence Interval of the Difference          |
|                                  |                                       |    |                            |      |               |               |                     |-----------------------------------------|---------|
|                                  |                                       |    |                            |      |               |               |                     |Lower                                    |Upper    |
|------|---------------------------|---------------------------------------|----|----------------------------|------|---------------|---------------|---------------------|-----------------------------------------|---------|
|WS_IPI|Equal variances assumed    |.907                                   |.357|1.692                       |14    |.113           |145.62500      |86.08912             |-39.01780                                |330.26780|
|      |---------------------------|---------------------------------------|----|----------------------------|------|---------------|---------------|---------------------|-----------------------------------------|---------|
|      |Equal variances not assumed|                                       |    |1.692                       |11.891|.117           |145.62500      |86.08912             |-42.13812                                |333.38812|
|-----------------------------------------------------------------------------------------------------------------------------------------------------------------------------------------------------------------------------|
