# Supplementary material for: A corticostriatal deficit promotes temporal distortion of automatic action in ageing
Source: eLife. 2017 Oct 23;6:e29908. doi: 10.7554/eLife.29908 (PMC5677368; doi:10.7554/eLife.29908)
Supplement: Supplementary file 1. [file elife-29908-supp1.zip › StatsReport_files/StatsReport3_Duration.txt]

ANALYSIS OF SEQUENCE DURATION

NARRATIVE RESULTS

Two-way mixed ANOVA analysis showed an overall significant increase in the latency of the sequences from day 7 to day 17 of training (F(1,14) = 18.667, p < 0.01), although there was a
significant day x age interaction (F(1,14) = 8.368, p < 0.05), indicating that this increase was largely affected by the age of the mice. Simple effects analysis (separate one-way ANOVAs)
confirmed that only young mice significantly extended the time of action (F(1,7) = 18.376, p < 0.01), whereas aged animals remained with the invariable sequence latencies across training
F(1,7) = 1.745, p = 0.228)


TABULAR RESULTS

TEST 1: Two-way mixed ANOVA
Factors: within-subject, Training; between subjects: Age

GLM Day_7 Day_17 BY Age
  /WSFACTOR=Day 2 Polynomial
  /MEASURE=Latency_sec
  /METHOD=SSTYPE(3)
  /PRINT=DESCRIPTIVE
  /CRITERIA=ALPHA(.05)
  /WSDESIGN=Day
  /DESIGN=Age.


General Linear Model
Notes
|-----------------------------------------------------|--------------------------------------------------------------------------------------------------------------------------------------------------------------------------|
|Output Created                                       |25-NOV-2016 15:57:57                                                                                                                                                      |
|-----------------------------------------------------|--------------------------------------------------------------------------------------------------------------------------------------------------------------------------|
|Comments                                             |                                                                                                                                                                          |
|----------------------|------------------------------|--------------------------------------------------------------------------------------------------------------------------------------------------------------------------|
|Input                 |Data                          |\Y&A_Duration.sav                                         |
|                      |------------------------------|--------------------------------------------------------------------------------------------------------------------------------------------------------------------------|
|                      |Active Dataset                |DataSet1                                                                                                                                                                  |
|                      |------------------------------|--------------------------------------------------------------------------------------------------------------------------------------------------------------------------|
|                      |Filter                        |<none>                                                                                                                                                                    |
|                      |------------------------------|--------------------------------------------------------------------------------------------------------------------------------------------------------------------------|
|                      |Weight                        |<none>                                                                                                                                                                    |
|                      |------------------------------|--------------------------------------------------------------------------------------------------------------------------------------------------------------------------|
|                      |Split File                    |<none>                                                                                                                                                                    |
|                      |------------------------------|--------------------------------------------------------------------------------------------------------------------------------------------------------------------------|
|                      |N of Rows in Working Data File|16                                                                                                                                                                        |
|----------------------|------------------------------|--------------------------------------------------------------------------------------------------------------------------------------------------------------------------|
|Missing Value Handling|Definition of Missing         |User-defined missing values are treated as missing.                                                                                                                       |
|                      |------------------------------|--------------------------------------------------------------------------------------------------------------------------------------------------------------------------|
|                      |Cases Used                    |Statistics are based on all cases with valid data for all variables in the model.                                                                                         |
|-----------------------------------------------------|--------------------------------------------------------------------------------------------------------------------------------------------------------------------------|
|Syntax                                               |GLM Day_7 Day_17 BY Age
  /WSFACTOR=Day 2 Polynomial
  /MEASURE=Latency_sec
  /METHOD=SSTYPE(3)
  /PRINT=DESCRIPTIVE
  /CRITERIA=ALPHA(.05)
  /WSDESIGN=Day
  /DESIGN=Age.|
|----------------------|------------------------------|--------------------------------------------------------------------------------------------------------------------------------------------------------------------------|
|Resources             |Processor Time                |00:00:00.00                                                                                                                                                               |
|                      |------------------------------|--------------------------------------------------------------------------------------------------------------------------------------------------------------------------|
|                      |Elapsed Time                  |00:00:00.00                                                                                                                                                               |
|--------------------------------------------------------------------------------------------------------------------------------------------------------------------------------------------------------------------------------|

Within-Subjects Factors
Measure:   Latency_sec 
|---|------------------|
|Day|Dependent Variable|
|---|------------------|
|1  |Day_7             |
|---|------------------|
|2  |Day_17            |
|----------------------|

Between-Subjects Factors
|---------|-|
|         |N|
|---|-----|-|
|Age|Aged |8|
|   |-----|-|
|   |Young|8|
|-----------|

Descriptive Statistics
|------|-----|-------|--------------|--|
|      |Age  |Mean   |Std. Deviation|N |
|------|-----|-------|--------------|--|
|Day_7 |Aged |6.2160 |2.85393       |8 |
|      |-----|-------|--------------|--|
|      |Young|10.5838|5.04288       |8 |
|      |-----|-------|--------------|--|
|      |Total|8.3999 |4.55587       |16|
|------|-----|-------|--------------|--|
|Day_17|Aged |7.6800 |3.32889       |8 |
|      |-----|-------|--------------|--|
|      |Young|17.9802|3.76941       |8 |
|      |-----|-------|--------------|--|
|      |Total|12.8301|6.33197       |16|
|--------------------------------------|

Multivariate Testsa
|----------------------------|-----|-------|-------------|--------|----|
|Effect                      |Value|F      |Hypothesis df|Error df|Sig.|
|---------|------------------|-----|-------|-------------|--------|----|
|Day      |Pillai's Trace    |.571 |18.667b|1.000        |14.000  |.001|
|         |------------------|-----|-------|-------------|--------|----|
|         |Wilks' Lambda     |.429 |18.667b|1.000        |14.000  |.001|
|         |------------------|-----|-------|-------------|--------|----|
|         |Hotelling's Trace |1.333|18.667b|1.000        |14.000  |.001|
|         |------------------|-----|-------|-------------|--------|----|
|         |Roy's Largest Root|1.333|18.667b|1.000        |14.000  |.001|
|---------|------------------|-----|-------|-------------|--------|----|
|Day * Age|Pillai's Trace    |.374 |8.368b |1.000        |14.000  |.012|
|         |------------------|-----|-------|-------------|--------|----|
|         |Wilks' Lambda     |.626 |8.368b |1.000        |14.000  |.012|
|         |------------------|-----|-------|-------------|--------|----|
|         |Hotelling's Trace |.598 |8.368b |1.000        |14.000  |.012|
|         |------------------|-----|-------|-------------|--------|----|
|         |Roy's Largest Root|.598 |8.368b |1.000        |14.000  |.012|
|----------------------------------------------------------------------|
 a Design: Intercept + Age 
 Within Subjects Design: Day
 b Exact statistic

Mauchly's Test of Sphericitya
Measure:   Latency_sec 
|----------------------|-----------|------------------|--|----|------------------------------------------|
|Within Subjects Effect|Mauchly's W|Approx. Chi-Square|df|Sig.|Epsilonb                                  |
|                      |           |                  |  |    |------------------|-----------|-----------|
|                      |           |                  |  |    |Greenhouse-Geisser|Huynh-Feldt|Lower-bound|
|----------------------|-----------|------------------|--|----|------------------|-----------|-----------|
|Day                   |1.000      |.000              |0 |.   |1.000             |1.000      |1.000      |
|--------------------------------------------------------------------------------------------------------|
Tests the null hypothesis that the error covariance matrix of the orthonormalized transformed dependent variables is proportional to an identity matrix.
 a Design: Intercept + Age 
 Within Subjects Design: Day
 b May be used to adjust the degrees of freedom for the averaged tests of significance. Corrected tests are displayed in the Tests of Within-Subjects Effects table.

Tests of Within-Subjects Effects
Measure:   Latency_sec 
|-----------------------------|-----------------------|------|-----------|------|----|
|Source                       |Type III Sum of Squares|df    |Mean Square|F     |Sig.|
|----------|------------------|-----------------------|------|-----------|------|----|
|Day       |Sphericity Assumed|157.016                |1     |157.016    |18.667|.001|
|          |------------------|-----------------------|------|-----------|------|----|
|          |Greenhouse-Geisser|157.016                |1.000 |157.016    |18.667|.001|
|          |------------------|-----------------------|------|-----------|------|----|
|          |Huynh-Feldt       |157.016                |1.000 |157.016    |18.667|.001|
|          |------------------|-----------------------|------|-----------|------|----|
|          |Lower-bound       |157.016                |1.000 |157.016    |18.667|.001|
|----------|------------------|-----------------------|------|-----------|------|----|
|Day * Age |Sphericity Assumed|70.387                 |1     |70.387     |8.368 |.012|
|          |------------------|-----------------------|------|-----------|------|----|
|          |Greenhouse-Geisser|70.387                 |1.000 |70.387     |8.368 |.012|
|          |------------------|-----------------------|------|-----------|------|----|
|          |Huynh-Feldt       |70.387                 |1.000 |70.387     |8.368 |.012|
|          |------------------|-----------------------|------|-----------|------|----|
|          |Lower-bound       |70.387                 |1.000 |70.387     |8.368 |.012|
|----------|------------------|-----------------------|------|-----------|------|----|
|Error(Day)|Sphericity Assumed|117.759                |14    |8.411      |      |    |
|          |------------------|-----------------------|------|-----------|------|----|
|          |Greenhouse-Geisser|117.759                |14.000|8.411      |      |    |
|          |------------------|-----------------------|------|-----------|------|----|
|          |Huynh-Feldt       |117.759                |14.000|8.411      |      |    |
|          |------------------|-----------------------|------|-----------|------|----|
|          |Lower-bound       |117.759                |14.000|8.411      |      |    |
|------------------------------------------------------------------------------------|

Tests of Within-Subjects Contrasts
Measure:   Latency_sec 
|----------|------|-----------------------|--|-----------|------|----|
|Source    |Day   |Type III Sum of Squares|df|Mean Square|F     |Sig.|
|----------|------|-----------------------|--|-----------|------|----|
|Day       |Linear|157.016                |1 |157.016    |18.667|.001|
|----------|------|-----------------------|--|-----------|------|----|
|Day * Age |Linear|70.387                 |1 |70.387     |8.368 |.012|
|----------|------|-----------------------|--|-----------|------|----|
|Error(Day)|Linear|117.759                |14|8.411      |      |    |
|--------------------------------------------------------------------|

Tests of Between-Subjects Effects
Measure:   Latency_sec 
Transformed Variable:   Average 
|---------|-----------------------|--|-----------|-------|----|
|Source   |Type III Sum of Squares|df|Mean Square|F      |Sig.|
|---------|-----------------------|--|-----------|-------|----|
|Intercept|3605.691               |1 |3605.691   |171.525|.000|
|---------|-----------------------|--|-----------|-------|----|
|Age      |430.300                |1 |430.300    |20.470 |.000|
|---------|-----------------------|--|-----------|-------|----|
|Error    |294.300                |14|21.021     |       |    |
|-------------------------------------------------------------|


TEST 2: One-way RM ANOVA (Young) - SIMPLE Effects
Factor: within-subject, Day

GLM Day_7 Day_17
  /WSFACTOR=Day 2 Polynomial
  /MEASURE=Latency_sec
  /METHOD=SSTYPE(3)
  /PRINT=DESCRIPTIVE
  /CRITERIA=ALPHA(.05)
  /WSDESIGN=Day.


General Linear Model
Notes
|-----------------------------------------------------|-----------------------------------------------------------------------------------------------------------------------------------------------------|
|Output Created                                       |25-NOV-2016 15:58:46                                                                                                                                 |
|-----------------------------------------------------|-----------------------------------------------------------------------------------------------------------------------------------------------------|
|Comments                                             |                                                                                                                                                     |
|----------------------|------------------------------|-----------------------------------------------------------------------------------------------------------------------------------------------------|
|Input                 |Data                          |\Y&A_Duration.sav                    |
|                      |------------------------------|-----------------------------------------------------------------------------------------------------------------------------------------------------|
|                      |Active Dataset                |DataSet1                                                                                                                                             |
|                      |------------------------------|-----------------------------------------------------------------------------------------------------------------------------------------------------|
|                      |Filter                        |<none>                                                                                                                                               |
|                      |------------------------------|-----------------------------------------------------------------------------------------------------------------------------------------------------|
|                      |Weight                        |<none>                                                                                                                                               |
|                      |------------------------------|-----------------------------------------------------------------------------------------------------------------------------------------------------|
|                      |Split File                    |<none>                                                                                                                                               |
|                      |------------------------------|-----------------------------------------------------------------------------------------------------------------------------------------------------|
|                      |N of Rows in Working Data File|8                                                                                                                                                    |
|----------------------|------------------------------|-----------------------------------------------------------------------------------------------------------------------------------------------------|
|Missing Value Handling|Definition of Missing         |User-defined missing values are treated as missing.                                                                                                  |
|                      |------------------------------|-----------------------------------------------------------------------------------------------------------------------------------------------------|
|                      |Cases Used                    |Statistics are based on all cases with valid data for all variables in the model.                                                                    |
|-----------------------------------------------------|-----------------------------------------------------------------------------------------------------------------------------------------------------|
|Syntax                                               |GLM Day_7 Day_17
  /WSFACTOR=Day 2 Polynomial
  /MEASURE=Latency_sec
  /METHOD=SSTYPE(3)
  /PRINT=DESCRIPTIVE
  /CRITERIA=ALPHA(.05)
  /WSDESIGN=Day.|
|----------------------|------------------------------|-----------------------------------------------------------------------------------------------------------------------------------------------------|
|Resources             |Processor Time                |00:00:00.00                                                                                                                                          |
|                      |------------------------------|-----------------------------------------------------------------------------------------------------------------------------------------------------|
|                      |Elapsed Time                  |00:00:00.02                                                                                                                                          |
|-----------------------------------------------------------------------------------------------------------------------------------------------------------------------------------------------------------|

Within-Subjects Factors
Measure:   Latency_sec 
|---|------------------|
|Day|Dependent Variable|
|---|------------------|
|1  |Day_7             |
|---|------------------|
|2  |Day_17            |
|----------------------|

Descriptive Statistics
|------|-------|--------------|-|
|      |Mean   |Std. Deviation|N|
|------|-------|--------------|-|
|Day_7 |10.5838|5.04288       |8|
|------|-------|--------------|-|
|Day_17|17.9802|3.76941       |8|
|-------------------------------|

Multivariate Testsa
|-------------------------|-----|-------|-------------|--------|----|
|Effect                   |Value|F      |Hypothesis df|Error df|Sig.|
|------|------------------|-----|-------|-------------|--------|----|
|Day   |Pillai's Trace    |.724 |18.376b|1.000        |7.000   |.004|
|      |------------------|-----|-------|-------------|--------|----|
|      |Wilks' Lambda     |.276 |18.376b|1.000        |7.000   |.004|
|      |------------------|-----|-------|-------------|--------|----|
|      |Hotelling's Trace |2.625|18.376b|1.000        |7.000   |.004|
|      |------------------|-----|-------|-------------|--------|----|
|      |Roy's Largest Root|2.625|18.376b|1.000        |7.000   |.004|
|-------------------------------------------------------------------|
 a Design: Intercept 
 Within Subjects Design: Day
 b Exact statistic

Mauchly's Test of Sphericitya
Measure:   Latency_sec 
|----------------------|-----------|------------------|--|----|------------------------------------------|
|Within Subjects Effect|Mauchly's W|Approx. Chi-Square|df|Sig.|Epsilonb                                  |
|                      |           |                  |  |    |------------------|-----------|-----------|
|                      |           |                  |  |    |Greenhouse-Geisser|Huynh-Feldt|Lower-bound|
|----------------------|-----------|------------------|--|----|------------------|-----------|-----------|
|Day                   |1.000      |.000              |0 |.   |1.000             |1.000      |1.000      |
|--------------------------------------------------------------------------------------------------------|
Tests the null hypothesis that the error covariance matrix of the orthonormalized transformed dependent variables is proportional to an identity matrix.
 a Design: Intercept 
 Within Subjects Design: Day
 b May be used to adjust the degrees of freedom for the averaged tests of significance. Corrected tests are displayed in the Tests of Within-Subjects Effects table.

Tests of Within-Subjects Effects
Measure:   Latency_sec 
|-----------------------------|-----------------------|-----|-----------|------|----|
|Source                       |Type III Sum of Squares|df   |Mean Square|F     |Sig.|
|----------|------------------|-----------------------|-----|-----------|------|----|
|Day       |Sphericity Assumed|218.829                |1    |218.829    |18.376|.004|
|          |------------------|-----------------------|-----|-----------|------|----|
|          |Greenhouse-Geisser|218.829                |1.000|218.829    |18.376|.004|
|          |------------------|-----------------------|-----|-----------|------|----|
|          |Huynh-Feldt       |218.829                |1.000|218.829    |18.376|.004|
|          |------------------|-----------------------|-----|-----------|------|----|
|          |Lower-bound       |218.829                |1.000|218.829    |18.376|.004|
|----------|------------------|-----------------------|-----|-----------|------|----|
|Error(Day)|Sphericity Assumed|83.358                 |7    |11.908     |      |    |
|          |------------------|-----------------------|-----|-----------|------|----|
|          |Greenhouse-Geisser|83.358                 |7.000|11.908     |      |    |
|          |------------------|-----------------------|-----|-----------|------|----|
|          |Huynh-Feldt       |83.358                 |7.000|11.908     |      |    |
|          |------------------|-----------------------|-----|-----------|------|----|
|          |Lower-bound       |83.358                 |7.000|11.908     |      |    |
|-----------------------------------------------------------------------------------|

Tests of Within-Subjects Contrasts
Measure:   Latency_sec 
|----------|------|-----------------------|--|-----------|------|----|
|Source    |Day   |Type III Sum of Squares|df|Mean Square|F     |Sig.|
|----------|------|-----------------------|--|-----------|------|----|
|Day       |Linear|218.829                |1 |218.829    |18.376|.004|
|----------|------|-----------------------|--|-----------|------|----|
|Error(Day)|Linear|83.358                 |7 |11.908     |      |    |
|--------------------------------------------------------------------|

Tests of Between-Subjects Effects
Measure:   Latency_sec 
Transformed Variable:   Average 
|---------|-----------------------|--|-----------|-------|----|
|Source   |Type III Sum of Squares|df|Mean Square|F      |Sig.|
|---------|-----------------------|--|-----------|-------|----|
|Intercept|3263.600               |1 |3263.600   |117.688|.000|
|---------|-----------------------|--|-----------|-------|----|
|Error    |194.116                |7 |27.731     |       |    |
|-------------------------------------------------------------|


TEST 3: One-way RM ANOVA (Aged) - SIMPLE Effects
Factor: within-subject, Day

GLM Day_7 Day_17
  /WSFACTOR=Day 2 Polynomial
  /MEASURE=Latency_sec
  /METHOD=SSTYPE(3)
  /PRINT=DESCRIPTIVE
  /CRITERIA=ALPHA(.05)
  /WSDESIGN=Day.


General Linear Model
Notes
|-----------------------------------------------------|-----------------------------------------------------------------------------------------------------------------------------------------------------|
|Output Created                                       |25-NOV-2016 15:59:15                                                                                                                                 |
|-----------------------------------------------------|-----------------------------------------------------------------------------------------------------------------------------------------------------|
|Comments                                             |                                                                                                                                                     |
|----------------------|------------------------------|-----------------------------------------------------------------------------------------------------------------------------------------------------|
|Input                 |Data                          |\Y&A_Duration.sav                    |
|                      |------------------------------|-----------------------------------------------------------------------------------------------------------------------------------------------------|
|                      |Active Dataset                |DataSet1                                                                                                                                             |
|                      |------------------------------|-----------------------------------------------------------------------------------------------------------------------------------------------------|
|                      |Filter                        |<none>                                                                                                                                               |
|                      |------------------------------|-----------------------------------------------------------------------------------------------------------------------------------------------------|
|                      |Weight                        |<none>                                                                                                                                               |
|                      |------------------------------|-----------------------------------------------------------------------------------------------------------------------------------------------------|
|                      |Split File                    |<none>                                                                                                                                               |
|                      |------------------------------|-----------------------------------------------------------------------------------------------------------------------------------------------------|
|                      |N of Rows in Working Data File|8                                                                                                                                                    |
|----------------------|------------------------------|-----------------------------------------------------------------------------------------------------------------------------------------------------|
|Missing Value Handling|Definition of Missing         |User-defined missing values are treated as missing.                                                                                                  |
|                      |------------------------------|-----------------------------------------------------------------------------------------------------------------------------------------------------|
|                      |Cases Used                    |Statistics are based on all cases with valid data for all variables in the model.                                                                    |
|-----------------------------------------------------|-----------------------------------------------------------------------------------------------------------------------------------------------------|
|Syntax                                               |GLM Day_7 Day_17
  /WSFACTOR=Day 2 Polynomial
  /MEASURE=Latency_sec
  /METHOD=SSTYPE(3)
  /PRINT=DESCRIPTIVE
  /CRITERIA=ALPHA(.05)
  /WSDESIGN=Day.|
|----------------------|------------------------------|-----------------------------------------------------------------------------------------------------------------------------------------------------|
|Resources             |Processor Time                |00:00:00.00                                                                                                                                          |
|                      |------------------------------|-----------------------------------------------------------------------------------------------------------------------------------------------------|
|                      |Elapsed Time                  |00:00:00.00                                                                                                                                          |
|-----------------------------------------------------------------------------------------------------------------------------------------------------------------------------------------------------------|

Within-Subjects Factors
Measure:   Latency_sec 
|---|------------------|
|Day|Dependent Variable|
|---|------------------|
|1  |Day_7             |
|---|------------------|
|2  |Day_17            |
|----------------------|

Descriptive Statistics
|------|------|--------------|-|
|      |Mean  |Std. Deviation|N|
|------|------|--------------|-|
|Day_7 |6.2160|2.85393       |8|
|------|------|--------------|-|
|Day_17|7.6800|3.32889       |8|
|------------------------------|

Multivariate Testsa
|-------------------------|-----|------|-------------|--------|----|
|Effect                   |Value|F     |Hypothesis df|Error df|Sig.|
|------|------------------|-----|------|-------------|--------|----|
|Day   |Pillai's Trace    |.200 |1.745b|1.000        |7.000   |.228|
|      |------------------|-----|------|-------------|--------|----|
|      |Wilks' Lambda     |.800 |1.745b|1.000        |7.000   |.228|
|      |------------------|-----|------|-------------|--------|----|
|      |Hotelling's Trace |.249 |1.745b|1.000        |7.000   |.228|
|      |------------------|-----|------|-------------|--------|----|
|      |Roy's Largest Root|.249 |1.745b|1.000        |7.000   |.228|
|------------------------------------------------------------------|
 a Design: Intercept 
 Within Subjects Design: Day
 b Exact statistic

Mauchly's Test of Sphericitya
Measure:   Latency_sec 
|----------------------|-----------|------------------|--|----|------------------------------------------|
|Within Subjects Effect|Mauchly's W|Approx. Chi-Square|df|Sig.|Epsilonb                                  |
|                      |           |                  |  |    |------------------|-----------|-----------|
|                      |           |                  |  |    |Greenhouse-Geisser|Huynh-Feldt|Lower-bound|
|----------------------|-----------|------------------|--|----|------------------|-----------|-----------|
|Day                   |1.000      |.000              |0 |.   |1.000             |1.000      |1.000      |
|--------------------------------------------------------------------------------------------------------|
Tests the null hypothesis that the error covariance matrix of the orthonormalized transformed dependent variables is proportional to an identity matrix.
 a Design: Intercept 
 Within Subjects Design: Day
 b May be used to adjust the degrees of freedom for the averaged tests of significance. Corrected tests are displayed in the Tests of Within-Subjects Effects table.

Tests of Within-Subjects Effects
Measure:   Latency_sec 
|-----------------------------|-----------------------|-----|-----------|-----|----|
|Source                       |Type III Sum of Squares|df   |Mean Square|F    |Sig.|
|----------|------------------|-----------------------|-----|-----------|-----|----|
|Day       |Sphericity Assumed|8.573                  |1    |8.573      |1.745|.228|
|          |------------------|-----------------------|-----|-----------|-----|----|
|          |Greenhouse-Geisser|8.573                  |1.000|8.573      |1.745|.228|
|          |------------------|-----------------------|-----|-----------|-----|----|
|          |Huynh-Feldt       |8.573                  |1.000|8.573      |1.745|.228|
|          |------------------|-----------------------|-----|-----------|-----|----|
|          |Lower-bound       |8.573                  |1.000|8.573      |1.745|.228|
|----------|------------------|-----------------------|-----|-----------|-----|----|
|Error(Day)|Sphericity Assumed|34.401                 |7    |4.914      |     |    |
|          |------------------|-----------------------|-----|-----------|-----|----|
|          |Greenhouse-Geisser|34.401                 |7.000|4.914      |     |    |
|          |------------------|-----------------------|-----|-----------|-----|----|
|          |Huynh-Feldt       |34.401                 |7.000|4.914      |     |    |
|          |------------------|-----------------------|-----|-----------|-----|----|
|          |Lower-bound       |34.401                 |7.000|4.914      |     |    |
|----------------------------------------------------------------------------------|

Tests of Within-Subjects Contrasts
Measure:   Latency_sec 
|----------|------|-----------------------|--|-----------|-----|----|
|Source    |Day   |Type III Sum of Squares|df|Mean Square|F    |Sig.|
|----------|------|-----------------------|--|-----------|-----|----|
|Day       |Linear|8.573                  |1 |8.573      |1.745|.228|
|----------|------|-----------------------|--|-----------|-----|----|
|Error(Day)|Linear|34.401                 |7 |4.914      |     |    |
|-------------------------------------------------------------------|

Tests of Between-Subjects Effects
Measure:   Latency_sec 
Transformed Variable:   Average 
|---------|-----------------------|--|-----------|------|----|
|Source   |Type III Sum of Squares|df|Mean Square|F     |Sig.|
|---------|-----------------------|--|-----------|------|----|
|Intercept|772.392                |1 |772.392    |53.968|.000|
|---------|-----------------------|--|-----------|------|----|
|Error    |100.184                |7 |14.312     |      |    |
|------------------------------------------------------------|
