# Supplementary material for: A corticostriatal deficit promotes temporal distortion of automatic action in ageing
Source: eLife. 2017 Oct 23;6:e29908. doi: 10.7554/eLife.29908 (PMC5677368; doi:10.7554/eLife.29908)
Supplement: Supplementary file 1. [file elife-29908-supp1.zip › StatsReport_files/StatsReport31_WSIPI_SD.txt]

ANALYSIS OF CHUNKING 1: WITHIN-SEQUENCE IPI SD (Days 10-17)

TEST: Two-way mixed ANOVA
Within subject factor: day
Between subjects factor: age

NARRATIVE RESULTS

Results show that both young and aged groups reduced the variability between consecutive presses (inter-press-interval SD) as training progressed: F(2.352,32.904) = 6.545, p = 0.003. A non significant interaction confirmed
that this dicrease was equal in both groups: F(2.352,32.904) = 1.785, p = 0.179. This was supported by a non significant between subjects effect: F(1,14) = 0.145, p = 0.709.

TABULAR RESULTS

GLM Day10 Day11 Day12 Daty13 Day14 Day15 Day16 Day17 BY Age
  /WSFACTOR=Day 8 Polynomial
  /MEASURE=AverageSD
  /METHOD=SSTYPE(3)
  /PRINT=DESCRIPTIVE
  /CRITERIA=ALPHA(.05)
  /WSDESIGN=Day
  /DESIGN=Age.


General Linear Model
Notes
|-----------------------------------------------------|------------------------------------------------------------------------------------------------------------------------------------------------------------------------------------------------------------|
|Output Created                                       |30-AUG-2017 16:14:56                                                                                                                                                                                        |
|-----------------------------------------------------|------------------------------------------------------------------------------------------------------------------------------------------------------------------------------------------------------------|
|Comments                                             |                                                                                                                                                                                                            |
|----------------------|------------------------------|------------------------------------------------------------------------------------------------------------------------------------------------------------------------------------------------------------|
|Input                 |Data                          |                    |
|                      |------------------------------|------------------------------------------------------------------------------------------------------------------------------------------------------------------------------------------------------------|
|                      |Active Dataset                |DataSet2                                                                                                                                                                                                    |
|                      |------------------------------|------------------------------------------------------------------------------------------------------------------------------------------------------------------------------------------------------------|
|                      |Filter                        |<none>                                                                                                                                                                                                      |
|                      |------------------------------|------------------------------------------------------------------------------------------------------------------------------------------------------------------------------------------------------------|
|                      |Weight                        |<none>                                                                                                                                                                                                      |
|                      |------------------------------|------------------------------------------------------------------------------------------------------------------------------------------------------------------------------------------------------------|
|                      |Split File                    |<none>                                                                                                                                                                                                      |
|                      |------------------------------|------------------------------------------------------------------------------------------------------------------------------------------------------------------------------------------------------------|
|                      |N of Rows in Working Data File|16                                                                                                                                                                                                          |
|----------------------|------------------------------|------------------------------------------------------------------------------------------------------------------------------------------------------------------------------------------------------------|
|Missing Value Handling|Definition of Missing         |User-defined missing values are treated as missing.                                                                                                                                                         |
|                      |------------------------------|------------------------------------------------------------------------------------------------------------------------------------------------------------------------------------------------------------|
|                      |Cases Used                    |Statistics are based on all cases with valid data for all variables in the model.                                                                                                                           |
|-----------------------------------------------------|------------------------------------------------------------------------------------------------------------------------------------------------------------------------------------------------------------|
|Syntax                                               |GLM Day10 Day11 Day12 Daty13 Day14 Day15 Day16 Day17 BY Age
  /WSFACTOR=Day 8 Polynomial
  /MEASURE=AverageSD
  /METHOD=SSTYPE(3)
  /PRINT=DESCRIPTIVE
  /CRITERIA=ALPHA(.05)
  /WSDESIGN=Day
  /DESIGN=Age.|
|----------------------|------------------------------|------------------------------------------------------------------------------------------------------------------------------------------------------------------------------------------------------------|
|Resources             |Processor Time                |00:00:00.00                                                                                                                                                                                                 |
|                      |------------------------------|------------------------------------------------------------------------------------------------------------------------------------------------------------------------------------------------------------|
|                      |Elapsed Time                  |00:00:00.01                                                                                                                                                                                                 |
|------------------------------------------------------------------------------------------------------------------------------------------------------------------------------------------------------------------------------------------------------------------|

Within-Subjects Factors
Measure:   AverageSD 
|---|------------------|
|Day|Dependent Variable|
|---|------------------|
|1  |Day10             |
|---|------------------|
|2  |Day11             |
|---|------------------|
|3  |Day12             |
|---|------------------|
|4  |Daty13            |
|---|------------------|
|5  |Day14             |
|---|------------------|
|6  |Day15             |
|---|------------------|
|7  |Day16             |
|---|------------------|
|8  |Day17             |
|----------------------|

Between-Subjects Factors
|-----|-|
|     |N|
|---|-|-|
|Age|A|8|
|   |-|-|
|   |Y|8|
|-------|

Descriptive Statistics
|------|-----|---------|--------------|--|
|      |Age  |Mean     |Std. Deviation|N |
|------|-----|---------|--------------|--|
|Day10 |A    |3.1676250|1.94707652    |8 |
|      |-----|---------|--------------|--|
|      |Y    |2.1720150|1.14899533    |8 |
|      |-----|---------|--------------|--|
|      |Total|2.6698200|1.62775997    |16|
|------|-----|---------|--------------|--|
|Day11 |A    |2.3697375|1.32820170    |8 |
|      |-----|---------|--------------|--|
|      |Y    |1.7893713|.81574772     |8 |
|      |-----|---------|--------------|--|
|      |Total|2.0795544|1.10617204    |16|
|------|-----|---------|--------------|--|
|Day12 |A    |1.2108325|.41926288     |8 |
|      |-----|---------|--------------|--|
|      |Y    |1.6202088|.82197117     |8 |
|      |-----|---------|--------------|--|
|      |Total|1.4155206|.66484492     |16|
|------|-----|---------|--------------|--|
|Daty13|A    |1.0792150|.79196296     |8 |
|      |-----|---------|--------------|--|
|      |Y    |1.5017850|.52060852     |8 |
|      |-----|---------|--------------|--|
|      |Total|1.2905000|.68322429     |16|
|------|-----|---------|--------------|--|
|Day14 |A    |1.0793200|.61878037     |8 |
|      |-----|---------|--------------|--|
|      |Y    |1.1207775|.32067602     |8 |
|      |-----|---------|--------------|--|
|      |Total|1.1000488|.47658023     |16|
|------|-----|---------|--------------|--|
|Day15 |A    |1.2997550|.64928402     |8 |
|      |-----|---------|--------------|--|
|      |Y    |1.6854150|.85341971     |8 |
|      |-----|---------|--------------|--|
|      |Total|1.4925850|.75913105     |16|
|------|-----|---------|--------------|--|
|Day16 |A    |.9644200 |.47734397     |8 |
|      |-----|---------|--------------|--|
|      |Y    |1.2645413|.86993062     |8 |
|      |-----|---------|--------------|--|
|      |Total|1.1144806|.69535348     |16|
|------|-----|---------|--------------|--|
|Day17 |A    |1.6022238|1.07343311    |8 |
|      |-----|---------|--------------|--|
|      |Y    |.9547375 |.44169713     |8 |
|      |-----|---------|--------------|--|
|      |Total|1.2784806|.86055946     |16|
|----------------------------------------|

Multivariate Testsa
|----------------------------|-----|------|-------------|--------|----|
|Effect                      |Value|F     |Hypothesis df|Error df|Sig.|
|---------|------------------|-----|------|-------------|--------|----|
|Day      |Pillai's Trace    |.693 |2.575b|7.000        |8.000   |.104|
|         |------------------|-----|------|-------------|--------|----|
|         |Wilks' Lambda     |.307 |2.575b|7.000        |8.000   |.104|
|         |------------------|-----|------|-------------|--------|----|
|         |Hotelling's Trace |2.253|2.575b|7.000        |8.000   |.104|
|         |------------------|-----|------|-------------|--------|----|
|         |Roy's Largest Root|2.253|2.575b|7.000        |8.000   |.104|
|---------|------------------|-----|------|-------------|--------|----|
|Day * Age|Pillai's Trace    |.536 |1.319b|7.000        |8.000   |.351|
|         |------------------|-----|------|-------------|--------|----|
|         |Wilks' Lambda     |.464 |1.319b|7.000        |8.000   |.351|
|         |------------------|-----|------|-------------|--------|----|
|         |Hotelling's Trace |1.154|1.319b|7.000        |8.000   |.351|
|         |------------------|-----|------|-------------|--------|----|
|         |Roy's Largest Root|1.154|1.319b|7.000        |8.000   |.351|
|---------------------------------------------------------------------|
 a Design: Intercept + Age 
 Within Subjects Design: Day
 b Exact statistic

Mauchly's Test of Sphericitya
Measure:   AverageSD 
|----------------------|-----------|------------------|--|----|------------------------------------------|
|Within Subjects Effect|Mauchly's W|Approx. Chi-Square|df|Sig.|Epsilonb                                  |
|                      |           |                  |  |    |------------------|-----------|-----------|
|                      |           |                  |  |    |Greenhouse-Geisser|Huynh-Feldt|Lower-bound|
|----------------------|-----------|------------------|--|----|------------------|-----------|-----------|
|Day                   |.004       |64.609            |27|.000|.336              |.437       |.143       |
|--------------------------------------------------------------------------------------------------------|
Tests the null hypothesis that the error covariance matrix of the orthonormalized transformed dependent variables is proportional to an identity matrix.
 a Design: Intercept + Age 
 Within Subjects Design: Day
 b May be used to adjust the degrees of freedom for the averaged tests of significance. Corrected tests are displayed in the Tests of Within-Subjects Effects table.

Tests of Within-Subjects Effects
Measure:   AverageSD 
|-----------------------------|-----------------------|------|-----------|-----|----|
|Source                       |Type III Sum of Squares|df    |Mean Square|F    |Sig.|
|----------|------------------|-----------------------|------|-----------|-----|----|
|Day       |Sphericity Assumed|33.421                 |7     |4.774      |6.545|.000|
|          |------------------|-----------------------|------|-----------|-----|----|
|          |Greenhouse-Geisser|33.421                 |2.352 |14.211     |6.545|.003|
|          |------------------|-----------------------|------|-----------|-----|----|
|          |Huynh-Feldt       |33.421                 |3.059 |10.927     |6.545|.001|
|          |------------------|-----------------------|------|-----------|-----|----|
|          |Lower-bound       |33.421                 |1.000 |33.421     |6.545|.023|
|----------|------------------|-----------------------|------|-----------|-----|----|
|Day * Age |Sphericity Assumed|9.115                  |7     |1.302      |1.785|.099|
|          |------------------|-----------------------|------|-----------|-----|----|
|          |Greenhouse-Geisser|9.115                  |2.352 |3.876      |1.785|.179|
|          |------------------|-----------------------|------|-----------|-----|----|
|          |Huynh-Feldt       |9.115                  |3.059 |2.980      |1.785|.163|
|          |------------------|-----------------------|------|-----------|-----|----|
|          |Lower-bound       |9.115                  |1.000 |9.115      |1.785|.203|
|----------|------------------|-----------------------|------|-----------|-----|----|
|Error(Day)|Sphericity Assumed|71.492                 |98    |.730       |     |    |
|          |------------------|-----------------------|------|-----------|-----|----|
|          |Greenhouse-Geisser|71.492                 |32.924|2.171      |     |    |
|          |------------------|-----------------------|------|-----------|-----|----|
|          |Huynh-Feldt       |71.492                 |42.821|1.670      |     |    |
|          |------------------|-----------------------|------|-----------|-----|----|
|          |Lower-bound       |71.492                 |14.000|5.107      |     |    |
|-----------------------------------------------------------------------------------|

Tests of Within-Subjects Contrasts
Measure:   AverageSD 
|----------|---------|-----------------------|--|-----------|-----|----|
|Source    |Day      |Type III Sum of Squares|df|Mean Square|F    |Sig.|
|----------|---------|-----------------------|--|-----------|-----|----|
|Day       |Linear   |20.090                 |1 |20.090     |9.012|.010|
|          |---------|-----------------------|--|-----------|-----|----|
|          |Quadratic|9.821                  |1 |9.821      |8.866|.010|
|          |---------|-----------------------|--|-----------|-----|----|
|          |Cubic    |1.445                  |1 |1.445      |2.522|.135|
|          |---------|-----------------------|--|-----------|-----|----|
|          |Order 4  |.031                   |1 |.031       |.134 |.720|
|          |---------|-----------------------|--|-----------|-----|----|
|          |Order 5  |.872                   |1 |.872       |2.317|.150|
|          |---------|-----------------------|--|-----------|-----|----|
|          |Order 6  |.293                   |1 |.293       |.821 |.380|
|          |---------|-----------------------|--|-----------|-----|----|
|          |Order 7  |.868                   |1 |.868       |3.756|.073|
|----------|---------|-----------------------|--|-----------|-----|----|
|Day * Age |Linear   |.971                   |1 |.971       |.436 |.520|
|          |---------|-----------------------|--|-----------|-----|----|
|          |Quadratic|6.472                  |1 |6.472      |5.843|.030|
|          |---------|-----------------------|--|-----------|-----|----|
|          |Cubic    |.007                   |1 |.007       |.011 |.917|
|          |---------|-----------------------|--|-----------|-----|----|
|          |Order 4  |.239                   |1 |.239       |1.028|.328|
|          |---------|-----------------------|--|-----------|-----|----|
|          |Order 5  |1.049                  |1 |1.049      |2.787|.117|
|          |---------|-----------------------|--|-----------|-----|----|
|          |Order 6  |.320                   |1 |.320       |.896 |.360|
|          |---------|-----------------------|--|-----------|-----|----|
|          |Order 7  |.058                   |1 |.058       |.249 |.626|
|----------|---------|-----------------------|--|-----------|-----|----|
|Error(Day)|Linear   |31.209                 |14|2.229      |     |    |
|          |---------|-----------------------|--|-----------|-----|----|
|          |Quadratic|15.509                 |14|1.108      |     |    |
|          |---------|-----------------------|--|-----------|-----|----|
|          |Cubic    |8.019                  |14|.573       |     |    |
|          |---------|-----------------------|--|-----------|-----|----|
|          |Order 4  |3.255                  |14|.232       |     |    |
|          |---------|-----------------------|--|-----------|-----|----|
|          |Order 5  |5.270                  |14|.376       |     |    |
|          |---------|-----------------------|--|-----------|-----|----|
|          |Order 6  |4.995                  |14|.357       |     |    |
|          |---------|-----------------------|--|-----------|-----|----|
|          |Order 7  |3.237                  |14|.231       |     |    |
|----------------------------------------------------------------------|

Tests of Between-Subjects Effects
Measure:   AverageSD 
Transformed Variable:   Average 
|---------|-----------------------|--|-----------|-------|----|
|Source   |Type III Sum of Squares|df|Mean Square|F      |Sig.|
|---------|-----------------------|--|-----------|-------|----|
|Intercept|309.556                |1 |309.556    |203.322|.000|
|---------|-----------------------|--|-----------|-------|----|
|Age      |.221                   |1 |.221       |.145   |.709|
|---------|-----------------------|--|-----------|-------|----|
|Error    |21.315                 |14|1.522      |       |    |
|-------------------------------------------------------------|
