# Supplementary material for: A corticostriatal deficit promotes temporal distortion of automatic action in ageing
Source: eLife. 2017 Oct 23;6:e29908. doi: 10.7554/eLife.29908 (PMC5677368; doi:10.7554/eLife.29908)
Supplement: Supplementary file 1. [file elife-29908-supp1.zip › StatsReport_files/StatsReport32_SeqBoundInt_SD.txt]

ANALYSIS OF CHUNKING 2: SEQUENCE BOUNDARY INTERVAL SD (Days 10-17)

NARRATIVE RESULTS

Results show that there was not an overall significant change in sequence boundary interval variability as training progressed: F(7,98) = 1.428, p = 0.203. There was no significant day * age
interaction, suggesting that change was similar in both groups: F(7,98) = 1.223, p = 0.297. However, a strongly significant between subjects effect indicated that both groups displayed different
variability levels (F(1,14) = 8.855, p = 0.01).

TABULAR RESULTS

GLM Day10 Day11 Day12 Daty13 Day14 Day15 Day16 Day17 BY Age
  /WSFACTOR=Day 8 Polynomial
  /MEASURE=Bound_SD
  /METHOD=SSTYPE(3)
  /PRINT=DESCRIPTIVE
  /CRITERIA=ALPHA(.05)
  /WSDESIGN=Day
  /DESIGN=Age.


General Linear Model
Notes
|-----------------------------------------------------|-----------------------------------------------------------------------------------------------------------------------------------------------------------------------------------------------------------|
|Output Created                                       |08-SEP-2017 18:02:14                                                                                                                                                                                       |
|-----------------------------------------------------|-----------------------------------------------------------------------------------------------------------------------------------------------------------------------------------------------------------|
|Comments                                             |                                                                                                                                                                                                           |
|----------------------|------------------------------|-----------------------------------------------------------------------------------------------------------------------------------------------------------------------------------------------------------|
|Input                 |Data                          |
|                      |------------------------------|-----------------------------------------------------------------------------------------------------------------------------------------------------------------------------------------------------------|
|                      |Active Dataset                |DataSet1                                                                                                                                                                                                   |
|                      |------------------------------|-----------------------------------------------------------------------------------------------------------------------------------------------------------------------------------------------------------|
|                      |Filter                        |<none>                                                                                                                                                                                                     |
|                      |------------------------------|-----------------------------------------------------------------------------------------------------------------------------------------------------------------------------------------------------------|
|                      |Weight                        |<none>                                                                                                                                                                                                     |
|                      |------------------------------|-----------------------------------------------------------------------------------------------------------------------------------------------------------------------------------------------------------|
|                      |Split File                    |<none>                                                                                                                                                                                                     |
|                      |------------------------------|-----------------------------------------------------------------------------------------------------------------------------------------------------------------------------------------------------------|
|                      |N of Rows in Working Data File|16                                                                                                                                                                                                         |
|----------------------|------------------------------|-----------------------------------------------------------------------------------------------------------------------------------------------------------------------------------------------------------|
|Missing Value Handling|Definition of Missing         |User-defined missing values are treated as missing.                                                                                                                                                        |
|                      |------------------------------|-----------------------------------------------------------------------------------------------------------------------------------------------------------------------------------------------------------|
|                      |Cases Used                    |Statistics are based on all cases with valid data for all variables in the model.                                                                                                                          |
|-----------------------------------------------------|-----------------------------------------------------------------------------------------------------------------------------------------------------------------------------------------------------------|
|Syntax                                               |GLM Day10 Day11 Day12 Daty13 Day14 Day15 Day16 Day17 BY Age
  /WSFACTOR=Day 8 Polynomial
  /MEASURE=Bound_SD
  /METHOD=SSTYPE(3)
  /PRINT=DESCRIPTIVE
  /CRITERIA=ALPHA(.05)
  /WSDESIGN=Day
  /DESIGN=Age.|
|----------------------|------------------------------|-----------------------------------------------------------------------------------------------------------------------------------------------------------------------------------------------------------|
|Resources             |Processor Time                |00:00:00.08                                                                                                                                                                                                |
|                      |------------------------------|-----------------------------------------------------------------------------------------------------------------------------------------------------------------------------------------------------------|
|                      |Elapsed Time                  |00:00:00.02                                                                                                                                                                                                |
|-----------------------------------------------------------------------------------------------------------------------------------------------------------------------------------------------------------------------------------------------------------------|

Within-Subjects Factors
Measure:   Bound_SD 
|---|------------------|
|Day|Dependent Variable|
|---|------------------|
|1  |Day10             |
|---|------------------|
|2  |Day11             |
|---|------------------|
|3  |Day12             |
|---|------------------|
|4  |Daty13            |
|---|------------------|
|5  |Day14             |
|---|------------------|
|6  |Day15             |
|---|------------------|
|7  |Day16             |
|---|------------------|
|8  |Day17             |
|----------------------|

Between-Subjects Factors
|-----|-|
|     |N|
|---|-|-|
|Age|A|8|
|   |-|-|
|   |Y|8|
|-------|

Descriptive Statistics
|------|-----|---------|--------------|--|
|      |Age  |Mean     |Std. Deviation|N |
|------|-----|---------|--------------|--|
|Day10 |A    |3.2797375|1.04132419    |8 |
|      |-----|---------|--------------|--|
|      |Y    |3.8573625|.60325123     |8 |
|      |-----|---------|--------------|--|
|      |Total|3.5685500|.87454672     |16|
|------|-----|---------|--------------|--|
|Day11 |A    |3.2555000|.63867217     |8 |
|      |-----|---------|--------------|--|
|      |Y    |4.1344000|.76804051     |8 |
|      |-----|---------|--------------|--|
|      |Total|3.6949500|.81952748     |16|
|------|-----|---------|--------------|--|
|Day12 |A    |3.0007125|1.15389454    |8 |
|      |-----|---------|--------------|--|
|      |Y    |4.1371500|.85823428     |8 |
|      |-----|---------|--------------|--|
|      |Total|3.5689313|1.14432605    |16|
|------|-----|---------|--------------|--|
|Daty13|A    |2.2707875|.53529212     |8 |
|      |-----|---------|--------------|--|
|      |Y    |4.0363625|.86963568     |8 |
|      |-----|---------|--------------|--|
|      |Total|3.1535750|1.14800254    |16|
|------|-----|---------|--------------|--|
|Day14 |A    |2.9280625|1.17948245    |8 |
|      |-----|---------|--------------|--|
|      |Y    |4.3775250|1.07792167    |8 |
|      |-----|---------|--------------|--|
|      |Total|3.6527938|1.32351612    |16|
|------|-----|---------|--------------|--|
|Day15 |A    |3.0123000|1.11781876    |8 |
|      |-----|---------|--------------|--|
|      |Y    |4.7889250|1.10139628    |8 |
|      |-----|---------|--------------|--|
|      |Total|3.9006125|1.41099807    |16|
|------|-----|---------|--------------|--|
|Day16 |A    |3.3396875|1.91936738    |8 |
|      |-----|---------|--------------|--|
|      |Y    |4.3598250|.64459440     |8 |
|      |-----|---------|--------------|--|
|      |Total|3.8497563|1.48006832    |16|
|------|-----|---------|--------------|--|
|Day17 |A    |3.0153875|1.56722884    |8 |
|      |-----|---------|--------------|--|
|      |Y    |4.2146250|1.34578256    |8 |
|      |-----|---------|--------------|--|
|      |Total|3.6150063|1.54108276    |16|
|----------------------------------------|

Multivariate Testsa
|----------------------------|-----|------|-------------|--------|----|
|Effect                      |Value|F     |Hypothesis df|Error df|Sig.|
|---------|------------------|-----|------|-------------|--------|----|
|Day      |Pillai's Trace    |.624 |1.895b|7.000        |8.000   |.195|
|         |------------------|-----|------|-------------|--------|----|
|         |Wilks' Lambda     |.376 |1.895b|7.000        |8.000   |.195|
|         |------------------|-----|------|-------------|--------|----|
|         |Hotelling's Trace |1.658|1.895b|7.000        |8.000   |.195|
|         |------------------|-----|------|-------------|--------|----|
|         |Roy's Largest Root|1.658|1.895b|7.000        |8.000   |.195|
|---------|------------------|-----|------|-------------|--------|----|
|Day * Age|Pillai's Trace    |.576 |1.555b|7.000        |8.000   |.274|
|         |------------------|-----|------|-------------|--------|----|
|         |Wilks' Lambda     |.424 |1.555b|7.000        |8.000   |.274|
|         |------------------|-----|------|-------------|--------|----|
|         |Hotelling's Trace |1.361|1.555b|7.000        |8.000   |.274|
|         |------------------|-----|------|-------------|--------|----|
|         |Roy's Largest Root|1.361|1.555b|7.000        |8.000   |.274|
|---------------------------------------------------------------------|
 a Design: Intercept + Age 
 Within Subjects Design: Day
 b Exact statistic

Mauchly's Test of Sphericitya
Measure:   Bound_SD 
|----------------------|-----------|------------------|--|----|------------------------------------------|
|Within Subjects Effect|Mauchly's W|Approx. Chi-Square|df|Sig.|Epsilonb                                  |
|                      |           |                  |  |    |------------------|-----------|-----------|
|                      |           |                  |  |    |Greenhouse-Geisser|Huynh-Feldt|Lower-bound|
|----------------------|-----------|------------------|--|----|------------------|-----------|-----------|
|Day                   |.061       |32.093            |27|.256|.561              |.862       |.143       |
|--------------------------------------------------------------------------------------------------------|
Tests the null hypothesis that the error covariance matrix of the orthonormalized transformed dependent variables is proportional to an identity matrix.
 a Design: Intercept + Age 
 Within Subjects Design: Day
 b May be used to adjust the degrees of freedom for the averaged tests of significance. Corrected tests are displayed in the Tests of Within-Subjects Effects table.

Tests of Within-Subjects Effects
Measure:   Bound_SD 
|-----------------------------|-----------------------|------|-----------|-----|----|
|Source                       |Type III Sum of Squares|df    |Mean Square|F    |Sig.|
|----------|------------------|-----------------------|------|-----------|-----|----|
|Day       |Sphericity Assumed|5.773                  |7     |.825       |1.428|.203|
|          |------------------|-----------------------|------|-----------|-----|----|
|          |Greenhouse-Geisser|5.773                  |3.924 |1.471      |1.428|.238|
|          |------------------|-----------------------|------|-----------|-----|----|
|          |Huynh-Feldt       |5.773                  |6.033 |.957       |1.428|.213|
|          |------------------|-----------------------|------|-----------|-----|----|
|          |Lower-bound       |5.773                  |1.000 |5.773      |1.428|.252|
|----------|------------------|-----------------------|------|-----------|-----|----|
|Day * Age |Sphericity Assumed|4.945                  |7     |.706       |1.223|.297|
|          |------------------|-----------------------|------|-----------|-----|----|
|          |Greenhouse-Geisser|4.945                  |3.924 |1.260      |1.223|.312|
|          |------------------|-----------------------|------|-----------|-----|----|
|          |Huynh-Feldt       |4.945                  |6.033 |.820       |1.223|.302|
|          |------------------|-----------------------|------|-----------|-----|----|
|          |Lower-bound       |4.945                  |1.000 |4.945      |1.223|.287|
|----------|------------------|-----------------------|------|-----------|-----|----|
|Error(Day)|Sphericity Assumed|56.590                 |98    |.577       |     |    |
|          |------------------|-----------------------|------|-----------|-----|----|
|          |Greenhouse-Geisser|56.590                 |54.939|1.030      |     |    |
|          |------------------|-----------------------|------|-----------|-----|----|
|          |Huynh-Feldt       |56.590                 |84.463|.670       |     |    |
|          |------------------|-----------------------|------|-----------|-----|----|
|          |Lower-bound       |56.590                 |14.000|4.042      |     |    |
|-----------------------------------------------------------------------------------|

Tests of Within-Subjects Contrasts
Measure:   Bound_SD 
|----------|---------|-----------------------|--|-----------|-----|----|
|Source    |Day      |Type III Sum of Squares|df|Mean Square|F    |Sig.|
|----------|---------|-----------------------|--|-----------|-----|----|
|Day       |Linear   |.641                   |1 |.641       |.511 |.486|
|          |---------|-----------------------|--|-----------|-----|----|
|          |Quadratic|.184                   |1 |.184       |.231 |.638|
|          |---------|-----------------------|--|-----------|-----|----|
|          |Cubic    |1.104                  |1 |1.104      |2.497|.136|
|          |---------|-----------------------|--|-----------|-----|----|
|          |Order 4  |2.079                  |1 |2.079      |4.409|.054|
|          |---------|-----------------------|--|-----------|-----|----|
|          |Order 5  |.717                   |1 |.717       |1.951|.184|
|          |---------|-----------------------|--|-----------|-----|----|
|          |Order 6  |.427                   |1 |.427       |1.047|.324|
|          |---------|-----------------------|--|-----------|-----|----|
|          |Order 7  |.621                   |1 |.621       |2.039|.175|
|----------|---------|-----------------------|--|-----------|-----|----|
|Day * Age |Linear   |1.057                  |1 |1.057      |.844 |.374|
|          |---------|-----------------------|--|-----------|-----|----|
|          |Quadratic|2.614                  |1 |2.614      |3.284|.091|
|          |---------|-----------------------|--|-----------|-----|----|
|          |Cubic    |.000                   |1 |.000       |.000 |.984|
|          |---------|-----------------------|--|-----------|-----|----|
|          |Order 4  |.410                   |1 |.410       |.869 |.367|
|          |---------|-----------------------|--|-----------|-----|----|
|          |Order 5  |.096                   |1 |.096       |.262 |.617|
|          |---------|-----------------------|--|-----------|-----|----|
|          |Order 6  |.089                   |1 |.089       |.218 |.648|
|          |---------|-----------------------|--|-----------|-----|----|
|          |Order 7  |.679                   |1 |.679       |2.229|.158|
|----------|---------|-----------------------|--|-----------|-----|----|
|Error(Day)|Linear   |17.538                 |14|1.253      |     |    |
|          |---------|-----------------------|--|-----------|-----|----|
|          |Quadratic|11.141                 |14|.796       |     |    |
|          |---------|-----------------------|--|-----------|-----|----|
|          |Cubic    |6.190                  |14|.442       |     |    |
|          |---------|-----------------------|--|-----------|-----|----|
|          |Order 4  |6.603                  |14|.472       |     |    |
|          |---------|-----------------------|--|-----------|-----|----|
|          |Order 5  |5.143                  |14|.367       |     |    |
|          |---------|-----------------------|--|-----------|-----|----|
|          |Order 6  |5.709                  |14|.408       |     |    |
|          |---------|-----------------------|--|-----------|-----|----|
|          |Order 7  |4.266                  |14|.305       |     |    |
|----------------------------------------------------------------------|

Tests of Between-Subjects Effects
Measure:   Bound_SD 
Transformed Variable:   Average 
|---------|-----------------------|--|-----------|-------|----|
|Source   |Type III Sum of Squares|df|Mean Square|F      |Sig.|
|---------|-----------------------|--|-----------|-------|----|
|Intercept|1682.484               |1 |1682.484   |309.991|.000|
|---------|-----------------------|--|-----------|-------|----|
|Age      |48.059                 |1 |48.059     |8.855  |.010|
|---------|-----------------------|--|-----------|-------|----|
|Error    |75.985                 |14|5.428      |       |    |
|-------------------------------------------------------------|
