# Supplementary material for: A corticostriatal deficit promotes temporal distortion of automatic action in ageing
Source: eLife. 2017 Oct 23;6:e29908. doi: 10.7554/eLife.29908 (PMC5677368; doi:10.7554/eLife.29908)
Supplement: Supplementary file 1. [file elife-29908-supp1.zip › StatsReport_files/StatsReport33_AvSpeed.txt]

ANALYSIS OF AVERAGE SEQUENCE Speed

TABULAR RESULTS

T-TEST GROUPS=group('Y' 'A')
  /MISSING=ANALYSIS
  /VARIABLES=Speed
  /CRITERIA=CI(.95).


T-Test
Notes
|-----------------------------------------------------|-------------------------------------------------------------------------------------------------------------------------------------------------|
|Output Created                                       |08-SEP-2017 11:59:33                                                                                                                             |
|-----------------------------------------------------|-------------------------------------------------------------------------------------------------------------------------------------------------|
|Comments                                             |                                                                                                                                                 |
|----------------------|------------------------------|-------------------------------------------------------------------------------------------------------------------------------------------------|
|Input                 |Data                          |
|                      |------------------------------|-------------------------------------------------------------------------------------------------------------------------------------------------|
|                      |Active Dataset                |DataSet1                                                                                                                                         |
|                      |------------------------------|-------------------------------------------------------------------------------------------------------------------------------------------------|
|                      |Filter                        |<none>                                                                                                                                           |
|                      |------------------------------|-------------------------------------------------------------------------------------------------------------------------------------------------|
|                      |Weight                        |<none>                                                                                                                                           |
|                      |------------------------------|-------------------------------------------------------------------------------------------------------------------------------------------------|
|                      |Split File                    |<none>                                                                                                                                           |
|                      |------------------------------|-------------------------------------------------------------------------------------------------------------------------------------------------|
|                      |N of Rows in Working Data File|16                                                                                                                                               |
|----------------------|------------------------------|-------------------------------------------------------------------------------------------------------------------------------------------------|
|Missing Value Handling|Definition of Missing         |User defined missing values are treated as missing.                                                                                              |
|                      |------------------------------|-------------------------------------------------------------------------------------------------------------------------------------------------|
|                      |Cases Used                    |Statistics for each analysis are based on the cases with no missing or out-of-range data for any variable in the analysis.                       |
|-----------------------------------------------------|-------------------------------------------------------------------------------------------------------------------------------------------------|
|Syntax                                               |T-TEST GROUPS=Group('Y' 'A')
  /MISSING=ANALYSIS
  /VARIABLES=Speed
  /CRITERIA=CI(.95).                                                         |
|----------------------|------------------------------|-------------------------------------------------------------------------------------------------------------------------------------------------|
|Resources             |Processor Time                |00:00:00.02                                                                                                                                      |
|                      |------------------------------|-------------------------------------------------------------------------------------------------------------------------------------------------|
|                      |Elapsed Time                  |00:00:00.01                                                                                                                                      |
|-------------------------------------------------------------------------------------------------------------------------------------------------------------------------------------------------------|


Group Statistics
|-----|-----|-|------|--------------|---------------|
|     |Group|N|Mean  |Std. Deviation|Std. Error Mean|
|-----|-----|-|------|--------------|---------------|
|Speed|Y    |8|1.0950|.16258        |.05748         |
|     |-----|-|------|--------------|---------------|
|     |A    |8|1.5726|.62122        |.21963         |
|---------------------------------------------------|

Independent Samples Test
|---------------------------------|--------------------------------------------|-----------------------------------------------------------------------------------------------------------------------------------------|
|                                 |Levene's Test for Equality of Variances     |t-test for Equality of Means                                                                                                             |
|                                 |---------------------------------------|----|----------------------------|-----|---------------|---------------|---------------------|------------------------------------------------|
|                                 |F                                      |Sig.|t                           |df   |Sig. (2-tailed)|Mean Difference|Std. Error Difference|95% Confidence Interval of the Difference       |
|                                 |                                       |    |                            |     |               |               |                     |-----------------------------------------|------|
|                                 |                                       |    |                            |     |               |               |                     |Lower                                    |Upper |
|-----|---------------------------|---------------------------------------|----|----------------------------|-----|---------------|---------------|---------------------|-----------------------------------------|------|
|Speed|Equal variances assumed    |5.801                                  |.030|-2.104                      |14   |.054           |-.47762        |.22703               |-.96455                                  |.00932|
|     |---------------------------|---------------------------------------|----|----------------------------|-----|---------------|---------------|---------------------|-----------------------------------------|------|
|     |Equal variances not assumed|                                       |    |-2.104                      |7.954|.069           |-.47762        |.22703               |-1.00168                                 |.04644|
|------------------------------------------------------------------------------------------------------------------------------------------------------------------------------------------------------------------------|
