# Supplementary material for: A corticostriatal deficit promotes temporal distortion of automatic action in ageing
Source: eLife. 2017 Oct 23;6:e29908. doi: 10.7554/eLife.29908 (PMC5677368; doi:10.7554/eLife.29908)
Supplement: Supplementary file 1. [file elife-29908-supp1.zip › StatsReport_files/StatsReport34_CNO_effect.txt]

ANALYSIS OF PHARMACOLOGICAL EFFECT OF CNO

TABULAR RESULTS

T-TEST PAIRS=pMAPK_Infected ROI_Infected WITH pMAPK_Noninjected ROI_Noninjetced (PAIRED)
  /CRITERIA=CI(.9500)

PAIR 1: p-MAPK density in infected and noninfected hemispheres (counts/mm^2)
PAIR 2: ROI area in infected and noninjected hemispheres (mm^2)

T-Test
Notes
|-----------------------------------------------------|-----------------------------------------------------------------------------------------------------------------------------------|
|Output Created                                       |12-SEP-2017 11:44:10                                                                                                               |
|-----------------------------------------------------|-----------------------------------------------------------------------------------------------------------------------------------|
|Comments                                             |                                                                                                                                   |
|----------------------|------------------------------|-----------------------------------------------------------------------------------------------------------------------------------|
|Input                 |Data                          |
|                      |------------------------------|-----------------------------------------------------------------------------------------------------------------------------------|
|                      |Active Dataset                |DataSet1                                                                                                                           |
|                      |------------------------------|-----------------------------------------------------------------------------------------------------------------------------------|
|                      |Filter                        |<none>                                                                                                                             |
|                      |------------------------------|-----------------------------------------------------------------------------------------------------------------------------------|
|                      |Weight                        |<none>                                                                                                                             |
|                      |------------------------------|-----------------------------------------------------------------------------------------------------------------------------------|
|                      |Split File                    |<none>                                                                                                                             |
|                      |------------------------------|-----------------------------------------------------------------------------------------------------------------------------------|
|                      |N of Rows in Working Data File|6                                                                                                                                  |
|----------------------|------------------------------|-----------------------------------------------------------------------------------------------------------------------------------|
|Missing Value Handling|Definition of Missing         |User defined missing values are treated as missing.                                                                                |
|                      |------------------------------|-----------------------------------------------------------------------------------------------------------------------------------|
|                      |Cases Used                    |Statistics for each analysis are based on the cases with no missing or out-of-range data for any variable in the analysis.         |
|-----------------------------------------------------|-----------------------------------------------------------------------------------------------------------------------------------|
|Syntax                                               |T-TEST PAIRS=pMAPK_Infected ROI_Infected WITH pMAPK_Noninjected ROI_Noninjetced (PAIRED)
  /CRITERIA=CI(.9500)
  /MISSING=ANALYSIS.|
|----------------------|------------------------------|-----------------------------------------------------------------------------------------------------------------------------------|
|Resources             |Processor Time                |00:00:00.02                                                                                                                        |
|                      |------------------------------|-----------------------------------------------------------------------------------------------------------------------------------|
|                      |Elapsed Time                  |00:00:00.01                                                                                                                        |
|-----------------------------------------------------------------------------------------------------------------------------------------------------------------------------------------|

Paired Samples Statistics
|------------------------|--------|-|--------------|---------------|
|                        |Mean    |N|Std. Deviation|Std. Error Mean|
|------|-----------------|--------|-|--------------|---------------|
|Pair 1|pMAPK_Infected   |25.6424 |6|21.41077      |8.74091        |
|      |-----------------|--------|-|--------------|---------------|
|      |pMAPK_Noninjected|294.9571|6|46.11816      |18.82766       |
|------|-----------------|--------|-|--------------|---------------|
|Pair 2|ROI_Infected     |.8275   |6|.30103        |.12290         |
|      |-----------------|--------|-|--------------|---------------|
|      |ROI_Noninjetced  |.9676   |6|.15959        |.06515         |
|------------------------------------------------------------------|

Paired Samples Correlations
|-----------------------------------------|-|-----------|----|
|                                         |N|Correlation|Sig.|
|------|----------------------------------|-|-----------|----|
|Pair 1|pMAPK_Infected & pMAPK_Noninjected|6|.400       |.433|
|------|----------------------------------|-|-----------|----|
|Pair 2|ROI_Infected & ROI_Noninjetced    |6|.388       |.448|
|------------------------------------------------------------|

Paired Samples Test
|-----------------------------------------|------------------------------------------------------------------------------------------------------|-------|--|---------------|
|                                         |Paired Differences                                                                                    |t      |df|Sig. (2-tailed)|
|                                         |------------------|--------------|---------------|----------------------------------------------------|       |  |               |
|                                         |Mean              |Std. Deviation|Std. Error Mean|95% Confidence Interval of the Difference           |       |  |               |
|                                         |                  |              |               |-----------------------------------------|----------|       |  |               |
|                                         |                  |              |               |Lower                                    |Upper     |       |  |               |
|------|----------------------------------|------------------|--------------|---------------|-----------------------------------------|----------|-------|--|---------------|
|Pair 1|pMAPK_Infected - pMAPK_Noninjected|-269.31473        |42.38228      |17.30249       |-313.79220                               |-224.83726|-15.565|5 |.000           |
|------|----------------------------------|------------------|--------------|---------------|-----------------------------------------|----------|-------|--|---------------|
|Pair 2|ROI_Infected - ROI_Noninjetced    |-.14009           |.28078        |.11463         |-.43475                                  |.15456    |-1.222 |5 |.276           |
|---------------------------------------------------------------------------------------------------------------------------------------------------------------------------|
