# Supplementary material for: A corticostriatal deficit promotes temporal distortion of automatic action in ageing
Source: eLife. 2017 Oct 23;6:e29908. doi: 10.7554/eLife.29908 (PMC5677368; doi:10.7554/eLife.29908)
Supplement: Supplementary file 1. [file elife-29908-supp1.zip › StatsReport_files/StatsReport35_#elements.txt]

ANALYSIS OF THE NUMBER OF WITHIN-SEQUENCE AND SEQUENCE BOUNDARY ELEMENTS ON DAY 18

WS_IPI: within-sequence elements
SeqB_I: sequence boundary elements

TABULAR RESULTS

T-TEST GROUPS=Group('WT' 'Cre')
  /MISSING=ANALYSIS
  /VARIABLES=WS_IPI SeqB_I
  /CRITERIA=CI(.95).


T-Test
Notes
|-----------------------------------------------------|------------------------------------------------------------------------------------------------------------------------------------------------|
|Output Created                                       |13-SEP-2017 10:31:53                                                                                                                            |
|-----------------------------------------------------|------------------------------------------------------------------------------------------------------------------------------------------------|
|Comments                                             |                                                                                                                                                |
|----------------------|------------------------------|------------------------------------------------------------------------------------------------------------------------------------------------|
|Input                 |Data                          |
|                      |------------------------------|------------------------------------------------------------------------------------------------------------------------------------------------|
|                      |Active Dataset                |DataSet1                                                                                                                                        |
|                      |------------------------------|------------------------------------------------------------------------------------------------------------------------------------------------|
|                      |Filter                        |<none>                                                                                                                                          |
|                      |------------------------------|------------------------------------------------------------------------------------------------------------------------------------------------|
|                      |Weight                        |<none>                                                                                                                                          |
|                      |------------------------------|------------------------------------------------------------------------------------------------------------------------------------------------|
|                      |Split File                    |<none>                                                                                                                                          |
|                      |------------------------------|------------------------------------------------------------------------------------------------------------------------------------------------|
|                      |N of Rows in Working Data File|14                                                                                                                                              |
|----------------------|------------------------------|------------------------------------------------------------------------------------------------------------------------------------------------|
|Missing Value Handling|Definition of Missing         |User defined missing values are treated as missing.                                                                                             |
|                      |------------------------------|------------------------------------------------------------------------------------------------------------------------------------------------|
|                      |Cases Used                    |Statistics for each analysis are based on the cases with no missing or out-of-range data for any variable in the analysis.                      |
|-----------------------------------------------------|------------------------------------------------------------------------------------------------------------------------------------------------|
|Syntax                                               |T-TEST GROUPS=Group('WT' 'Cre')
  /MISSING=ANALYSIS
  /VARIABLES=WS_IPI SeqB_I
  /CRITERIA=CI(.95).                                             |
|----------------------|------------------------------|------------------------------------------------------------------------------------------------------------------------------------------------|
|Resources             |Processor Time                |00:00:00.00                                                                                                                                     |
|                      |------------------------------|------------------------------------------------------------------------------------------------------------------------------------------------|
|                      |Elapsed Time                  |00:00:00.01                                                                                                                                     |
|------------------------------------------------------------------------------------------------------------------------------------------------------------------------------------------------------|


Group Statistics
|------|-----|-|--------|--------------|---------------|
|      |Group|N|Mean    |Std. Deviation|Std. Error Mean|
|------|-----|-|--------|--------------|---------------|
|WS_IPI|WT   |7|452.1429|41.08702      |15.52943       |
|      |-----|-|--------|--------------|---------------|
|      |Cre  |7|415.8571|44.49130      |16.81613       |
|------|-----|-|--------|--------------|---------------|
|SeqB_I|WT   |7|22.2857 |1.79947       |.68014         |
|      |-----|-|--------|--------------|---------------|
|      |Cre  |7|21.4286 |2.29907       |.86897         |
|------------------------------------------------------|

Independent Samples Test
|----------------------------------|--------------------------------------------|--------------------------------------------------------------------------------------------------------------------------------------------|
|                                  |Levene's Test for Equality of Variances     |t-test for Equality of Means                                                                                                                |
|                                  |---------------------------------------|----|----------------------------|------|---------------|---------------|---------------------|--------------------------------------------------|
|                                  |F                                      |Sig.|t                           |df    |Sig. (2-tailed)|Mean Difference|Std. Error Difference|95% Confidence Interval of the Difference         |
|                                  |                                       |    |                            |      |               |               |                     |-----------------------------------------|--------|
|                                  |                                       |    |                            |      |               |               |                     |Lower                                    |Upper   |
|------|---------------------------|---------------------------------------|----|----------------------------|------|---------------|---------------|---------------------|-----------------------------------------|--------|
|WS_IPI|Equal variances assumed    |.032                                   |.861|1.585                       |12    |.139           |36.28571       |22.88986             |-13.58700                                |86.15843|
|      |---------------------------|---------------------------------------|----|----------------------------|------|---------------|---------------|---------------------|-----------------------------------------|--------|
|      |Equal variances not assumed|                                       |    |1.585                       |11.925|.139           |36.28571       |22.88986             |-13.62192                                |86.19335|
|------|---------------------------|---------------------------------------|----|----------------------------|------|---------------|---------------|---------------------|-----------------------------------------|--------|
|SeqB_I|Equal variances assumed    |.064                                   |.804|.777                        |12    |.452           |.85714         |1.10349              |-1.54715                                 |3.26144 |
|      |---------------------------|---------------------------------------|----|----------------------------|------|---------------|---------------|---------------------|-----------------------------------------|--------|
|      |Equal variances not assumed|                                       |    |.777                        |11.345|.453           |.85714         |1.10349              |-1.56263                                 |3.27692 |
|----------------------------------------------------------------------------------------------------------------------------------------------------------------------------------------------------------------------------|
