# Supplementary material for: A corticostriatal deficit promotes temporal distortion of automatic action in ageing
Source: eLife. 2017 Oct 23;6:e29908. doi: 10.7554/eLife.29908 (PMC5677368; doi:10.7554/eLife.29908)
Supplement: Supplementary file 1. [file elife-29908-supp1.zip › StatsReport_files/StatsReport36_SBoundInt.txt]

ANALYSIS OF SEQUENCE BOUNDARY INTERVALS ON DAY 18

TABULAR RESULTS

T-TEST GROUPS=Group('WT' 'CRE')
  /MISSING=ANALYSIS
  /VARIABLES=Day18
  /CRITERIA=CI(.95).


T-Test
Notes
|-----------------------------------------------------|---------------------------------------------------------------------------------------------------------------------------------------------|
|Output Created                                       |13-SEP-2017 11:26:09                                                                                                                         |
|-----------------------------------------------------|---------------------------------------------------------------------------------------------------------------------------------------------|
|Comments                                             |                                                                                                                                             |
|----------------------|------------------------------|---------------------------------------------------------------------------------------------------------------------------------------------|
|Input                 |Data                          |
|                      |------------------------------|---------------------------------------------------------------------------------------------------------------------------------------------|
|                      |Active Dataset                |DataSet1                                                                                                                                     |
|                      |------------------------------|---------------------------------------------------------------------------------------------------------------------------------------------|
|                      |Filter                        |<none>                                                                                                                                       |
|                      |------------------------------|---------------------------------------------------------------------------------------------------------------------------------------------|
|                      |Weight                        |<none>                                                                                                                                       |
|                      |------------------------------|---------------------------------------------------------------------------------------------------------------------------------------------|
|                      |Split File                    |<none>                                                                                                                                       |
|                      |------------------------------|---------------------------------------------------------------------------------------------------------------------------------------------|
|                      |N of Rows in Working Data File|14                                                                                                                                           |
|----------------------|------------------------------|---------------------------------------------------------------------------------------------------------------------------------------------|
|Missing Value Handling|Definition of Missing         |User defined missing values are treated as missing.                                                                                          |
|                      |------------------------------|---------------------------------------------------------------------------------------------------------------------------------------------|
|                      |Cases Used                    |Statistics for each analysis are based on the cases with no missing or out-of-range data for any variable in the analysis.                   |
|-----------------------------------------------------|---------------------------------------------------------------------------------------------------------------------------------------------|
|Syntax                                               |T-TEST GROUPS=Group('WT' 'CRE')
  /MISSING=ANALYSIS
  /VARIABLES=Day18
  /CRITERIA=CI(.95).                                                  |
|----------------------|------------------------------|---------------------------------------------------------------------------------------------------------------------------------------------|
|Resources             |Processor Time                |00:00:00.00                                                                                                                                  |
|                      |------------------------------|---------------------------------------------------------------------------------------------------------------------------------------------|
|                      |Elapsed Time                  |00:00:00.01                                                                                                                                  |
|---------------------------------------------------------------------------------------------------------------------------------------------------------------------------------------------------|


Group Statistics
|-----|-----|-|------|--------------|---------------|
|     |Group|N|Mean  |Std. Deviation|Std. Error Mean|
|-----|-----|-|------|--------------|---------------|
|Day18|WT   |7|7.2713|1.77291       |.67010         |
|     |-----|-|------|--------------|---------------|
|     |CRE  |7|6.0260|1.45811       |.55112         |
|---------------------------------------------------|

Independent Samples Test
|---------------------------------|--------------------------------------------|-------------------------------------------------------------------------------------------------------------------------------------------|
|                                 |Levene's Test for Equality of Variances     |t-test for Equality of Means                                                                                                               |
|                                 |---------------------------------------|----|----------------------------|------|---------------|---------------|---------------------|-------------------------------------------------|
|                                 |F                                      |Sig.|t                           |df    |Sig. (2-tailed)|Mean Difference|Std. Error Difference|95% Confidence Interval of the Difference        |
|                                 |                                       |    |                            |      |               |               |                     |-----------------------------------------|-------|
|                                 |                                       |    |                            |      |               |               |                     |Lower                                    |Upper  |
|-----|---------------------------|---------------------------------------|----|----------------------------|------|---------------|---------------|---------------------|-----------------------------------------|-------|
|Day18|Equal variances assumed    |.102                                   |.755|1.435                       |12    |.177           |1.24534        |.86762               |-.64503                                  |3.13572|
|     |---------------------------|---------------------------------------|----|----------------------------|------|---------------|---------------|---------------------|-----------------------------------------|-------|
|     |Equal variances not assumed|                                       |    |1.435                       |11.569|.178           |1.24534        |.86762               |-.65287                                  |3.14356|
|--------------------------------------------------------------------------------------------------------------------------------------------------------------------------------------------------------------------------|
