# Supplementary material for: A corticostriatal deficit promotes temporal distortion of automatic action in ageing
Source: eLife. 2017 Oct 23;6:e29908. doi: 10.7554/eLife.29908 (PMC5677368; doi:10.7554/eLife.29908)
Supplement: Supplementary file 1. [file elife-29908-supp1.zip › StatsReport_files/StatsReport37_DRD1aCRE_SeqRate.txt]

ANALYSIS OF SEQUENCE RATE DURING INSTRUMENTAL CONDITIONING

Test: Two-way mixed ANOVA
Factors: within-subject: training; between-subjects: group.

NARRATIVE RESULTS

The results show that the number of sequences per minute (Seq_Rate) significantly varied as instrumental training progressed in both groups: F(2.926,35.111)= 5.277, p = 0.004. There was no significant 
Training*Group interaction F(2.926,35.111)= 0.197, p = 0.894), suggesting that hM4Di(+) and hM4Di(-) aged mice equivalent decreases of sequence rates from day 10 to day 17 (CNO tratment). However, a 
significant between subjects effect suggests that the overall number of sequences per minute was higher in the hM4Di(+) group (F(1,12) = 6.380, p = 0.27).


TABULAR RESULTS

GLM Day10 Day11 Day12 Day13 Day14 Day15 Day16 Day17 BY Group
  /WSFACTOR=Day 8 Polynomial
  /MEASURE=Seq_rate
  /METHOD=SSTYPE(3)
  /PRINT=DESCRIPTIVE
  /CRITERIA=ALPHA(.05)
  /WSDESIGN=Day
  /DESIGN=Group.


General Linear Model
Notes
|-----------------------------------------------------|--------------------------------------------------------------------------------------------------------------------------------------------------------------------------------------------------------------|
|Output Created                                       |11-SEP-2017 12:04:08                                                                                                                                                                                          |
|-----------------------------------------------------|--------------------------------------------------------------------------------------------------------------------------------------------------------------------------------------------------------------|
|Comments                                             |                                                                                                                                                                                                              |
|----------------------|------------------------------|--------------------------------------------------------------------------------------------------------------------------------------------------------------------------------------------------------------|
|Input                 |Data                          |
|                      |------------------------------|--------------------------------------------------------------------------------------------------------------------------------------------------------------------------------------------------------------|
|                      |Active Dataset                |DataSet1                                                                                                                                                                                                      |
|                      |------------------------------|--------------------------------------------------------------------------------------------------------------------------------------------------------------------------------------------------------------|
|                      |Filter                        |<none>                                                                                                                                                                                                        |
|                      |------------------------------|--------------------------------------------------------------------------------------------------------------------------------------------------------------------------------------------------------------|
|                      |Weight                        |<none>                                                                                                                                                                                                        |
|                      |------------------------------|--------------------------------------------------------------------------------------------------------------------------------------------------------------------------------------------------------------|
|                      |Split File                    |<none>                                                                                                                                                                                                        |
|                      |------------------------------|--------------------------------------------------------------------------------------------------------------------------------------------------------------------------------------------------------------|
|                      |N of Rows in Working Data File|14                                                                                                                                                                                                            |
|----------------------|------------------------------|--------------------------------------------------------------------------------------------------------------------------------------------------------------------------------------------------------------|
|Missing Value Handling|Definition of Missing         |User-defined missing values are treated as missing.                                                                                                                                                           |
|                      |------------------------------|--------------------------------------------------------------------------------------------------------------------------------------------------------------------------------------------------------------|
|                      |Cases Used                    |Statistics are based on all cases with valid data for all variables in the model.                                                                                                                             |
|-----------------------------------------------------|--------------------------------------------------------------------------------------------------------------------------------------------------------------------------------------------------------------|
|Syntax                                               |GLM Day10 Day11 Day12 Day13 Day14 Day15 Day16 Day17 BY Group
  /WSFACTOR=Day 8 Polynomial
  /MEASURE=Seq_rate
  /METHOD=SSTYPE(3)
  /PRINT=DESCRIPTIVE
  /CRITERIA=ALPHA(.05)
  /WSDESIGN=Day
  /DESIGN=Group.|
|----------------------|------------------------------|--------------------------------------------------------------------------------------------------------------------------------------------------------------------------------------------------------------|
|Resources             |Processor Time                |00:00:00.00                                                                                                                                                                                                   |
|                      |------------------------------|--------------------------------------------------------------------------------------------------------------------------------------------------------------------------------------------------------------|
|                      |Elapsed Time                  |00:00:00.01                                                                                                                                                                                                   |
|--------------------------------------------------------------------------------------------------------------------------------------------------------------------------------------------------------------------------------------------------------------------|

Within-Subjects Factors
Measure:   Seq_rate 
|---|------------------|
|Day|Dependent Variable|
|---|------------------|
|1  |Day10             |
|---|------------------|
|2  |Day11             |
|---|------------------|
|3  |Day12             |
|---|------------------|
|4  |Day13             |
|---|------------------|
|5  |Day14             |
|---|------------------|
|6  |Day15             |
|---|------------------|
|7  |Day16             |
|---|------------------|
|8  |Day17             |
|----------------------|

Between-Subjects Factors
|---------|-|
|         |N|
|-----|---|-|
|Group|Cre|7|
|     |---|-|
|     |WT |7|
|-----------|

Descriptive Statistics
|-----|-----|------|--------------|--|
|     |Group|Mean  |Std. Deviation|N |
|-----|-----|------|--------------|--|
|Day10|Cre  |3.7365|1.07885       |7 |
|     |-----|------|--------------|--|
|     |WT   |3.3677|1.11858       |7 |
|     |-----|------|--------------|--|
|     |Total|3.5521|1.07299       |14|
|-----|-----|------|--------------|--|
|Day11|Cre  |3.3679|.86382        |7 |
|     |-----|------|--------------|--|
|     |WT   |2.7557|1.11727       |7 |
|     |-----|------|--------------|--|
|     |Total|3.0618|1.01065       |14|
|-----|-----|------|--------------|--|
|Day12|Cre  |2.9287|.68337        |7 |
|     |-----|------|--------------|--|
|     |WT   |2.2192|.59299        |7 |
|     |-----|------|--------------|--|
|     |Total|2.5740|.71650        |14|
|-----|-----|------|--------------|--|
|Day13|Cre  |2.7127|1.01340       |7 |
|     |-----|------|--------------|--|
|     |WT   |1.8493|.59122        |7 |
|     |-----|------|--------------|--|
|     |Total|2.2810|.91434        |14|
|-----|-----|------|--------------|--|
|Day14|Cre  |2.8855|.60166        |7 |
|     |-----|------|--------------|--|
|     |WT   |2.2591|.57950        |7 |
|     |-----|------|--------------|--|
|     |Total|2.5723|.65401        |14|
|-----|-----|------|--------------|--|
|Day15|Cre  |3.0960|.51419        |7 |
|     |-----|------|--------------|--|
|     |WT   |2.4508|.65737        |7 |
|     |-----|------|--------------|--|
|     |Total|2.7734|.65843        |14|
|-----|-----|------|--------------|--|
|Day16|Cre  |2.8992|.58021        |7 |
|     |-----|------|--------------|--|
|     |WT   |2.0573|.66625        |7 |
|     |-----|------|--------------|--|
|     |Total|2.4783|.74236        |14|
|-----|-----|------|--------------|--|
|Day17|Cre  |2.9660|.78428        |7 |
|     |-----|------|--------------|--|
|     |WT   |2.2545|.70354        |7 |
|     |-----|------|--------------|--|
|     |Total|2.6103|.80538        |14|
|------------------------------------|

Multivariate Testsa
|------------------------------|-----|------|-------------|--------|----|
|Effect                        |Value|F     |Hypothesis df|Error df|Sig.|
|-----------|------------------|-----|------|-------------|--------|----|
|Day        |Pillai's Trace    |.862 |5.372b|7.000        |6.000   |.029|
|           |------------------|-----|------|-------------|--------|----|
|           |Wilks' Lambda     |.138 |5.372b|7.000        |6.000   |.029|
|           |------------------|-----|------|-------------|--------|----|
|           |Hotelling's Trace |6.268|5.372b|7.000        |6.000   |.029|
|           |------------------|-----|------|-------------|--------|----|
|           |Roy's Largest Root|6.268|5.372b|7.000        |6.000   |.029|
|-----------|------------------|-----|------|-------------|--------|----|
|Day * Group|Pillai's Trace    |.260 |.301b |7.000        |6.000   |.929|
|           |------------------|-----|------|-------------|--------|----|
|           |Wilks' Lambda     |.740 |.301b |7.000        |6.000   |.929|
|           |------------------|-----|------|-------------|--------|----|
|           |Hotelling's Trace |.352 |.301b |7.000        |6.000   |.929|
|           |------------------|-----|------|-------------|--------|----|
|           |Roy's Largest Root|.352 |.301b |7.000        |6.000   |.929|
|-----------------------------------------------------------------------|
 a Design: Intercept + Group 
 Within Subjects Design: Day
 b Exact statistic

Mauchly's Test of Sphericitya
Measure:   Seq_rate 
|----------------------|-----------|------------------|--|----|------------------------------------------|
|Within Subjects Effect|Mauchly's W|Approx. Chi-Square|df|Sig.|Epsilonb                                  |
|                      |           |                  |  |    |------------------|-----------|-----------|
|                      |           |                  |  |    |Greenhouse-Geisser|Huynh-Feldt|Lower-bound|
|----------------------|-----------|------------------|--|----|------------------|-----------|-----------|
|Day                   |.002       |56.865            |27|.001|.418              |.613       |.143       |
|--------------------------------------------------------------------------------------------------------|
Tests the null hypothesis that the error covariance matrix of the orthonormalized transformed dependent variables is proportional to an identity matrix.
 a Design: Intercept + Group 
 Within Subjects Design: Day
 b May be used to adjust the degrees of freedom for the averaged tests of significance. Corrected tests are displayed in the Tests of Within-Subjects Effects table.

Tests of Within-Subjects Effects
Measure:   Seq_rate 
|------------------------------|-----------------------|------|-----------|-----|----|
|Source                        |Type III Sum of Squares|df    |Mean Square|F    |Sig.|
|-----------|------------------|-----------------------|------|-----------|-----|----|
|Day        |Sphericity Assumed|15.623                 |7     |2.232      |5.277|.000|
|           |------------------|-----------------------|------|-----------|-----|----|
|           |Greenhouse-Geisser|15.623                 |2.926 |5.340      |5.277|.004|
|           |------------------|-----------------------|------|-----------|-----|----|
|           |Huynh-Feldt       |15.623                 |4.294 |3.638      |5.277|.001|
|           |------------------|-----------------------|------|-----------|-----|----|
|           |Lower-bound       |15.623                 |1.000 |15.623     |5.277|.040|
|-----------|------------------|-----------------------|------|-----------|-----|----|
|Day * Group|Sphericity Assumed|.584                   |7     |.083       |.197 |.985|
|           |------------------|-----------------------|------|-----------|-----|----|
|           |Greenhouse-Geisser|.584                   |2.926 |.199       |.197 |.894|
|           |------------------|-----------------------|------|-----------|-----|----|
|           |Huynh-Feldt       |.584                   |4.294 |.136       |.197 |.947|
|           |------------------|-----------------------|------|-----------|-----|----|
|           |Lower-bound       |.584                   |1.000 |.584       |.197 |.665|
|-----------|------------------|-----------------------|------|-----------|-----|----|
|Error(Day) |Sphericity Assumed|35.528                 |84    |.423       |     |    |
|           |------------------|-----------------------|------|-----------|-----|----|
|           |Greenhouse-Geisser|35.528                 |35.111|1.012      |     |    |
|           |------------------|-----------------------|------|-----------|-----|----|
|           |Huynh-Feldt       |35.528                 |51.526|.690       |     |    |
|           |------------------|-----------------------|------|-----------|-----|----|
|           |Lower-bound       |35.528                 |12.000|2.961      |     |    |
|------------------------------------------------------------------------------------|

Tests of Within-Subjects Contrasts
Measure:   Seq_rate 
|-----------|---------|-----------------------|--|-----------|------|----|
|Source     |Day      |Type III Sum of Squares|df|Mean Square|F     |Sig.|
|-----------|---------|-----------------------|--|-----------|------|----|
|Day        |Linear   |6.193                  |1 |6.193      |8.134 |.015|
|           |---------|-----------------------|--|-----------|------|----|
|           |Quadratic|5.836                  |1 |5.836      |19.074|.001|
|           |---------|-----------------------|--|-----------|------|----|
|           |Cubic    |1.874                  |1 |1.874      |2.181 |.165|
|           |---------|-----------------------|--|-----------|------|----|
|           |Order 4  |.035                   |1 |.035       |.136  |.719|
|           |---------|-----------------------|--|-----------|------|----|
|           |Order 5  |1.364                  |1 |1.364      |3.883 |.072|
|           |---------|-----------------------|--|-----------|------|----|
|           |Order 6  |.286                   |1 |.286       |.798  |.389|
|           |---------|-----------------------|--|-----------|------|----|
|           |Order 7  |.033                   |1 |.033       |.522  |.484|
|-----------|---------|-----------------------|--|-----------|------|----|
|Day * Group|Linear   |.202                   |1 |.202       |.266  |.615|
|           |---------|-----------------------|--|-----------|------|----|
|           |Quadratic|.130                   |1 |.130       |.424  |.527|
|           |---------|-----------------------|--|-----------|------|----|
|           |Cubic    |.077                   |1 |.077       |.090  |.770|
|           |---------|-----------------------|--|-----------|------|----|
|           |Order 4  |.023                   |1 |.023       |.087  |.773|
|           |---------|-----------------------|--|-----------|------|----|
|           |Order 5  |.091                   |1 |.091       |.259  |.620|
|           |---------|-----------------------|--|-----------|------|----|
|           |Order 6  |.028                   |1 |.028       |.078  |.785|
|           |---------|-----------------------|--|-----------|------|----|
|           |Order 7  |.033                   |1 |.033       |.512  |.488|
|-----------|---------|-----------------------|--|-----------|------|----|
|Error(Day) |Linear   |9.138                  |12|.761       |      |    |
|           |---------|-----------------------|--|-----------|------|----|
|           |Quadratic|3.672                  |12|.306       |      |    |
|           |---------|-----------------------|--|-----------|------|----|
|           |Cubic    |10.310                 |12|.859       |      |    |
|           |---------|-----------------------|--|-----------|------|----|
|           |Order 4  |3.123                  |12|.260       |      |    |
|           |---------|-----------------------|--|-----------|------|----|
|           |Order 5  |4.217                  |12|.351       |      |    |
|           |---------|-----------------------|--|-----------|------|----|
|           |Order 6  |4.298                  |12|.358       |      |    |
|           |---------|-----------------------|--|-----------|------|----|
|           |Order 7  |.770                   |12|.064       |      |    |
|------------------------------------------------------------------------|

Tests of Between-Subjects Effects
Measure:   Seq_rate 
Transformed Variable:   Average 
|---------|-----------------------|--|-----------|-------|----|
|Source   |Type III Sum of Squares|df|Mean Square|F      |Sig.|
|---------|-----------------------|--|-----------|-------|----|
|Intercept|839.553                |1 |839.553    |423.120|.000|
|---------|-----------------------|--|-----------|-------|----|
|Group    |12.659                 |1 |12.659     |6.380  |.027|
|---------|-----------------------|--|-----------|-------|----|
|Error    |23.810                 |12|1.984      |       |    |
|-------------------------------------------------------------|
