# Supplementary material for: A corticostriatal deficit promotes temporal distortion of automatic action in ageing
Source: eLife. 2017 Oct 23;6:e29908. doi: 10.7554/eLife.29908 (PMC5677368; doi:10.7554/eLife.29908)
Supplement: Supplementary file 1. [file elife-29908-supp1.zip › StatsReport_files/StatsReport4_LHAquisition.txt]

ANALYSIS OF PERFORMANCE DURING ACQUISITION OF LEVER HOLD INSTRUMENTAL CONDITIONING (Young & Aged)


NARRATIVE RESULTS
The results show that the time of lever hold significantly varied as instrumental training progressed in both age groups: F(16,176) = 73.471, p < 0.001. However, there was a
strong training*age interaction, indicating that the age of the animals significantly affected their performance upon training: F(16,176) = 16.796, p < 0.001. Simple effects
analyses, however, confirmed that despite these differences, both groups elevted their performance throughout training (Young: F(16,112) = 69.387, p < 0.001; Aged: F(16,64) =
51.33, p < 0.001).

NOTE: There are missing data points on days 10 and 15 affecting 2 different aged mice which affected the sample size of the repeated measure analysis from 7 to 5 (see \Experiment
summary - Exclusions in SourceData2_JBG015_LHtimestamp). Additional effect size estimations and power are performed (see tests below).

TABULAR RESULTS

TEST 1: Two-way mixed ANOVA
Factors: within-subject: training; between-subjects: Age.

GLM Day1 Day2 Day3 Day4 Day5 Day6 Day7 Day8 Day9 Day10 Day11 Day12 Day13 Day14 Day15 Day16 Day17 BY
    Age
  /WSFACTOR=Training_day 17 Polynomial
  /MEASURE=LeverHold_sec
  /METHOD=SSTYPE(3)
  /PRINT=DESCRIPTIVE ETASQ OPOWER
  /CRITERIA=ALPHA(.05)
  /WSDESIGN=Training_day
  /DESIGN=Age.


General Linear Model
Notes
|-----------------------------------------------------|-----------------------------------------------------------------------------------------------------------------------------------------------------------------------------------------------------------------------------------------------------------------------------------|
|Output Created                                       |23-DEC-2016 11:21:07                                                                                                                                                                                                                                                               |
|-----------------------------------------------------|-----------------------------------------------------------------------------------------------------------------------------------------------------------------------------------------------------------------------------------------------------------------------------------|
|Comments                                             |                                                                                                                                                                                                                                                                                   |
|----------------------|------------------------------|-----------------------------------------------------------------------------------------------------------------------------------------------------------------------------------------------------------------------------------------------------------------------------------|
|Input                 |Data                          |\LH_Aquisition.sav                                                                                                                                                                     |
|                      |------------------------------|-----------------------------------------------------------------------------------------------------------------------------------------------------------------------------------------------------------------------------------------------------------------------------------|
|                      |Active Dataset                |DataSet1                                                                                                                                                                                                                                                                           |
|                      |------------------------------|-----------------------------------------------------------------------------------------------------------------------------------------------------------------------------------------------------------------------------------------------------------------------------------|
|                      |Filter                        |<none>                                                                                                                                                                                                                                                                             |
|                      |------------------------------|-----------------------------------------------------------------------------------------------------------------------------------------------------------------------------------------------------------------------------------------------------------------------------------|
|                      |Weight                        |<none>                                                                                                                                                                                                                                                                             |
|                      |------------------------------|-----------------------------------------------------------------------------------------------------------------------------------------------------------------------------------------------------------------------------------------------------------------------------------|
|                      |Split File                    |<none>                                                                                                                                                                                                                                                                             |
|                      |------------------------------|-----------------------------------------------------------------------------------------------------------------------------------------------------------------------------------------------------------------------------------------------------------------------------------|
|                      |N of Rows in Working Data File|16                                                                                                                                                                                                                                                                                 |
|----------------------|------------------------------|-----------------------------------------------------------------------------------------------------------------------------------------------------------------------------------------------------------------------------------------------------------------------------------|
|Missing Value Handling|Definition of Missing         |User-defined missing values are treated as missing.                                                                                                                                                                                                                                |
|                      |------------------------------|-----------------------------------------------------------------------------------------------------------------------------------------------------------------------------------------------------------------------------------------------------------------------------------|
|                      |Cases Used                    |Statistics are based on all cases with valid data for all variables in the model.                                                                                                                                                                                                  |
|-----------------------------------------------------|-----------------------------------------------------------------------------------------------------------------------------------------------------------------------------------------------------------------------------------------------------------------------------------|
|Syntax                                               |GLM Day1 Day2 Day3 Day4 Day5 Day6 Day7 Day8 Day9 Day10 Day11 Day12 Day13 Day14 Day15 Day16 Day17 BY
    Age
  /WSFACTOR=Training_day 17 Polynomial
  /MEASURE=LeverHold_sec
  /METHOD=SSTYPE(3)
  /PRINT=DESCRIPTIVE
  /CRITERIA=ALPHA(.05)
  /WSDESIGN=Training_day
  /DESIGN=Age.|
|----------------------|------------------------------|-----------------------------------------------------------------------------------------------------------------------------------------------------------------------------------------------------------------------------------------------------------------------------------|
|Resources             |Processor Time                |00:00:00.02                                                                                                                                                                                                                                                                        |
|                      |------------------------------|-----------------------------------------------------------------------------------------------------------------------------------------------------------------------------------------------------------------------------------------------------------------------------------|
|                      |Elapsed Time                  |00:00:00.02                                                                                                                                                                                                                                                                        |
|-----------------------------------------------------------------------------------------------------------------------------------------------------------------------------------------------------------------------------------------------------------------------------------------------------------------------------------------|


Within-Subjects Factors
Measure:   LeverHold_sec 
|------------|------------------|
|Training_day|Dependent Variable|
|------------|------------------|
|1           |Day1              |
|------------|------------------|
|2           |Day2              |
|------------|------------------|
|3           |Day3              |
|------------|------------------|
|4           |Day4              |
|------------|------------------|
|5           |Day5              |
|------------|------------------|
|6           |Day6              |
|------------|------------------|
|7           |Day7              |
|------------|------------------|
|8           |Day8              |
|------------|------------------|
|9           |Day9              |
|------------|------------------|
|10          |Day10             |
|------------|------------------|
|11          |Day11             |
|------------|------------------|
|12          |Day12             |
|------------|------------------|
|13          |Day13             |
|------------|------------------|
|14          |Day14             |
|------------|------------------|
|15          |Day15             |
|------------|------------------|
|16          |Day16             |
|------------|------------------|
|17          |Day17             |
|-------------------------------|

Between-Subjects Factors
|---------|-|
|         |N|
|---|-----|-|
|Age|Aged |5|
|   |-----|-|
|   |Young|8|
|-----------|

Descriptive Statistics
|-----|-----|------|--------------|--|
|     |Age  |Mean  |Std. Deviation|N |
|-----|-----|------|--------------|--|
|Day1 |Aged |.0000 |.00000        |5 |
|     |-----|------|--------------|--|
|     |Young|.0000 |.00000        |8 |
|     |-----|------|--------------|--|
|     |Total|.0000 |.00000        |13|
|-----|-----|------|--------------|--|
|Day2 |Aged |.0000 |.00000        |5 |
|     |-----|------|--------------|--|
|     |Young|.0000 |.00000        |8 |
|     |-----|------|--------------|--|
|     |Total|.0000 |.00000        |13|
|-----|-----|------|--------------|--|
|Day3 |Aged |.0000 |.00000        |5 |
|     |-----|------|--------------|--|
|     |Young|.0000 |.00000        |8 |
|     |-----|------|--------------|--|
|     |Total|.0000 |.00000        |13|
|-----|-----|------|--------------|--|
|Day4 |Aged |.1780 |.04087        |5 |
|     |-----|------|--------------|--|
|     |Young|.2063 |.05630        |8 |
|     |-----|------|--------------|--|
|     |Total|.1954 |.05109        |13|
|-----|-----|------|--------------|--|
|Day5 |Aged |.1960 |.01517        |5 |
|     |-----|------|--------------|--|
|     |Young|.2225 |.03732        |8 |
|     |-----|------|--------------|--|
|     |Total|.2123 |.03270        |13|
|-----|-----|------|--------------|--|
|Day6 |Aged |.1660 |.01342        |5 |
|     |-----|------|--------------|--|
|     |Young|.1913 |.05027        |8 |
|     |-----|------|--------------|--|
|     |Total|.1815 |.04120        |13|
|-----|-----|------|--------------|--|
|Day7 |Aged |.3560 |.06504        |5 |
|     |-----|------|--------------|--|
|     |Young|.4488 |.08219        |8 |
|     |-----|------|--------------|--|
|     |Total|.4131 |.08693        |13|
|-----|-----|------|--------------|--|
|Day8 |Aged |.3560 |.07701        |5 |
|     |-----|------|--------------|--|
|     |Young|.4338 |.06844        |8 |
|     |-----|------|--------------|--|
|     |Total|.4038 |.07911        |13|
|-----|-----|------|--------------|--|
|Day9 |Aged |.3660 |.06542        |5 |
|     |-----|------|--------------|--|
|     |Young|.4275 |.05701        |8 |
|     |-----|------|--------------|--|
|     |Total|.4038 |.06552        |13|
|-----|-----|------|--------------|--|
|Day10|Aged |.4480 |.10159        |5 |
|     |-----|------|--------------|--|
|     |Young|.8263 |.14841        |8 |
|     |-----|------|--------------|--|
|     |Total|.6808 |.23016        |13|
|-----|-----|------|--------------|--|
|Day11|Aged |.5360 |.11887        |5 |
|     |-----|------|--------------|--|
|     |Young|.8250 |.17509        |8 |
|     |-----|------|--------------|--|
|     |Total|.7138 |.20978        |13|
|-----|-----|------|--------------|--|
|Day12|Aged |.5800 |.16985        |5 |
|     |-----|------|--------------|--|
|     |Young|.9063 |.12374        |8 |
|     |-----|------|--------------|--|
|     |Total|.7808 |.21411        |13|
|-----|-----|------|--------------|--|
|Day13|Aged |.5960 |.12219        |5 |
|     |-----|------|--------------|--|
|     |Young|1.2663|.34130        |8 |
|     |-----|------|--------------|--|
|     |Total|1.0085|.43372        |13|
|-----|-----|------|--------------|--|
|Day14|Aged |.6380 |.12755        |5 |
|     |-----|------|--------------|--|
|     |Young|1.3013|.33125        |8 |
|     |-----|------|--------------|--|
|     |Total|1.0462|.42688        |13|
|-----|-----|------|--------------|--|
|Day15|Aged |.5880 |.13809        |5 |
|     |-----|------|--------------|--|
|     |Young|1.2850|.31727        |8 |
|     |-----|------|--------------|--|
|     |Total|1.0169|.43548        |13|
|-----|-----|------|--------------|--|
|Day16|Aged |.5600 |.11726        |5 |
|     |-----|------|--------------|--|
|     |Young|1.6250|.44065        |8 |
|     |-----|------|--------------|--|
|     |Total|1.2154|.63928        |13|
|-----|-----|------|--------------|--|
|Day17|Aged |.5900 |.10440        |5 |
|     |-----|------|--------------|--|
|     |Young|1.7038|.51533        |8 |
|     |-----|------|--------------|--|
|     |Total|1.2754|.69037        |13|
|------------------------------------|

Multivariate Testsa
|-------------------------------------|-----|-|-------------|--------|----|
|Effect                               |Value|F|Hypothesis df|Error df|Sig.|
|------------------|------------------|-----|-|-------------|--------|----|
|Training_day      |Pillai's Trace    |.b   |.|.            |.       |.   |
|                  |------------------|-----|-|-------------|--------|----|
|                  |Wilks' Lambda     |.b   |.|.            |.       |.   |
|                  |------------------|-----|-|-------------|--------|----|
|                  |Hotelling's Trace |.b   |.|.            |.       |.   |
|                  |------------------|-----|-|-------------|--------|----|
|                  |Roy's Largest Root|.b   |.|.            |.       |.   |
|------------------|------------------|-----|-|-------------|--------|----|
|Training_day * Age|Pillai's Trace    |.b   |.|.            |.       |.   |
|                  |------------------|-----|-|-------------|--------|----|
|                  |Wilks' Lambda     |.b   |.|.            |.       |.   |
|                  |------------------|-----|-|-------------|--------|----|
|                  |Hotelling's Trace |.b   |.|.            |.       |.   |
|                  |------------------|-----|-|-------------|--------|----|
|                  |Roy's Largest Root|.b   |.|.            |.       |.   |
|-------------------------------------------------------------------------|
 a Design: Intercept + Age 
 Within Subjects Design: Training_day
 b Cannot produce multivariate test statistics because of insufficient residual degrees of freedom.

Mauchly's Test of Sphericitya
Measure:   LeverHold_sec 
|----------------------|-----------|------------------|---|----|------------------------------------------|
|Within Subjects Effect|Mauchly's W|Approx. Chi-Square|df |Sig.|Epsilonb                                  |
|                      |           |                  |   |    |------------------|-----------|-----------|
|                      |           |                  |   |    |Greenhouse-Geisser|Huynh-Feldt|Lower-bound|
|----------------------|-----------|------------------|---|----|------------------|-----------|-----------|
|Training_day          |.000       |.                 |135|.   |.119              |.157       |.063       |
|---------------------------------------------------------------------------------------------------------|
Tests the null hypothesis that the error covariance matrix of the orthonormalized transformed dependent variables is proportional to an identity matrix.
 a Design: Intercept + Age 
 Within Subjects Design: Training_day
 b May be used to adjust the degrees of freedom for the averaged tests of significance. Corrected tests are displayed in the Tests of Within-Subjects Effects table.

Tests of Within-Subjects Effects
Measure:   LeverHold_sec 
|--------------------------------------|-----------------------|------|-----------|------|----|-------------------|------------------|---------------|
|Source                                |Type III Sum of Squares|df    |Mean Square|F     |Sig.|Partial Eta Squared|Noncent. Parameter|Observed Powera|
|-------------------|------------------|-----------------------|------|-----------|------|----|-------------------|------------------|---------------|
|Training_day       |Sphericity Assumed|31.149                 |16    |1.947      |73.471|.000|.870               |1175.535          |1.000          |
|                   |------------------|-----------------------|------|-----------|------|----|-------------------|------------------|---------------|
|                   |Greenhouse-Geisser|31.149                 |1.906 |16.339     |73.471|.000|.870               |140.062           |1.000          |
|                   |------------------|-----------------------|------|-----------|------|----|-------------------|------------------|---------------|
|                   |Huynh-Feldt       |31.149                 |2.505 |12.433     |73.471|.000|.870               |184.070           |1.000          |
|                   |------------------|-----------------------|------|-----------|------|----|-------------------|------------------|---------------|
|                   |Lower-bound       |31.149                 |1.000 |31.149     |73.471|.000|.870               |73.471            |1.000          |
|-------------------|------------------|-----------------------|------|-----------|------|----|-------------------|------------------|---------------|
|Training_day * Age |Sphericity Assumed|7.121                  |16    |.445       |16.796|.000|.604               |268.732           |1.000          |
|                   |------------------|-----------------------|------|-----------|------|----|-------------------|------------------|---------------|
|                   |Greenhouse-Geisser|7.121                  |1.906 |3.735      |16.796|.000|.604               |32.019            |.999           |
|                   |------------------|-----------------------|------|-----------|------|----|-------------------|------------------|---------------|
|                   |Huynh-Feldt       |7.121                  |2.505 |2.842      |16.796|.000|.604               |42.079            |1.000          |
|                   |------------------|-----------------------|------|-----------|------|----|-------------------|------------------|---------------|
|                   |Lower-bound       |7.121                  |1.000 |7.121      |16.796|.002|.604               |16.796            |.961           |
|-------------------|------------------|-----------------------|------|-----------|------|----|-------------------|------------------|---------------|
|Error(Training_day)|Sphericity Assumed|4.664                  |176   |.026       |      |    |                   |                  |               |
|                   |------------------|-----------------------|------|-----------|------|----|-------------------|------------------|---------------|
|                   |Greenhouse-Geisser|4.664                  |20.970|.222       |      |    |                   |                  |               |
|                   |------------------|-----------------------|------|-----------|------|----|-------------------|------------------|---------------|
|                   |Huynh-Feldt       |4.664                  |27.559|.169       |      |    |                   |                  |               |
|                   |------------------|-----------------------|------|-----------|------|----|-------------------|------------------|---------------|
|                   |Lower-bound       |4.664                  |11.000|.424       |      |    |                   |                  |               |
|----------------------------------------------------------------------------------------------------------------------------------------------------|
a Computed using alpha = .05

Tests of Within-Subjects Contrasts
Measure:   LeverHold_sec 
|-------------------|------------|-----------------------|--|-----------|-------|----|-------------------|------------------|---------------|
|Source             |Training_day|Type III Sum of Squares|df|Mean Square|F      |Sig.|Partial Eta Squared|Noncent. Parameter|Observed Powera|
|-------------------|------------|-----------------------|--|-----------|-------|----|-------------------|------------------|---------------|
|Training_day       |Linear      |30.330                 |1 |30.330     |138.026|.000|.926               |138.026           |1.000          |
|                   |------------|-----------------------|--|-----------|-------|----|-------------------|------------------|---------------|
|                   |Quadratic   |.095                   |1 |.095       |1.322  |.275|.107               |1.322             |.183           |
|                   |------------|-----------------------|--|-----------|-------|----|-------------------|------------------|---------------|
|                   |Cubic       |.128                   |1 |.128       |7.574  |.019|.408               |7.574             |.708           |
|                   |------------|-----------------------|--|-----------|-------|----|-------------------|------------------|---------------|
|                   |Order 4     |.003                   |1 |.003       |.438   |.522|.038               |.438              |.093           |
|                   |------------|-----------------------|--|-----------|-------|----|-------------------|------------------|---------------|
|                   |Order 5     |.001                   |1 |.001       |.117   |.738|.011               |.117              |.061           |
|                   |------------|-----------------------|--|-----------|-------|----|-------------------|------------------|---------------|
|                   |Order 6     |.088                   |1 |.088       |12.403 |.005|.530               |12.403            |.893           |
|                   |------------|-----------------------|--|-----------|-------|----|-------------------|------------------|---------------|
|                   |Order 7     |.004                   |1 |.004       |.461   |.511|.040               |.461              |.095           |
|                   |------------|-----------------------|--|-----------|-------|----|-------------------|------------------|---------------|
|                   |Order 8     |.006                   |1 |.006       |.618   |.448|.053               |.618              |.111           |
|                   |------------|-----------------------|--|-----------|-------|----|-------------------|------------------|---------------|
|                   |Order 9     |.015                   |1 |.015       |.750   |.405|.064               |.750              |.124           |
|                   |------------|-----------------------|--|-----------|-------|----|-------------------|------------------|---------------|
|                   |Order 10    |.069                   |1 |.069       |4.531  |.057|.292               |4.531             |.493           |
|                   |------------|-----------------------|--|-----------|-------|----|-------------------|------------------|---------------|
|                   |Order 11    |.001                   |1 |.001       |.083   |.779|.007               |.083              |.058           |
|                   |------------|-----------------------|--|-----------|-------|----|-------------------|------------------|---------------|
|                   |Order 12    |.165                   |1 |.165       |18.367 |.001|.625               |18.367            |.973           |
|                   |------------|-----------------------|--|-----------|-------|----|-------------------|------------------|---------------|
|                   |Order 13    |.039                   |1 |.039       |6.391  |.028|.367               |6.391             |.635           |
|                   |------------|-----------------------|--|-----------|-------|----|-------------------|------------------|---------------|
|                   |Order 14    |.157                   |1 |.157       |26.465 |.000|.706               |26.465            |.997           |
|                   |------------|-----------------------|--|-----------|-------|----|-------------------|------------------|---------------|
|                   |Order 15    |.043                   |1 |.043       |5.705  |.036|.342               |5.705             |.586           |
|                   |------------|-----------------------|--|-----------|-------|----|-------------------|------------------|---------------|
|                   |Order 16    |.006                   |1 |.006       |1.762  |.211|.138               |1.762             |.228           |
|-------------------|------------|-----------------------|--|-----------|-------|----|-------------------|------------------|---------------|
|Training_day * Age |Linear      |5.867                  |1 |5.867      |26.702 |.000|.708               |26.702            |.997           |
|                   |------------|-----------------------|--|-----------|-------|----|-------------------|------------------|---------------|
|                   |Quadratic   |.984                   |1 |.984       |13.739 |.003|.555               |13.739            |.920           |
|                   |------------|-----------------------|--|-----------|-------|----|-------------------|------------------|---------------|
|                   |Cubic       |.007                   |1 |.007       |.387   |.546|.034               |.387              |.088           |
|                   |------------|-----------------------|--|-----------|-------|----|-------------------|------------------|---------------|
|                   |Order 4     |.005                   |1 |.005       |.808   |.388|.068               |.808              |.130           |
|                   |------------|-----------------------|--|-----------|-------|----|-------------------|------------------|---------------|
|                   |Order 5     |.000                   |1 |.000       |.050   |.828|.005               |.050              |.055           |
|                   |------------|-----------------------|--|-----------|-------|----|-------------------|------------------|---------------|
|                   |Order 6     |.000                   |1 |.000       |.021   |.888|.002               |.021              |.052           |
|                   |------------|-----------------------|--|-----------|-------|----|-------------------|------------------|---------------|
|                   |Order 7     |.008                   |1 |.008       |.838   |.380|.071               |.838              |.133           |
|                   |------------|-----------------------|--|-----------|-------|----|-------------------|------------------|---------------|
|                   |Order 8     |.012                   |1 |.012       |1.234  |.290|.101               |1.234             |.174           |
|                   |------------|-----------------------|--|-----------|-------|----|-------------------|------------------|---------------|
|                   |Order 9     |.014                   |1 |.014       |.662   |.433|.057               |.662              |.116           |
|                   |------------|-----------------------|--|-----------|-------|----|-------------------|------------------|---------------|
|                   |Order 10    |.035                   |1 |.035       |2.308  |.157|.173               |2.308             |.284           |
|                   |------------|-----------------------|--|-----------|-------|----|-------------------|------------------|---------------|
|                   |Order 11    |.043                   |1 |.043       |5.266  |.042|.324               |5.266             |.553           |
|                   |------------|-----------------------|--|-----------|-------|----|-------------------|------------------|---------------|
|                   |Order 12    |.007                   |1 |.007       |.724   |.413|.062               |.724              |.122           |
|                   |------------|-----------------------|--|-----------|-------|----|-------------------|------------------|---------------|
|                   |Order 13    |.055                   |1 |.055       |8.924  |.012|.448               |8.924             |.776           |
|                   |------------|-----------------------|--|-----------|-------|----|-------------------|------------------|---------------|
|                   |Order 14    |.063                   |1 |.063       |10.642 |.008|.492               |10.642            |.843           |
|                   |------------|-----------------------|--|-----------|-------|----|-------------------|------------------|---------------|
|                   |Order 15    |.002                   |1 |.002       |.292   |.600|.026               |.292              |.078           |
|                   |------------|-----------------------|--|-----------|-------|----|-------------------|------------------|---------------|
|                   |Order 16    |.020                   |1 |.020       |5.914  |.033|.350               |5.914             |.601           |
|-------------------|------------|-----------------------|--|-----------|-------|----|-------------------|------------------|---------------|
|Error(Training_day)|Linear      |2.417                  |11|.220       |       |    |                   |                  |               |
|                   |------------|-----------------------|--|-----------|-------|----|-------------------|------------------|---------------|
|                   |Quadratic   |.788                   |11|.072       |       |    |                   |                  |               |
|                   |------------|-----------------------|--|-----------|-------|----|-------------------|------------------|---------------|
|                   |Cubic       |.187                   |11|.017       |       |    |                   |                  |               |
|                   |------------|-----------------------|--|-----------|-------|----|-------------------|------------------|---------------|
|                   |Order 4     |.063                   |11|.006       |       |    |                   |                  |               |
|                   |------------|-----------------------|--|-----------|-------|----|-------------------|------------------|---------------|
|                   |Order 5     |.088                   |11|.008       |       |    |                   |                  |               |
|                   |------------|-----------------------|--|-----------|-------|----|-------------------|------------------|---------------|
|                   |Order 6     |.078                   |11|.007       |       |    |                   |                  |               |
|                   |------------|-----------------------|--|-----------|-------|----|-------------------|------------------|---------------|
|                   |Order 7     |.105                   |11|.010       |       |    |                   |                  |               |
|                   |------------|-----------------------|--|-----------|-------|----|-------------------|------------------|---------------|
|                   |Order 8     |.104                   |11|.009       |       |    |                   |                  |               |
|                   |------------|-----------------------|--|-----------|-------|----|-------------------|------------------|---------------|
|                   |Order 9     |.226                   |11|.021       |       |    |                   |                  |               |
|                   |------------|-----------------------|--|-----------|-------|----|-------------------|------------------|---------------|
|                   |Order 10    |.168                   |11|.015       |       |    |                   |                  |               |
|                   |------------|-----------------------|--|-----------|-------|----|-------------------|------------------|---------------|
|                   |Order 11    |.091                   |11|.008       |       |    |                   |                  |               |
|                   |------------|-----------------------|--|-----------|-------|----|-------------------|------------------|---------------|
|                   |Order 12    |.099                   |11|.009       |       |    |                   |                  |               |
|                   |------------|-----------------------|--|-----------|-------|----|-------------------|------------------|---------------|
|                   |Order 13    |.067                   |11|.006       |       |    |                   |                  |               |
|                   |------------|-----------------------|--|-----------|-------|----|-------------------|------------------|---------------|
|                   |Order 14    |.065                   |11|.006       |       |    |                   |                  |               |
|                   |------------|-----------------------|--|-----------|-------|----|-------------------|------------------|---------------|
|                   |Order 15    |.082                   |11|.007       |       |    |                   |                  |               |
|                   |------------|-----------------------|--|-----------|-------|----|-------------------|------------------|---------------|
|                   |Order 16    |.036                   |11|.003       |       |    |                   |                  |               |
|-------------------------------------------------------------------------------------------------------------------------------------------|
 a Computed using alpha = .05

Tests of Between-Subjects Effects
Measure:   LeverHold_sec 
Transformed Variable:   Average 
|---------|-----------------------|--|-----------|-------|----|-------------------|------------------|---------------|
|Source   |Type III Sum of Squares|df|Mean Square|F      |Sig.|Partial Eta Squared|Noncent. Parameter|Observed Powera|
|---------|-----------------------|--|-----------|-------|----|-------------------|------------------|---------------|
|Intercept|57.493                 |1 |57.493     |308.488|.000|.966               |308.488           |1.000          |
|---------|-----------------------|--|-----------|-------|----|-------------------|------------------|---------------|
|Age      |5.505                  |1 |5.505      |29.535 |.000|.729               |29.535            |.998           |
|---------|-----------------------|--|-----------|-------|----|-------------------|------------------|---------------|
|Error    |2.050                  |11|.186       |       |    |                   |                  |               |
|--------------------------------------------------------------------------------------------------------------------|
 a Computed using alpha = .05


TEST 2: One-way RM ANOVA (Young)
Within-subject factor: training

GLM Day1 Day2 Day3 Day4 Day5 Day6 Day7 Day8 Day9 Day10 Day11 Day12 Day13 Day14 Day15 Day16 Day17
  /WSFACTOR=Training_day 17 Polynomial
  /MEASURE=LeverHold_sec
  /METHOD=SSTYPE(3)
  /PRINT=DESCRIPTIVE
  /CRITERIA=ALPHA(.05)
  /WSDESIGN=Training_day.


General Linear Model
Notes
|-----------------------------------------------------|----------------------------------------------------------------------------------------------------------------------------------------------------------------------------------------------------------------------------------------------------------|
|Output Created                                       |23-DEC-2016 11:21:55                                                                                                                                                                                                                                      |
|-----------------------------------------------------|----------------------------------------------------------------------------------------------------------------------------------------------------------------------------------------------------------------------------------------------------------|
|Comments                                             |                                                                                                                                                                                                                                                          |
|----------------------|------------------------------|----------------------------------------------------------------------------------------------------------------------------------------------------------------------------------------------------------------------------------------------------------|
|Input                 |Data                          |\LH_Aquisition.sav                                                                                                                                            |
|                      |------------------------------|----------------------------------------------------------------------------------------------------------------------------------------------------------------------------------------------------------------------------------------------------------|
|                      |Active Dataset                |DataSet1                                                                                                                                                                                                                                                  |
|                      |------------------------------|----------------------------------------------------------------------------------------------------------------------------------------------------------------------------------------------------------------------------------------------------------|
|                      |Filter                        |<none>                                                                                                                                                                                                                                                    |
|                      |------------------------------|----------------------------------------------------------------------------------------------------------------------------------------------------------------------------------------------------------------------------------------------------------|
|                      |Weight                        |<none>                                                                                                                                                                                                                                                    |
|                      |------------------------------|----------------------------------------------------------------------------------------------------------------------------------------------------------------------------------------------------------------------------------------------------------|
|                      |Split File                    |<none>                                                                                                                                                                                                                                                    |
|                      |------------------------------|----------------------------------------------------------------------------------------------------------------------------------------------------------------------------------------------------------------------------------------------------------|
|                      |N of Rows in Working Data File|9                                                                                                                                                                                                                                                         |
|----------------------|------------------------------|----------------------------------------------------------------------------------------------------------------------------------------------------------------------------------------------------------------------------------------------------------|
|Missing Value Handling|Definition of Missing         |User-defined missing values are treated as missing.                                                                                                                                                                                                       |
|                      |------------------------------|----------------------------------------------------------------------------------------------------------------------------------------------------------------------------------------------------------------------------------------------------------|
|                      |Cases Used                    |Statistics are based on all cases with valid data for all variables in the model.                                                                                                                                                                         |
|-----------------------------------------------------|----------------------------------------------------------------------------------------------------------------------------------------------------------------------------------------------------------------------------------------------------------|
|Syntax                                               |GLM Day1 Day2 Day3 Day4 Day5 Day6 Day7 Day8 Day9 Day10 Day11 Day12 Day13 Day14 Day15 Day16 Day17
  /WSFACTOR=Training_day 17 Polynomial
  /MEASURE=LeverHold_sec
  /METHOD=SSTYPE(3)
  /PRINT=DESCRIPTIVE
  /CRITERIA=ALPHA(.05)
  /WSDESIGN=Training_day.|
|----------------------|------------------------------|----------------------------------------------------------------------------------------------------------------------------------------------------------------------------------------------------------------------------------------------------------|
|Resources             |Processor Time                |00:00:00.00                                                                                                                                                                                                                                               |
|                      |------------------------------|----------------------------------------------------------------------------------------------------------------------------------------------------------------------------------------------------------------------------------------------------------|
|                      |Elapsed Time                  |00:00:00.02                                                                                                                                                                                                                                               |
|----------------------------------------------------------------------------------------------------------------------------------------------------------------------------------------------------------------------------------------------------------------------------------------------------------------|

Within-Subjects Factors
Measure:   LeverHold_sec 
|------------|------------------|
|Training_day|Dependent Variable|
|------------|------------------|
|1           |Day1              |
|------------|------------------|
|2           |Day2              |
|------------|------------------|
|3           |Day3              |
|------------|------------------|
|4           |Day4              |
|------------|------------------|
|5           |Day5              |
|------------|------------------|
|6           |Day6              |
|------------|------------------|
|7           |Day7              |
|------------|------------------|
|8           |Day8              |
|------------|------------------|
|9           |Day9              |
|------------|------------------|
|10          |Day10             |
|------------|------------------|
|11          |Day11             |
|------------|------------------|
|12          |Day12             |
|------------|------------------|
|13          |Day13             |
|------------|------------------|
|14          |Day14             |
|------------|------------------|
|15          |Day15             |
|------------|------------------|
|16          |Day16             |
|------------|------------------|
|17          |Day17             |
|-------------------------------|

Descriptive Statistics
|-----|------|--------------|-|
|     |Mean  |Std. Deviation|N|
|-----|------|--------------|-|
|Day1 |.0000 |.00000        |8|
|-----|------|--------------|-|
|Day2 |.0000 |.00000        |8|
|-----|------|--------------|-|
|Day3 |.0000 |.00000        |8|
|-----|------|--------------|-|
|Day4 |.2063 |.05630        |8|
|-----|------|--------------|-|
|Day5 |.2225 |.03732        |8|
|-----|------|--------------|-|
|Day6 |.1913 |.05027        |8|
|-----|------|--------------|-|
|Day7 |.4488 |.08219        |8|
|-----|------|--------------|-|
|Day8 |.4338 |.06844        |8|
|-----|------|--------------|-|
|Day9 |.4275 |.05701        |8|
|-----|------|--------------|-|
|Day10|.8263 |.14841        |8|
|-----|------|--------------|-|
|Day11|.8250 |.17509        |8|
|-----|------|--------------|-|
|Day12|.9063 |.12374        |8|
|-----|------|--------------|-|
|Day13|1.2663|.34130        |8|
|-----|------|--------------|-|
|Day14|1.3013|.33125        |8|
|-----|------|--------------|-|
|Day15|1.2850|.31727        |8|
|-----|------|--------------|-|
|Day16|1.6250|.44065        |8|
|-----|------|--------------|-|
|Day17|1.7038|.51533        |8|
|-----------------------------|

Multivariate Testsa
|-------------------------------|-----|-|-------------|--------|----|
|Effect                         |Value|F|Hypothesis df|Error df|Sig.|
|------------|------------------|-----|-|-------------|--------|----|
|Training_day|Pillai's Trace    |.b   |.|.            |.       |.   |
|            |------------------|-----|-|-------------|--------|----|
|            |Wilks' Lambda     |.b   |.|.            |.       |.   |
|            |------------------|-----|-|-------------|--------|----|
|            |Hotelling's Trace |.b   |.|.            |.       |.   |
|            |------------------|-----|-|-------------|--------|----|
|            |Roy's Largest Root|.b   |.|.            |.       |.   |
|-------------------------------------------------------------------|
 a Design: Intercept 
 Within Subjects Design: Training_day
 b Cannot produce multivariate test statistics because of insufficient residual degrees of freedom.

Mauchly's Test of Sphericitya
Measure:   LeverHold_sec 
|----------------------|-----------|------------------|---|----|------------------------------------------|
|Within Subjects Effect|Mauchly's W|Approx. Chi-Square|df |Sig.|Epsilonb                                  |
|                      |           |                  |   |    |------------------|-----------|-----------|
|                      |           |                  |   |    |Greenhouse-Geisser|Huynh-Feldt|Lower-bound|
|----------------------|-----------|------------------|---|----|------------------|-----------|-----------|
|Training_day          |.000       |.                 |135|.   |.109              |.141       |.063       |
|---------------------------------------------------------------------------------------------------------|
Tests the null hypothesis that the error covariance matrix of the orthonormalized transformed dependent variables is proportional to an identity matrix.
 a Design: Intercept 
 Within Subjects Design: Training_day
 b May be used to adjust the degrees of freedom for the averaged tests of significance. Corrected tests are displayed in the Tests of Within-Subjects Effects table.

Tests of Within-Subjects Effects
Measure:   LeverHold_sec 
|--------------------------------------|-----------------------|------|-----------|------|----|
|Source                                |Type III Sum of Squares|df    |Mean Square|F     |Sig.|
|-------------------|------------------|-----------------------|------|-----------|------|----|
|Training_day       |Sphericity Assumed|42.939                 |16    |2.684      |69.387|.000|
|                   |------------------|-----------------------|------|-----------|------|----|
|                   |Greenhouse-Geisser|42.939                 |1.738 |24.706     |69.387|.000|
|                   |------------------|-----------------------|------|-----------|------|----|
|                   |Huynh-Feldt       |42.939                 |2.262 |18.981     |69.387|.000|
|                   |------------------|-----------------------|------|-----------|------|----|
|                   |Lower-bound       |42.939                 |1.000 |42.939     |69.387|.000|
|-------------------|------------------|-----------------------|------|-----------|------|----|
|Error(Training_day)|Sphericity Assumed|4.332                  |112   |.039       |      |    |
|                   |------------------|-----------------------|------|-----------|------|----|
|                   |Greenhouse-Geisser|4.332                  |12.166|.356       |      |    |
|                   |------------------|-----------------------|------|-----------|------|----|
|                   |Huynh-Feldt       |4.332                  |15.835|.274       |      |    |
|                   |------------------|-----------------------|------|-----------|------|----|
|                   |Lower-bound       |4.332                  |7.000 |.619       |      |    |
|---------------------------------------------------------------------------------------------|

Tests of Within-Subjects Contrasts
Measure:   LeverHold_sec 
|-------------------|------------|-----------------------|--|-----------|-------|----|
|Source             |Training_day|Type III Sum of Squares|df|Mean Square|F      |Sig.|
|-------------------|------------|-----------------------|--|-----------|-------|----|
|Training_day       |Linear      |40.870                 |1 |40.870     |126.961|.000|
|                   |------------|-----------------------|--|-----------|-------|----|
|                   |Quadratic   |1.098                  |1 |1.098      |9.883  |.016|
|                   |------------|-----------------------|--|-----------|-------|----|
|                   |Cubic       |.050                   |1 |.050       |2.336  |.170|
|                   |------------|-----------------------|--|-----------|-------|----|
|                   |Order 4     |.009                   |1 |.009       |1.075  |.334|
|                   |------------|-----------------------|--|-----------|-------|----|
|                   |Order 5     |.002                   |1 |.002       |.158   |.703|
|                   |------------|-----------------------|--|-----------|-------|----|
|                   |Order 6     |.062                   |1 |.062       |6.622  |.037|
|                   |------------|-----------------------|--|-----------|-------|----|
|                   |Order 7     |.016                   |1 |.016       |1.083  |.333|
|                   |------------|-----------------------|--|-----------|-------|----|
|                   |Order 8     |.022                   |1 |.022       |1.661  |.238|
|                   |------------|-----------------------|--|-----------|-------|----|
|                   |Order 9     |.038                   |1 |.038       |1.193  |.311|
|                   |------------|-----------------------|--|-----------|-------|----|
|                   |Order 10    |.132                   |1 |.132       |6.343  |.040|
|                   |------------|-----------------------|--|-----------|-------|----|
|                   |Order 11    |.022                   |1 |.022       |2.037  |.197|
|                   |------------|-----------------------|--|-----------|-------|----|
|                   |Order 12    |.154                   |1 |.154       |11.711 |.011|
|                   |------------|-----------------------|--|-----------|-------|----|
|                   |Order 13    |.121                   |1 |.121       |16.008 |.005|
|                   |------------|-----------------------|--|-----------|-------|----|
|                   |Order 14    |.272                   |1 |.272       |30.256 |.001|
|                   |------------|-----------------------|--|-----------|-------|----|
|                   |Order 15    |.042                   |1 |.042       |3.757  |.094|
|                   |------------|-----------------------|--|-----------|-------|----|
|                   |Order 16    |.030                   |1 |.030       |6.795  |.035|
|-------------------|------------|-----------------------|--|-----------|-------|----|
|Error(Training_day)|Linear      |2.253                  |7 |.322       |       |    |
|                   |------------|-----------------------|--|-----------|-------|----|
|                   |Quadratic   |.778                   |7 |.111       |       |    |
|                   |------------|-----------------------|--|-----------|-------|----|
|                   |Cubic       |.150                   |7 |.021       |       |    |
|                   |------------|-----------------------|--|-----------|-------|----|
|                   |Order 4     |.059                   |7 |.008       |       |    |
|                   |------------|-----------------------|--|-----------|-------|----|
|                   |Order 5     |.074                   |7 |.011       |       |    |
|                   |------------|-----------------------|--|-----------|-------|----|
|                   |Order 6     |.065                   |7 |.009       |       |    |
|                   |------------|-----------------------|--|-----------|-------|----|
|                   |Order 7     |.102                   |7 |.015       |       |    |
|                   |------------|-----------------------|--|-----------|-------|----|
|                   |Order 8     |.093                   |7 |.013       |       |    |
|                   |------------|-----------------------|--|-----------|-------|----|
|                   |Order 9     |.221                   |7 |.032       |       |    |
|                   |------------|-----------------------|--|-----------|-------|----|
|                   |Order 10    |.146                   |7 |.021       |       |    |
|                   |------------|-----------------------|--|-----------|-------|----|
|                   |Order 11    |.074                   |7 |.011       |       |    |
|                   |------------|-----------------------|--|-----------|-------|----|
|                   |Order 12    |.092                   |7 |.013       |       |    |
|                   |------------|-----------------------|--|-----------|-------|----|
|                   |Order 13    |.053                   |7 |.008       |       |    |
|                   |------------|-----------------------|--|-----------|-------|----|
|                   |Order 14    |.063                   |7 |.009       |       |    |
|                   |------------|-----------------------|--|-----------|-------|----|
|                   |Order 15    |.078                   |7 |.011       |       |    |
|                   |------------|-----------------------|--|-----------|-------|----|
|                   |Order 16    |.031                   |7 |.004       |       |    |
|------------------------------------------------------------------------------------|

Tests of Between-Subjects Effects
Measure:   LeverHold_sec 
Transformed Variable:   Average 
|---------|-----------------------|--|-----------|-------|----|
|Source   |Type III Sum of Squares|df|Mean Square|F      |Sig.|
|---------|-----------------------|--|-----------|-------|----|
|Intercept|64.075                 |1 |64.075     |248.784|.000|
|---------|-----------------------|--|-----------|-------|----|
|Error    |1.803                  |7 |.258       |       |    |
|-------------------------------------------------------------|


TEST 3: One-way RM ANOVA (Aged)
Within-subject factor: training


GLM Day1 Day2 Day3 Day4 Day5 Day6 Day7 Day8 Day9 Day10 Day11 Day12 Day13 Day14 Day15 Day16 Day17
  /WSFACTOR=Training_day 17 Polynomial
  /MEASURE=LeverHold_sec
  /METHOD=SSTYPE(3)
  /PRINT=DESCRIPTIVE
  /CRITERIA=ALPHA(.05)
  /WSDESIGN=Training_day.


General Linear Model
Notes
|-----------------------------------------------------|----------------------------------------------------------------------------------------------------------------------------------------------------------------------------------------------------------------------------------------------------------|
|Output Created                                       |23-DEC-2016 11:22:23                                                                                                                                                                                                                                      |
|-----------------------------------------------------|----------------------------------------------------------------------------------------------------------------------------------------------------------------------------------------------------------------------------------------------------------|
|Comments                                             |                                                                                                                                                                                                                                                          |
|----------------------|------------------------------|----------------------------------------------------------------------------------------------------------------------------------------------------------------------------------------------------------------------------------------------------------|
|Input                 |Data                          |\LH_Aquisition.sav                                                                                                                                            |
|                      |------------------------------|----------------------------------------------------------------------------------------------------------------------------------------------------------------------------------------------------------------------------------------------------------|
|                      |Active Dataset                |DataSet1                                                                                                                                                                                                                                                  |
|                      |------------------------------|----------------------------------------------------------------------------------------------------------------------------------------------------------------------------------------------------------------------------------------------------------|
|                      |Filter                        |<none>                                                                                                                                                                                                                                                    |
|                      |------------------------------|----------------------------------------------------------------------------------------------------------------------------------------------------------------------------------------------------------------------------------------------------------|
|                      |Weight                        |<none>                                                                                                                                                                                                                                                    |
|                      |------------------------------|----------------------------------------------------------------------------------------------------------------------------------------------------------------------------------------------------------------------------------------------------------|
|                      |Split File                    |<none>                                                                                                                                                                                                                                                    |
|                      |------------------------------|----------------------------------------------------------------------------------------------------------------------------------------------------------------------------------------------------------------------------------------------------------|
|                      |N of Rows in Working Data File|8                                                                                                                                                                                                                                                         |
|----------------------|------------------------------|----------------------------------------------------------------------------------------------------------------------------------------------------------------------------------------------------------------------------------------------------------|
|Missing Value Handling|Definition of Missing         |User-defined missing values are treated as missing.                                                                                                                                                                                                       |
|                      |------------------------------|----------------------------------------------------------------------------------------------------------------------------------------------------------------------------------------------------------------------------------------------------------|
|                      |Cases Used                    |Statistics are based on all cases with valid data for all variables in the model.                                                                                                                                                                         |
|-----------------------------------------------------|----------------------------------------------------------------------------------------------------------------------------------------------------------------------------------------------------------------------------------------------------------|
|Syntax                                               |GLM Day1 Day2 Day3 Day4 Day5 Day6 Day7 Day8 Day9 Day10 Day11 Day12 Day13 Day14 Day15 Day16 Day17
  /WSFACTOR=Training_day 17 Polynomial
  /MEASURE=LeverHold_sec
  /METHOD=SSTYPE(3)
  /PRINT=DESCRIPTIVE
  /CRITERIA=ALPHA(.05)
  /WSDESIGN=Training_day.|
|----------------------|------------------------------|----------------------------------------------------------------------------------------------------------------------------------------------------------------------------------------------------------------------------------------------------------|
|Resources             |Processor Time                |00:00:00.00                                                                                                                                                                                                                                               |
|                      |------------------------------|----------------------------------------------------------------------------------------------------------------------------------------------------------------------------------------------------------------------------------------------------------|
|                      |Elapsed Time                  |00:00:00.00                                                                                                                                                                                                                                               |
|----------------------------------------------------------------------------------------------------------------------------------------------------------------------------------------------------------------------------------------------------------------------------------------------------------------|

Within-Subjects Factors
Measure:   LeverHold_sec 
|------------|------------------|
|Training_day|Dependent Variable|
|------------|------------------|
|1           |Day1              |
|------------|------------------|
|2           |Day2              |
|------------|------------------|
|3           |Day3              |
|------------|------------------|
|4           |Day4              |
|------------|------------------|
|5           |Day5              |
|------------|------------------|
|6           |Day6              |
|------------|------------------|
|7           |Day7              |
|------------|------------------|
|8           |Day8              |
|------------|------------------|
|9           |Day9              |
|------------|------------------|
|10          |Day10             |
|------------|------------------|
|11          |Day11             |
|------------|------------------|
|12          |Day12             |
|------------|------------------|
|13          |Day13             |
|------------|------------------|
|14          |Day14             |
|------------|------------------|
|15          |Day15             |
|------------|------------------|
|16          |Day16             |
|------------|------------------|
|17          |Day17             |
|-------------------------------|

Descriptive Statistics
|-----|-----|--------------|-|
|     |Mean |Std. Deviation|N|
|-----|-----|--------------|-|
|Day1 |.0000|.00000        |5|
|-----|-----|--------------|-|
|Day2 |.0000|.00000        |5|
|-----|-----|--------------|-|
|Day3 |.0000|.00000        |5|
|-----|-----|--------------|-|
|Day4 |.1780|.04087        |5|
|-----|-----|--------------|-|
|Day5 |.1960|.01517        |5|
|-----|-----|--------------|-|
|Day6 |.1660|.01342        |5|
|-----|-----|--------------|-|
|Day7 |.3560|.06504        |5|
|-----|-----|--------------|-|
|Day8 |.3560|.07701        |5|
|-----|-----|--------------|-|
|Day9 |.3660|.06542        |5|
|-----|-----|--------------|-|
|Day10|.4480|.10159        |5|
|-----|-----|--------------|-|
|Day11|.5360|.11887        |5|
|-----|-----|--------------|-|
|Day12|.5800|.16985        |5|
|-----|-----|--------------|-|
|Day13|.5960|.12219        |5|
|-----|-----|--------------|-|
|Day14|.6380|.12755        |5|
|-----|-----|--------------|-|
|Day15|.5880|.13809        |5|
|-----|-----|--------------|-|
|Day16|.5600|.11726        |5|
|-----|-----|--------------|-|
|Day17|.5900|.10440        |5|
|----------------------------|

Multivariate Testsa
|-------------------------------|-----|-|-------------|--------|----|
|Effect                         |Value|F|Hypothesis df|Error df|Sig.|
|------------|------------------|-----|-|-------------|--------|----|
|Training_day|Pillai's Trace    |.b   |.|.            |.       |.   |
|            |------------------|-----|-|-------------|--------|----|
|            |Wilks' Lambda     |.b   |.|.            |.       |.   |
|            |------------------|-----|-|-------------|--------|----|
|            |Hotelling's Trace |.b   |.|.            |.       |.   |
|            |------------------|-----|-|-------------|--------|----|
|            |Roy's Largest Root|.b   |.|.            |.       |.   |
|-------------------------------------------------------------------|
 a Design: Intercept 
 Within Subjects Design: Training_day
 b Cannot produce multivariate test statistics because of insufficient residual degrees of freedom.

Mauchly's Test of Sphericitya
Measure:   LeverHold_sec 
|----------------------|-----------|------------------|---|----|------------------------------------------|
|Within Subjects Effect|Mauchly's W|Approx. Chi-Square|df |Sig.|Epsilonb                                  |
|                      |           |                  |   |    |------------------|-----------|-----------|
|                      |           |                  |   |    |Greenhouse-Geisser|Huynh-Feldt|Lower-bound|
|----------------------|-----------|------------------|---|----|------------------|-----------|-----------|
|Training_day          |.000       |.                 |135|.   |.126              |.253       |.063       |
|---------------------------------------------------------------------------------------------------------|
Tests the null hypothesis that the error covariance matrix of the orthonormalized transformed dependent variables is proportional to an identity matrix.
 a Design: Intercept 
 Within Subjects Design: Training_day
 b May be used to adjust the degrees of freedom for the averaged tests of significance. Corrected tests are displayed in the Tests of Within-Subjects Effects table.

Tests of Within-Subjects Effects
Measure:   LeverHold_sec 
|--------------------------------------|-----------------------|------|-----------|------|----|
|Source                                |Type III Sum of Squares|df    |Mean Square|F     |Sig.|
|-------------------|------------------|-----------------------|------|-----------|------|----|
|Training_day       |Sphericity Assumed|4.257                  |16    |.266       |51.330|.000|
|                   |------------------|-----------------------|------|-----------|------|----|
|                   |Greenhouse-Geisser|4.257                  |2.010 |2.118      |51.330|.000|
|                   |------------------|-----------------------|------|-----------|------|----|
|                   |Huynh-Feldt       |4.257                  |4.045 |1.052      |51.330|.000|
|                   |------------------|-----------------------|------|-----------|------|----|
|                   |Lower-bound       |4.257                  |1.000 |4.257      |51.330|.002|
|-------------------|------------------|-----------------------|------|-----------|------|----|
|Error(Training_day)|Sphericity Assumed|.332                   |64    |.005       |      |    |
|                   |------------------|-----------------------|------|-----------|------|----|
|                   |Greenhouse-Geisser|.332                   |8.040 |.041       |      |    |
|                   |------------------|-----------------------|------|-----------|------|----|
|                   |Huynh-Feldt       |.332                   |16.180|.021       |      |    |
|                   |------------------|-----------------------|------|-----------|------|----|
|                   |Lower-bound       |.332                   |4.000 |.083       |      |    |
|---------------------------------------------------------------------------------------------|

Tests of Within-Subjects Contrasts
Measure:   LeverHold_sec 
|-------------------|------------|-----------------------|--|-----------|------|----|
|Source             |Training_day|Type III Sum of Squares|df|Mean Square|F     |Sig.|
|-------------------|------------|-----------------------|--|-----------|------|----|
|Training_day       |Linear      |3.866                  |1 |3.866      |94.452|.001|
|                   |------------|-----------------------|--|-----------|------|----|
|                   |Quadratic   |.190                   |1 |.190       |75.594|.001|
|                   |------------|-----------------------|--|-----------|------|----|
|                   |Cubic       |.078                   |1 |.078       |8.541 |.043|
|                   |------------|-----------------------|--|-----------|------|----|
|                   |Order 4     |.000                   |1 |.000       |.131  |.735|
|                   |------------|-----------------------|--|-----------|------|----|
|                   |Order 5     |4.668E-5               |1 |4.668E-5   |.013  |.914|
|                   |------------|-----------------------|--|-----------|------|----|
|                   |Order 6     |.033                   |1 |.033       |10.503|.032|
|                   |------------|-----------------------|--|-----------|------|----|
|                   |Order 7     |.000                   |1 |.000       |.283  |.623|
|                   |------------|-----------------------|--|-----------|------|----|
|                   |Order 8     |.000                   |1 |.000       |.150  |.718|
|                   |------------|-----------------------|--|-----------|------|----|
|                   |Order 9     |2.262E-5               |1 |2.262E-5   |.018  |.899|
|                   |------------|-----------------------|--|-----------|------|----|
|                   |Order 10    |.002                   |1 |.002       |.415  |.555|
|                   |------------|-----------------------|--|-----------|------|----|
|                   |Order 11    |.022                   |1 |.022       |5.406 |.081|
|                   |------------|-----------------------|--|-----------|------|----|
|                   |Order 12    |.043                   |1 |.043       |25.575|.007|
|                   |------------|-----------------------|--|-----------|------|----|
|                   |Order 13    |.001                   |1 |.001       |.146  |.722|
|                   |------------|-----------------------|--|-----------|------|----|
|                   |Order 14    |.009                   |1 |.009       |15.459|.017|
|                   |------------|-----------------------|--|-----------|------|----|
|                   |Order 15    |.010                   |1 |.010       |9.114 |.039|
|                   |------------|-----------------------|--|-----------|------|----|
|                   |Order 16    |.002                   |1 |.002       |1.290 |.320|
|-------------------|------------|-----------------------|--|-----------|------|----|
|Error(Training_day)|Linear      |.164                   |4 |.041       |      |    |
|                   |------------|-----------------------|--|-----------|------|----|
|                   |Quadratic   |.010                   |4 |.003       |      |    |
|                   |------------|-----------------------|--|-----------|------|----|
|                   |Cubic       |.037                   |4 |.009       |      |    |
|                   |------------|-----------------------|--|-----------|------|----|
|                   |Order 4     |.004                   |4 |.001       |      |    |
|                   |------------|-----------------------|--|-----------|------|----|
|                   |Order 5     |.014                   |4 |.004       |      |    |
|                   |------------|-----------------------|--|-----------|------|----|
|                   |Order 6     |.012                   |4 |.003       |      |    |
|                   |------------|-----------------------|--|-----------|------|----|
|                   |Order 7     |.003                   |4 |.001       |      |    |
|                   |------------|-----------------------|--|-----------|------|----|
|                   |Order 8     |.011                   |4 |.003       |      |    |
|                   |------------|-----------------------|--|-----------|------|----|
|                   |Order 9     |.005                   |4 |.001       |      |    |
|                   |------------|-----------------------|--|-----------|------|----|
|                   |Order 10    |.022                   |4 |.006       |      |    |
|                   |------------|-----------------------|--|-----------|------|----|
|                   |Order 11    |.017                   |4 |.004       |      |    |
|                   |------------|-----------------------|--|-----------|------|----|
|                   |Order 12    |.007                   |4 |.002       |      |    |
|                   |------------|-----------------------|--|-----------|------|----|
|                   |Order 13    |.014                   |4 |.004       |      |    |
|                   |------------|-----------------------|--|-----------|------|----|
|                   |Order 14    |.002                   |4 |.001       |      |    |
|                   |------------|-----------------------|--|-----------|------|----|
|                   |Order 15    |.005                   |4 |.001       |      |    |
|                   |------------|-----------------------|--|-----------|------|----|
|                   |Order 16    |.005                   |4 |.001       |      |    |
|-----------------------------------------------------------------------------------|

Tests of Between-Subjects Effects
Measure:   LeverHold_sec 
Transformed Variable:   Average 
|---------|-----------------------|--|-----------|-------|----|
|Source   |Type III Sum of Squares|df|Mean Square|F      |Sig.|
|---------|-----------------------|--|-----------|-------|----|
|Intercept|11.139                 |1 |11.139     |180.233|.000|
|---------|-----------------------|--|-----------|-------|----|
|Error    |.247                   |4 |.062       |       |    |
|-------------------------------------------------------------|

DATASET ACTIVATE DataSet1.

SAVE OUTFILE='C:\Users\Jay\Documents\Articles in preparation\BTZR002\Cell Press '+
    'Submission\Stats\Figure S2\LH_Aquisition.sav'
  /COMPRESSED.
