# Supplementary material for: A corticostriatal deficit promotes temporal distortion of automatic action in ageing
Source: eLife. 2017 Oct 23;6:e29908. doi: 10.7554/eLife.29908 (PMC5677368; doi:10.7554/eLife.29908)
Supplement: Supplementary file 1. [file elife-29908-supp1.zip › StatsReport_files/StatsReport5_Fastseq_speed.txt]

ANALYSIS OF FAST SEQUENCE SPEED

NARRATIVE RESULTS

Levene's test was significant (F = 9.581, p < .01), therefore homogeneity of variances between groups could not be assumed. Independent samples T-test (variances not assumed)
showed that Aged mice produced significantly faster action sequences (t(7.417) = -4.201, p < 0.01).

TABULAR RESULTS

T-TEST GROUPS=Group('Young' 'Aged')
  /MISSING=ANALYSIS
  /VARIABLES=Speed
  /CRITERIA=CI(.95).


T-Test
Notes
|-----------------------------------------------------|-----------------------------------------------------------------------------------------------------------------------------|
|Output Created                                       |19-DEC-2016 15:03:30                                                                                                         |
|-----------------------------------------------------|-----------------------------------------------------------------------------------------------------------------------------|
|Comments                                             |                                                                                                                             |
|----------------------|------------------------------|-----------------------------------------------------------------------------------------------------------------------------|
|Input                 |Data                          |\Speed_IPI_Efficiency.sav|
|                      |------------------------------|-----------------------------------------------------------------------------------------------------------------------------|
|                      |Active Dataset                |DataSet1                                                                                                                     |
|                      |------------------------------|-----------------------------------------------------------------------------------------------------------------------------|
|                      |Filter                        |<none>                                                                                                                       |
|                      |------------------------------|-----------------------------------------------------------------------------------------------------------------------------|
|                      |Weight                        |<none>                                                                                                                       |
|                      |------------------------------|-----------------------------------------------------------------------------------------------------------------------------|
|                      |Split File                    |<none>                                                                                                                       |
|                      |------------------------------|-----------------------------------------------------------------------------------------------------------------------------|
|                      |N of Rows in Working Data File|16                                                                                                                           |
|----------------------|------------------------------|-----------------------------------------------------------------------------------------------------------------------------|
|Missing Value Handling|Definition of Missing         |User defined missing values are treated as missing.                                                                          |
|                      |------------------------------|-----------------------------------------------------------------------------------------------------------------------------|
|                      |Cases Used                    |Statistics for each analysis are based on the cases with no missing or out-of-range data for any variable in the analysis.   |
|-----------------------------------------------------|-----------------------------------------------------------------------------------------------------------------------------|
|Syntax                                               |T-TEST GROUPS=Group('Young' 'Aged')
  /MISSING=ANALYSIS
  /VARIABLES=Speed
  /CRITERIA=CI(.95).                              |
|----------------------|------------------------------|-----------------------------------------------------------------------------------------------------------------------------|
|Resources             |Processor Time                |00:00:00.02                                                                                                                  |
|                      |------------------------------|-----------------------------------------------------------------------------------------------------------------------------|
|                      |Elapsed Time                  |00:00:00.02                                                                                                                  |
|-----------------------------------------------------------------------------------------------------------------------------------------------------------------------------------|

Group Statistics
|-----|-----|-|------|--------------|---------------|
|     |Group|N|Mean  |Std. Deviation|Std. Error Mean|
|-----|-----|-|------|--------------|---------------|
|Speed|Young|8|2.1549|.34723        |.12276         |
|     |-----|-|------|--------------|---------------|
|     |Aged |8|5.1868|2.01133       |.71111         |
|---------------------------------------------------|

Independent Samples Test
|---------------------------------|--------------------------------------------|-------------------------------------------------------------------------------------------------------------------------------------------|
|                                 |Levene's Test for Equality of Variances     |t-test for Equality of Means                                                                                                               |
|                                 |---------------------------------------|----|----------------------------|-----|---------------|---------------|---------------------|--------------------------------------------------|
|                                 |F                                      |Sig.|t                           |df   |Sig. (2-tailed)|Mean Difference|Std. Error Difference|95% Confidence Interval of the Difference         |
|                                 |                                       |    |                            |     |               |               |                     |-----------------------------------------|--------|
|                                 |                                       |    |                            |     |               |               |                     |Lower                                    |Upper   |
|-----|---------------------------|---------------------------------------|----|----------------------------|-----|---------------|---------------|---------------------|-----------------------------------------|--------|
|Speed|Equal variances assumed    |9.581                                  |.008|-4.201                      |14   |.001           |-3.03190       |.72163               |-4.57964                                 |-1.48415|
|     |---------------------------|---------------------------------------|----|----------------------------|-----|---------------|---------------|---------------------|-----------------------------------------|--------|
|     |Equal variances not assumed|                                       |    |-4.201                      |7.417|.004           |-3.03190       |.72163               |-4.71903                                 |-1.34476|
|--------------------------------------------------------------------------------------------------------------------------------------------------------------------------------------------------------------------------|
