# Supplementary material for: A corticostriatal deficit promotes temporal distortion of automatic action in ageing
Source: eLife. 2017 Oct 23;6:e29908. doi: 10.7554/eLife.29908 (PMC5677368; doi:10.7554/eLife.29908)
Supplement: Supplementary file 1. [file elife-29908-supp1.zip › StatsReport_files/StatsReport6_Fastseq_IPI.txt]

ANALYSIS OF FAST SEQUENCE IPIs

NARRATIVE RESULTS

Levene's test was not significant (F = 2.594, p = 0.13), therefore homogeneity of variances between groups could be assumed. Independent samples T-test
showed that Aged mice produced significantly shorter IPIs in their action sequences (t(14) = 2.724, p < 0.05).

TABULAR RESULTS

T-TEST GROUPS=Group('Young' 'Aged')
  /MISSING=ANALYSIS
  /VARIABLES=IPI
  /CRITERIA=CI(.95).


T-Test
Notes
|-----------------------------------------------------|-----------------------------------------------------------------------------------------------------------------------------|
|Output Created                                       |19-DEC-2016 15:05:31                                                                                                         |
|-----------------------------------------------------|-----------------------------------------------------------------------------------------------------------------------------|
|Comments                                             |                                                                                                                             |
|----------------------|------------------------------|-----------------------------------------------------------------------------------------------------------------------------|
|Input                 |Data                          |\Speed_IPI_Efficiency.sav|
|                      |------------------------------|-----------------------------------------------------------------------------------------------------------------------------|
|                      |Active Dataset                |DataSet1                                                                                                                     |
|                      |------------------------------|-----------------------------------------------------------------------------------------------------------------------------|
|                      |Filter                        |<none>                                                                                                                       |
|                      |------------------------------|-----------------------------------------------------------------------------------------------------------------------------|
|                      |Weight                        |<none>                                                                                                                       |
|                      |------------------------------|-----------------------------------------------------------------------------------------------------------------------------|
|                      |Split File                    |<none>                                                                                                                       |
|                      |------------------------------|-----------------------------------------------------------------------------------------------------------------------------|
|                      |N of Rows in Working Data File|16                                                                                                                           |
|----------------------|------------------------------|-----------------------------------------------------------------------------------------------------------------------------|
|Missing Value Handling|Definition of Missing         |User defined missing values are treated as missing.                                                                          |
|                      |------------------------------|-----------------------------------------------------------------------------------------------------------------------------|
|                      |Cases Used                    |Statistics for each analysis are based on the cases with no missing or out-of-range data for any variable in the analysis.   |
|-----------------------------------------------------|-----------------------------------------------------------------------------------------------------------------------------|
|Syntax                                               |T-TEST GROUPS=Group('Young' 'Aged')
  /MISSING=ANALYSIS
  /VARIABLES=IPI
  /CRITERIA=CI(.95).                                |
|----------------------|------------------------------|-----------------------------------------------------------------------------------------------------------------------------|
|Resources             |Processor Time                |00:00:00.02                                                                                                                  |
|                      |------------------------------|-----------------------------------------------------------------------------------------------------------------------------|
|                      |Elapsed Time                  |00:00:00.02                                                                                                                  |
|-----------------------------------------------------------------------------------------------------------------------------------------------------------------------------------|

Group Statistics
|---|-----|-|--------|--------------|---------------|
|   |Group|N|Mean    |Std. Deviation|Std. Error Mean|
|---|-----|-|--------|--------------|---------------|
|IPI|Young|8|497.9993|88.87807      |31.42314       |
|   |-----|-|--------|--------------|---------------|
|   |Aged |8|283.5333|204.16903     |72.18465       |
|---------------------------------------------------|

Independent Samples Test
|-------------------------------|--------------------------------------------|--------------------------------------------------------------------------------------------------------------------------------------------|
|                               |Levene's Test for Equality of Variances     |t-test for Equality of Means                                                                                                                |
|                               |---------------------------------------|----|----------------------------|-----|---------------|---------------|---------------------|---------------------------------------------------|
|                               |F                                      |Sig.|t                           |df   |Sig. (2-tailed)|Mean Difference|Std. Error Difference|95% Confidence Interval of the Difference          |
|                               |                                       |    |                            |     |               |               |                     |-----------------------------------------|---------|
|                               |                                       |    |                            |     |               |               |                     |Lower                                    |Upper    |
|---|---------------------------|---------------------------------------|----|----------------------------|-----|---------------|---------------|---------------------|-----------------------------------------|---------|
|IPI|Equal variances assumed    |2.594                                  |.130|2.724                       |14   |.016           |214.46604      |78.72762             |45.61209                                 |383.31998|
|   |---------------------------|---------------------------------------|----|----------------------------|-----|---------------|---------------|---------------------|-----------------------------------------|---------|
|   |Equal variances not assumed|                                       |    |2.724                       |9.561|.022           |214.46604      |78.72762             |37.95215                                 |390.97992|
|-------------------------------------------------------------------------------------------------------------------------------------------------------------------------------------------------------------------------|
