# Supplementary material for: A corticostriatal deficit promotes temporal distortion of automatic action in ageing
Source: eLife. 2017 Oct 23;6:e29908. doi: 10.7554/eLife.29908 (PMC5677368; doi:10.7554/eLife.29908)
Supplement: Supplementary file 1. [file elife-29908-supp1.zip › StatsReport_files/StatsReport7_Efficiency.txt]

ANALYSIS OF EFFICIENCY

NARRATIVE RESULTS

Levene's test was not significant (F = 0.087, p = 0.772), therefore homogeneity of variances between groups could be assumed. Independent samples T-test
showed that Aged mice obtained significantly less food outcomes that Young mice (t(14) = 3.101, p < 0.01).


TABULAR RESULTS

T-TEST GROUPS=Group('Young' 'Aged')
  /MISSING=ANALYSIS
  /VARIABLES=Efficiency
  /CRITERIA=CI(.95).


T-Test
Notes
|-----------------------------------------------------|-----------------------------------------------------------------------------------------------------------------------------|
|Output Created                                       |19-DEC-2016 15:08:18                                                                                                         |
|-----------------------------------------------------|-----------------------------------------------------------------------------------------------------------------------------|
|Comments                                             |                                                                                                                             |
|----------------------|------------------------------|-----------------------------------------------------------------------------------------------------------------------------|
|Input                 |Data                          |\Speed_IPI_Efficiency.sav
|                      |------------------------------|-----------------------------------------------------------------------------------------------------------------------------|
|                      |Active Dataset                |DataSet1                                                                                                                     |
|                      |------------------------------|-----------------------------------------------------------------------------------------------------------------------------|
|                      |Filter                        |<none>                                                                                                                       |
|                      |------------------------------|-----------------------------------------------------------------------------------------------------------------------------|
|                      |Weight                        |<none>                                                                                                                       |
|                      |------------------------------|-----------------------------------------------------------------------------------------------------------------------------|
|                      |Split File                    |<none>                                                                                                                       |
|                      |------------------------------|-----------------------------------------------------------------------------------------------------------------------------|
|                      |N of Rows in Working Data File|16                                                                                                                           |
|----------------------|------------------------------|-----------------------------------------------------------------------------------------------------------------------------|
|Missing Value Handling|Definition of Missing         |User defined missing values are treated as missing.                                                                          |
|                      |------------------------------|-----------------------------------------------------------------------------------------------------------------------------|
|                      |Cases Used                    |Statistics for each analysis are based on the cases with no missing or out-of-range data for any variable in the analysis.   |
|-----------------------------------------------------|-----------------------------------------------------------------------------------------------------------------------------|
|Syntax                                               |T-TEST GROUPS=Group('Young' 'Aged')
  /MISSING=ANALYSIS
  /VARIABLES=Efficiency
  /CRITERIA=CI(.95).                         |
|----------------------|------------------------------|-----------------------------------------------------------------------------------------------------------------------------|
|Resources             |Processor Time                |00:00:00.02                                                                                                                  |
|                      |------------------------------|-----------------------------------------------------------------------------------------------------------------------------|
|                      |Elapsed Time                  |00:00:00.02                                                                                                                  |
|-----------------------------------------------------------------------------------------------------------------------------------------------------------------------------------|

Group Statistics
|----------|-----|-|------|--------------|---------------|
|          |Group|N|Mean  |Std. Deviation|Std. Error Mean|
|----------|-----|-|------|--------------|---------------|
|Efficiency|Young|8|2.1938|.92444        |.32684         |
|          |-----|-|------|--------------|---------------|
|          |Aged |8|1.0063|.56470        |.19965         |
|--------------------------------------------------------|

Independent Samples Test
|--------------------------------------|--------------------------------------------|-------------------------------------------------------------------------------------------------------------------------------------------|
|                                      |Levene's Test for Equality of Variances     |t-test for Equality of Means                                                                                                               |
|                                      |---------------------------------------|----|----------------------------|------|---------------|---------------|---------------------|-------------------------------------------------|
|                                      |F                                      |Sig.|t                           |df    |Sig. (2-tailed)|Mean Difference|Std. Error Difference|95% Confidence Interval of the Difference        |
|                                      |                                       |    |                            |      |               |               |                     |-----------------------------------------|-------|
|                                      |                                       |    |                            |      |               |               |                     |Lower                                    |Upper  |
|----------|---------------------------|---------------------------------------|----|----------------------------|------|---------------|---------------|---------------------|-----------------------------------------|-------|
|Efficiency|Equal variances assumed    |.087                                   |.772|3.101                       |14    |.008           |1.18750        |.38300               |.36606                                   |2.00894|
|          |---------------------------|---------------------------------------|----|----------------------------|------|---------------|---------------|---------------------|-----------------------------------------|-------|
|          |Equal variances not assumed|                                       |    |3.101                       |11.585|.010           |1.18750        |.38300               |.34970                                   |2.02530|
|-------------------------------------------------------------------------------------------------------------------------------------------------------------------------------------------------------------------------------|
