# Supplementary material for: A corticostriatal deficit promotes temporal distortion of automatic action in ageing
Source: eLife. 2017 Oct 23;6:e29908. doi: 10.7554/eLife.29908 (PMC5677368; doi:10.7554/eLife.29908)
Supplement: Supplementary file 1. [file elife-29908-supp1.zip › StatsReport_files/StatsReport8_Fast IPIs.txt]

ANALYSIS OF FAST IPIs (timestamp data)


NARRATIVE RESULTS
On day 18, we counted the number of execution IPIs that fell under 2.5, 200ms and 50ms in young and aged groups. Data showed that both groups presented similar amounts of IPIs that were equal or less
than 2.5 sec apart (t(14) = 0.799, p = 0.438). However, as the range became temporally stringent, aged animals had a higher proportion of fast IPIs (< 200 ms: t(14) = -2.564, p < 0.05; < 150 ms: 
t(8.492) = -2.898, p < 0.05).

TABULAR RESULTS

T-TEST GROUPS=Group('Young' 'Aged')
  /MISSING=ANALYSIS
  /VARIABLES=Range1 Range2 Range3
  /CRITERIA=CI(.95).


T-Test
Notes
|-----------------------------------------------------|--------------------------------------------------------------------------------------------------------------------------|
|Output Created                                       |23-DEC-2016 12:42:14                                                                                                      |
|-----------------------------------------------------|--------------------------------------------------------------------------------------------------------------------------|
|Comments                                             |                                                                                                                          |
|----------------------|------------------------------|--------------------------------------------------------------------------------------------------------------------------|
|Input                 |Data                          |\Fast IPIs.sav                |
|                      |------------------------------|--------------------------------------------------------------------------------------------------------------------------|
|                      |Active Dataset                |DataSet2                                                                                                                  |
|                      |------------------------------|--------------------------------------------------------------------------------------------------------------------------|
|                      |Filter                        |<none>                                                                                                                    |
|                      |------------------------------|--------------------------------------------------------------------------------------------------------------------------|
|                      |Weight                        |<none>                                                                                                                    |
|                      |------------------------------|--------------------------------------------------------------------------------------------------------------------------|
|                      |Split File                    |<none>                                                                                                                    |
|                      |------------------------------|--------------------------------------------------------------------------------------------------------------------------|
|                      |N of Rows in Working Data File|16                                                                                                                        |
|----------------------|------------------------------|--------------------------------------------------------------------------------------------------------------------------|
|Missing Value Handling|Definition of Missing         |User defined missing values are treated as missing.                                                                       |
|                      |------------------------------|--------------------------------------------------------------------------------------------------------------------------|
|                      |Cases Used                    |Statistics for each analysis are based on the cases with no missing or out-of-range data for any variable in the analysis.|
|-----------------------------------------------------|--------------------------------------------------------------------------------------------------------------------------|
|Syntax                                               |T-TEST GROUPS=Group('Young' 'Aged')
  /MISSING=ANALYSIS
  /VARIABLES=Range1 Range2 Range3
  /CRITERIA=CI(.95).            |
|----------------------|------------------------------|--------------------------------------------------------------------------------------------------------------------------|
|Resources             |Processor Time                |00:00:00.03                                                                                                               |
|                      |------------------------------|--------------------------------------------------------------------------------------------------------------------------|
|                      |Elapsed Time                  |00:00:00.02                                                                                                               |
|--------------------------------------------------------------------------------------------------------------------------------------------------------------------------------|


[DataSet2] C:\Users\Jay\Documents\Articles in preparation\BTZR002\Cell Press Submission\Stats\Figure S3\Fast IPIs.sav

Group Statistics
|-----------|-----|-|--------|--------------|---------------|
|           |Group|N|Mean    |Std. Deviation|Std. Error Mean|
|-----------|-----|-|--------|--------------|---------------|
|<= 2.5 sec |Young|8|887.3750|138.55472     |48.98649       |
|           |-----|-|--------|--------------|---------------|
|           |Aged |8|813.2500|222.89636     |78.80576       |
|-----------|-----|-|--------|--------------|---------------|
| < 200 msec|Young|8|151.3750|144.62161     |51.13146       |
|           |-----|-|--------|--------------|---------------|
|           |Aged |8|419.2500|257.72896     |91.12095       |
|-----------|-----|-|--------|--------------|---------------|
|< 150 msec |Young|8|74.2500 |71.13920      |25.15151       |
|           |-----|-|--------|--------------|---------------|
|           |Aged |8|310.1250|218.93146     |77.40396       |
|-----------------------------------------------------------|

Independent Samples Test
|---------------------------------------|--------------------------------------------|---------------------------------------------------------------------------------------------------------------------------------------------|
|                                       |Levene's Test for Equality of Variances     |t-test for Equality of Means                                                                                                                 |
|                                       |---------------------------------------|----|----------------------------|------|---------------|---------------|---------------------|---------------------------------------------------|
|                                       |F                                      |Sig.|t                           |df    |Sig. (2-tailed)|Mean Difference|Std. Error Difference|95% Confidence Interval of the Difference          |
|                                       |                                       |    |                            |      |               |               |                     |-----------------------------------------|---------|
|                                       |                                       |    |                            |      |               |               |                     |Lower                                    |Upper    |
|-----------|---------------------------|---------------------------------------|----|----------------------------|------|---------------|---------------|---------------------|-----------------------------------------|---------|
|<= 2.5 sec |Equal variances assumed    |1.831                                  |.197|.799                        |14    |.438           |74.12500       |92.79022             |-124.89022                               |273.14022|
|           |---------------------------|---------------------------------------|----|----------------------------|------|---------------|---------------|---------------------|-----------------------------------------|---------|
|           |Equal variances not assumed|                                       |    |.799                        |11.707|.440           |74.12500       |92.79022             |-128.61045                               |276.86045|
|-----------|---------------------------|---------------------------------------|----|----------------------------|------|---------------|---------------|---------------------|-----------------------------------------|---------|
| < 200 msec|Equal variances assumed    |2.550                                  |.133|-2.564                      |14    |.023           |-267.87500     |104.48662            |-491.97651                               |-43.77349|
|           |---------------------------|---------------------------------------|----|----------------------------|------|---------------|---------------|---------------------|-----------------------------------------|---------|
|           |Equal variances not assumed|                                       |    |-2.564                      |11.011|.026           |-267.87500     |104.48662            |-497.82142                               |-37.92858|
|-----------|---------------------------|---------------------------------------|----|----------------------------|------|---------------|---------------|---------------------|-----------------------------------------|---------|
|< 150 msec |Equal variances assumed    |6.441                                  |.024|-2.898                      |14    |.012           |-235.87500     |81.38778             |-410.43443                               |-61.31557|
|           |---------------------------|---------------------------------------|----|----------------------------|------|---------------|---------------|---------------------|-----------------------------------------|---------|
|           |Equal variances not assumed|                                       |    |-2.898                      |8.462 |.019           |-235.87500     |81.38778             |-421.78723                               |-49.96277|
|----------------------------------------------------------------------------------------------------------------------------------------------------------------------------------------------------------------------------------|
