# Supplementary material for: A corticostriatal deficit promotes temporal distortion of automatic action in ageing
Source: eLife. 2017 Oct 23;6:e29908. doi: 10.7554/eLife.29908 (PMC5677368; doi:10.7554/eLife.29908)
Supplement: Supplementary file 1. [file elife-29908-supp1.zip › StatsReport_files/StatsReport9_pMAPK_regions.txt]

ANALYSIS OF P-MAPK ACTIVATION IN DIFFERENT CORTICOSTRIATAL REGIONS (cell counts)

NARRATIVE RESULTS

We first conducted a two-way factorial ANOVA with all the data collected in the different regions in young and aged mice. Therfore, two independent Factors: Age (young, aged)
and Region (PrL, aCg, aDS, Core, Shell, DMS, DLS and FPx). Interestingly, we found no overall effect of Age (F(1, 111) =  1.868, p = 0.174), although there was a significant 
Age x Region interaction (F(7,111) = 2.136, p < 0.05), indicating that the levels of p-MAPK detected in different cortico-striatal regions was significantly influenced by age.
Simple effects analysis (individual One-way ANOVAs) revealed that this interaction was primarily driven by differences the aCg and the FPx regions of the cortex (aCg: F(1,14) =
4.912, p < 0.05; FPx: F(1,14) = 15.364, p < 0.01) and their target region in the striatum (DLS: F(1,13) = 4.753, p < 0.05). These results therefore suggested that aged mice could
be expressing a postero-lateralisation deficit during the automatisation of action, and promped cross-correlation analyses.


TABULAR RESULTS

TWO-WAY FACTORIAL ANOVA (Age and Regions)

UNIANOVA pMAPK_counts BY Age Region
  /METHOD=SSTYPE(3)
  /INTERCEPT=INCLUDE
  /PLOT=PROFILE(Region*Age)
  /CRITERIA=ALPHA(.05)
  /DESIGN=Age Region Age*Region.


Univariate Analysis of Variance
Notes
|-----------------------------------------------------|------------------------------------------------------------------------------------------------------------------------------------------------------------------------|
|Output Created                                       |20-DEC-2016 11:13:39                                                                                                                                                    |
|-----------------------------------------------------|------------------------------------------------------------------------------------------------------------------------------------------------------------------------|
|Comments                                             |                                                                                                                                                                        |
|----------------------|------------------------------|------------------------------------------------------------------------------------------------------------------------------------------------------------------------|
|Input                 |Data                          |\Cell counts_regions.sav                                         |
|                      |------------------------------|------------------------------------------------------------------------------------------------------------------------------------------------------------------------|
|                      |Active Dataset                |DataSet2                                                                                                                                                                |
|                      |------------------------------|------------------------------------------------------------------------------------------------------------------------------------------------------------------------|
|                      |Filter                        |<none>                                                                                                                                                                  |
|                      |------------------------------|------------------------------------------------------------------------------------------------------------------------------------------------------------------------|
|                      |Weight                        |<none>                                                                                                                                                                  |
|                      |------------------------------|------------------------------------------------------------------------------------------------------------------------------------------------------------------------|
|                      |Split File                    |<none>                                                                                                                                                                  |
|                      |------------------------------|------------------------------------------------------------------------------------------------------------------------------------------------------------------------|
|                      |N of Rows in Working Data File|128                                                                                                                                                                     |
|----------------------|------------------------------|------------------------------------------------------------------------------------------------------------------------------------------------------------------------|
|Missing Value Handling|Definition of Missing         |User-defined missing values are treated as missing.                                                                                                                     |
|                      |------------------------------|------------------------------------------------------------------------------------------------------------------------------------------------------------------------|
|                      |Cases Used                    |Statistics are based on all cases with valid data for all variables in the model.                                                                                       |
|-----------------------------------------------------|------------------------------------------------------------------------------------------------------------------------------------------------------------------------|
|Syntax                                               |UNIANOVA pMAPK_counts BY Age Region
  /METHOD=SSTYPE(3)
  /INTERCEPT=INCLUDE
  /PLOT=PROFILE(Region*Age)
  /CRITERIA=ALPHA(.05)
  /DESIGN=Age Region Age*Region.|
|----------------------|------------------------------|------------------------------------------------------------------------------------------------------------------------------------------------------------------------|
|Resources             |Processor Time                |00:00:00.16                                                                                                                                                             |
|                      |------------------------------|------------------------------------------------------------------------------------------------------------------------------------------------------------------------|
|                      |Elapsed Time                  |00:00:00.14                                                                                                                                                             |
|------------------------------------------------------------------------------------------------------------------------------------------------------------------------------------------------------------------------------|

Between-Subjects Factors
|--------|-----------|--|
|        |Value Label|N |
|------|-|-----------|--|
|Age   |1|Young      |63|
|      |-|-----------|--|
|      |2|Aged       |64|
|------|-|-----------|--|
|Region|0|PrL        |16|
|      |-|-----------|--|
|      |1|aCg        |16|
|      |-|-----------|--|
|      |2|aDS        |16|
|      |-|-----------|--|
|      |3|Core       |16|
|      |-|-----------|--|
|      |4|Shell      |16|
|      |-|-----------|--|
|      |5|DMS        |16|
|      |-|-----------|--|
|      |6|DLS        |15|
|      |-|-----------|--|
|      |7|FPx        |16|
|-----------------------|

Tests of Between-Subjects Effects
Dependent Variable:   pMAPK_counts 
|---------------|-----------------------|---|------------|-------|----|
|Source         |Type III Sum of Squares|df |Mean Square |F      |Sig.|
|---------------|-----------------------|---|------------|-------|----|
|Corrected Model|24165232.390a          |15 |1611015.493 |23.403 |.000|
|---------------|-----------------------|---|------------|-------|----|
|Intercept      |33790420.760           |1  |33790420.760|490.867|.000|
|---------------|-----------------------|---|------------|-------|----|
|Age            |128583.379             |1  |128583.379  |1.868  |.174|
|---------------|-----------------------|---|------------|-------|----|
|Region         |23291764.810           |7  |3327394.973 |48.336 |.000|
|---------------|-----------------------|---|------------|-------|----|
|Age * Region   |1029085.058            |7  |147012.151  |2.136  |.046|
|---------------|-----------------------|---|------------|-------|----|
|Error          |7641043.375            |111|68838.229   |       |    |
|---------------|-----------------------|---|------------|-------|----|
|Total          |64751314.000           |127|            |       |    |
|---------------|-----------------------|---|------------|-------|----|
|Corrected Total|31806275.760           |126|            |       |    |
|---------------------------------------------------------------------|
 a R Squared = .760 (Adjusted R Squared = .727)


Profile Plots
Chart title : Region * Age


PrL: ONE-WAY ANOVA (Age)


UNIANOVA pMAPK_counts BY Age
  /METHOD=SSTYPE(3)
  /INTERCEPT=INCLUDE
  /PRINT=DESCRIPTIVE
  /CRITERIA=ALPHA(.05)
  /DESIGN=Age.


Univariate Analysis of Variance
Notes
|-----------------------------------------------------|------------------------------------------------------------------------------------------------------------------------------------|
|Output Created                                       |20-DEC-2016 11:17:01                                                                                                                |
|-----------------------------------------------------|------------------------------------------------------------------------------------------------------------------------------------|
|Comments                                             |                                                                                                                                    |
|----------------------|------------------------------|------------------------------------------------------------------------------------------------------------------------------------|
|Input                 |Data                          |\Cell counts_regions.sav     |
|                      |------------------------------|------------------------------------------------------------------------------------------------------------------------------------|
|                      |Active Dataset                |DataSet2                                                                                                                            |
|                      |------------------------------|------------------------------------------------------------------------------------------------------------------------------------|
|                      |Filter                        |<none>                                                                                                                              |
|                      |------------------------------|------------------------------------------------------------------------------------------------------------------------------------|
|                      |Weight                        |<none>                                                                                                                              |
|                      |------------------------------|------------------------------------------------------------------------------------------------------------------------------------|
|                      |Split File                    |<none>                                                                                                                              |
|                      |------------------------------|------------------------------------------------------------------------------------------------------------------------------------|
|                      |N of Rows in Working Data File|16                                                                                                                                  |
|----------------------|------------------------------|------------------------------------------------------------------------------------------------------------------------------------|
|Missing Value Handling|Definition of Missing         |User-defined missing values are treated as missing.                                                                                 |
|                      |------------------------------|------------------------------------------------------------------------------------------------------------------------------------|
|                      |Cases Used                    |Statistics are based on all cases with valid data for all variables in the model.                                                   |
|-----------------------------------------------------|------------------------------------------------------------------------------------------------------------------------------------|
|Syntax                                               |UNIANOVA pMAPK_counts BY Age
  /METHOD=SSTYPE(3)
  /INTERCEPT=INCLUDE
  /PRINT=DESCRIPTIVE
  /CRITERIA=ALPHA(.05)
  /DESIGN=Age.|
|----------------------|------------------------------|------------------------------------------------------------------------------------------------------------------------------------|
|Resources             |Processor Time                |00:00:00.00                                                                                                                         |
|                      |------------------------------|------------------------------------------------------------------------------------------------------------------------------------|
|                      |Elapsed Time                  |00:00:00.00                                                                                                                         |
|------------------------------------------------------------------------------------------------------------------------------------------------------------------------------------------|

Between-Subjects Factors
|-------|-----------|-|
|       |Value Label|N|
|-----|-|-----------|-|
|Age  |1|Young      |8|
|     |-|-----------|-|
|     |2|Aged       |8|
|---------------------|

Descriptive Statistics
Dependent Variable:   pMAPK_counts 
|-----|--------|--------------|--|
|Age|Mean    |Std. Deviation|N |
|-----|--------|--------------|--|
|Young|186.0000|65.90903      |8 |
|-----|--------|--------------|--|
|Aged |120.5000|58.59303      |8 |
|-----|--------|--------------|--|
|Total|153.2500|69.08980      |16|
|--------------------------------|

Tests of Between-Subjects Effects
Dependent Variable:   pMAPK_counts 
|---------------|-----------------------|--|-----------|------|----|
|Source         |Type III Sum of Squares|df|Mean Square|F     |Sig.|
|---------------|-----------------------|--|-----------|------|----|
|Corrected Model|17161.000a             |1 |17161.000  |4.413 |.054|
|---------------|-----------------------|--|-----------|------|----|
|Intercept      |375769.000             |1 |375769.000 |96.634|.000|
|---------------|-----------------------|--|-----------|------|----|
|Age            |17161.000              |1 |17161.000  |4.413 |.054|
|---------------|-----------------------|--|-----------|------|----|
|Error          |54440.000              |14|3888.571   |      |    |
|---------------|-----------------------|--|-----------|------|----|
|Total          |447370.000             |16|           |      |    |
|---------------|-----------------------|--|-----------|------|----|
|Corrected Total|71601.000              |15|           |      |    |
|------------------------------------------------------------------|
 a R Squared = .240 (Adjusted R Squared = .185)


 aCg: ONE-WAY ANOVA (Age)
 
 UNIANOVA pMAPK_counts BY Age
  /METHOD=SSTYPE(3)
  /INTERCEPT=INCLUDE
  /PRINT=DESCRIPTIVE
  /CRITERIA=ALPHA(.05)
  /DESIGN=Age.


Univariate Analysis of Variance
Notes
|-----------------------------------------------------|------------------------------------------------------------------------------------------------------------------------------------|
|Output Created                                       |20-DEC-2016 11:18:04                                                                                                                |
|-----------------------------------------------------|------------------------------------------------------------------------------------------------------------------------------------|
|Comments                                             |                                                                                                                                    |
|----------------------|------------------------------|------------------------------------------------------------------------------------------------------------------------------------|
|Input                 |Data                          |\Cell counts_regions.sav     |
|                      |------------------------------|------------------------------------------------------------------------------------------------------------------------------------|
|                      |Active Dataset                |DataSet2                                                                                                                            |
|                      |------------------------------|------------------------------------------------------------------------------------------------------------------------------------|
|                      |Filter                        |<none>                                                                                                                              |
|                      |------------------------------|------------------------------------------------------------------------------------------------------------------------------------|
|                      |Weight                        |<none>                                                                                                                              |
|                      |------------------------------|------------------------------------------------------------------------------------------------------------------------------------|
|                      |Split File                    |<none>                                                                                                                              |
|                      |------------------------------|------------------------------------------------------------------------------------------------------------------------------------|
|                      |N of Rows in Working Data File|16                                                                                                                                  |
|----------------------|------------------------------|------------------------------------------------------------------------------------------------------------------------------------|
|Missing Value Handling|Definition of Missing         |User-defined missing values are treated as missing.                                                                                 |
|                      |------------------------------|------------------------------------------------------------------------------------------------------------------------------------|
|                      |Cases Used                    |Statistics are based on all cases with valid data for all variables in the model.                                                   |
|-----------------------------------------------------|------------------------------------------------------------------------------------------------------------------------------------|
|Syntax                                               |UNIANOVA pMAPK_counts BY Age
  /METHOD=SSTYPE(3)
  /INTERCEPT=INCLUDE
  /PRINT=DESCRIPTIVE
  /CRITERIA=ALPHA(.05)
  /DESIGN=Age.|
|----------------------|------------------------------|------------------------------------------------------------------------------------------------------------------------------------|
|Resources             |Processor Time                |00:00:00.00                                                                                                                         |
|                      |------------------------------|------------------------------------------------------------------------------------------------------------------------------------|
|                      |Elapsed Time                  |00:00:00.00                                                                                                                         |
|------------------------------------------------------------------------------------------------------------------------------------------------------------------------------------------|

Between-Subjects Factors
|-------|-----------|-|
|       |Value Label|N|
|-----|-|-----------|-|
|Age  |1|Young      |8|
|     |-|-----------|-|
|     |2|Aged       |8|
|---------------------|

Descriptive Statistics
Dependent Variable:   pMAPK_counts 
|-----|-------|--------------|--|
|Age  |Mean   |Std. Deviation|N |
|-----|-------|--------------|--|
|Young|76.7500|45.50589      |8 |
|-----|-------|--------------|--|
|Aged |33.8750|30.38062      |8 |
|-----|-------|--------------|--|
|Total|55.3125|43.44302      |16|
|-------------------------------|

Tests of Between-Subjects Effects
Dependent Variable:   pMAPK_counts 
|---------------|-----------------------|--|-----------|------|----|
|Source         |Type III Sum of Squares|df|Mean Square|F     |Sig.|
|---------------|-----------------------|--|-----------|------|----|
|Corrected Model|7353.063a              |1 |7353.063   |4.912 |.044|
|---------------|-----------------------|--|-----------|------|----|
|Intercept      |48951.562              |1 |48951.562  |32.702|.000|
|---------------|-----------------------|--|-----------|------|----|
|Age            |7353.063               |1 |7353.063   |4.912 |.044|
|---------------|-----------------------|--|-----------|------|----|
|Error          |20956.375              |14|1496.884   |      |    |
|---------------|-----------------------|--|-----------|------|----|
|Total          |77261.000              |16|           |      |    |
|---------------|-----------------------|--|-----------|------|----|
|Corrected Total|28309.437              |15|           |      |    |
|------------------------------------------------------------------|
 a R Squared = .260 (Adjusted R Squared = .207)


 aDS: ONE-WAY ANOVA (Age)
 
 UNIANOVA pMAPK_counts BY Age
  /METHOD=SSTYPE(3)
  /INTERCEPT=INCLUDE
  /PRINT=DESCRIPTIVE
  /CRITERIA=ALPHA(.05)
  /DESIGN=Age.


Univariate Analysis of Variance
Notes
|-----------------------------------------------------|------------------------------------------------------------------------------------------------------------------------------------|
|Output Created                                       |20-DEC-2016 11:18:54                                                                                                                |
|-----------------------------------------------------|------------------------------------------------------------------------------------------------------------------------------------|
|Comments                                             |                                                                                                                                    |
|----------------------|------------------------------|------------------------------------------------------------------------------------------------------------------------------------|
|Input                 |Data                          |\Cell counts_regions.sav     |
|                      |------------------------------|------------------------------------------------------------------------------------------------------------------------------------|
|                      |Active Dataset                |DataSet2                                                                                                                            |
|                      |------------------------------|------------------------------------------------------------------------------------------------------------------------------------|
|                      |Filter                        |<none>                                                                                                                              |
|                      |------------------------------|------------------------------------------------------------------------------------------------------------------------------------|
|                      |Weight                        |<none>                                                                                                                              |
|                      |------------------------------|------------------------------------------------------------------------------------------------------------------------------------|
|                      |Split File                    |<none>                                                                                                                              |
|                      |------------------------------|------------------------------------------------------------------------------------------------------------------------------------|
|                      |N of Rows in Working Data File|16                                                                                                                                  |
|----------------------|------------------------------|------------------------------------------------------------------------------------------------------------------------------------|
|Missing Value Handling|Definition of Missing         |User-defined missing values are treated as missing.                                                                                 |
|                      |------------------------------|------------------------------------------------------------------------------------------------------------------------------------|
|                      |Cases Used                    |Statistics are based on all cases with valid data for all variables in the model.                                                   |
|-----------------------------------------------------|------------------------------------------------------------------------------------------------------------------------------------|
|Syntax                                               |UNIANOVA pMAPK_counts BY Age
  /METHOD=SSTYPE(3)
  /INTERCEPT=INCLUDE
  /PRINT=DESCRIPTIVE
  /CRITERIA=ALPHA(.05)
  /DESIGN=Age.|
|----------------------|------------------------------|------------------------------------------------------------------------------------------------------------------------------------|
|Resources             |Processor Time                |00:00:00.00                                                                                                                         |
|                      |------------------------------|------------------------------------------------------------------------------------------------------------------------------------|
|                      |Elapsed Time                  |00:00:00.00                                                                                                                         |
|------------------------------------------------------------------------------------------------------------------------------------------------------------------------------------------|

Between-Subjects Factors
|-------|-----------|-|
|       |Value Label|N|
|-----|-|-----------|-|
|Age  |1|Young      |8|
|     |-|-----------|-|
|     |2|Aged       |8|
|---------------------|

Descriptive Statistics
Dependent Variable:   pMAPK_counts 
|-----|--------|--------------|--|
|Age  |Mean    |Std. Deviation|N |
|-----|--------|--------------|--|
|Young|807.7500|351.99828     |8 |
|-----|--------|--------------|--|
|Aged |952.6250|487.36461     |8 |
|-----|--------|--------------|--|
|Total|880.1875|417.44816     |16|
|--------------------------------|

Tests of Between-Subjects Effects
Dependent Variable:   pMAPK_counts 
|---------------|-----------------------|--|------------|------|----|
|Source         |Type III Sum of Squares|df|Mean Square |F     |Sig.|
|---------------|-----------------------|--|------------|------|----|
|Corrected Model|83955.062a             |1 |83955.062   |.465  |.507|
|---------------|-----------------------|--|------------|------|----|
|Intercept      |12395680.560           |1 |12395680.560|68.593|.000|
|---------------|-----------------------|--|------------|------|----|
|Age            |83955.062              |1 |83955.062   |.465  |.507|
|---------------|-----------------------|--|------------|------|----|
|Error          |2529989.375            |14|180713.527  |      |    |
|---------------|-----------------------|--|------------|------|----|
|Total          |15009625.000           |16|            |      |    |
|---------------|-----------------------|--|------------|------|----|
|Corrected Total|2613944.438            |15|            |      |    |
|-------------------------------------------------------------------|
 a R Squared = .032 (Adjusted R Squared = -.037)

 
Core: ONE-WAY ANOVA (Age)
 
UNIANOVA pMAPK_counts BY Age
  /METHOD=SSTYPE(3)
  /INTERCEPT=INCLUDE
  /PRINT=DESCRIPTIVE
  /CRITERIA=ALPHA(.05)
  /DESIGN=Age.


Univariate Analysis of Variance
Notes
|-----------------------------------------------------|------------------------------------------------------------------------------------------------------------------------------------|
|Output Created                                       |20-DEC-2016 11:19:25                                                                                                                |
|-----------------------------------------------------|------------------------------------------------------------------------------------------------------------------------------------|
|Comments                                             |                                                                                                                                    |
|----------------------|------------------------------|------------------------------------------------------------------------------------------------------------------------------------|
|Input                 |Data                          |\Cell counts_regions.sav     |
|                      |------------------------------|------------------------------------------------------------------------------------------------------------------------------------|
|                      |Active Dataset                |DataSet2                                                                                                                            |
|                      |------------------------------|------------------------------------------------------------------------------------------------------------------------------------|
|                      |Filter                        |<none>                                                                                                                              |
|                      |------------------------------|------------------------------------------------------------------------------------------------------------------------------------|
|                      |Weight                        |<none>                                                                                                                              |
|                      |------------------------------|------------------------------------------------------------------------------------------------------------------------------------|
|                      |Split File                    |<none>                                                                                                                              |
|                      |------------------------------|------------------------------------------------------------------------------------------------------------------------------------|
|                      |N of Rows in Working Data File|16                                                                                                                                  |
|----------------------|------------------------------|------------------------------------------------------------------------------------------------------------------------------------|
|Missing Value Handling|Definition of Missing         |User-defined missing values are treated as missing.                                                                                 |
|                      |------------------------------|------------------------------------------------------------------------------------------------------------------------------------|
|                      |Cases Used                    |Statistics are based on all cases with valid data for all variables in the model.                                                   |
|-----------------------------------------------------|------------------------------------------------------------------------------------------------------------------------------------|
|Syntax                                               |UNIANOVA pMAPK_counts BY Age
  /METHOD=SSTYPE(3)
  /INTERCEPT=INCLUDE
  /PRINT=DESCRIPTIVE
  /CRITERIA=ALPHA(.05)
  /DESIGN=Age.|
|----------------------|------------------------------|------------------------------------------------------------------------------------------------------------------------------------|
|Resources             |Processor Time                |00:00:00.00                                                                                                                         |
|                      |------------------------------|------------------------------------------------------------------------------------------------------------------------------------|
|                      |Elapsed Time                  |00:00:00.00                                                                                                                         |
|------------------------------------------------------------------------------------------------------------------------------------------------------------------------------------------|

Between-Subjects Factors
|-------|-----------|-|
|       |Value Label|N|
|-----|-|-----------|-|
|Age  |1|Young      |8|
|     |-|-----------|-|
|     |2|Aged       |8|
|---------------------|

Descriptive Statistics
Dependent Variable:   pMAPK_counts 
|-----|--------|--------------|--|
|Age  |Mean    |Std. Deviation|N |
|-----|--------|--------------|--|
|Young|357.2500|127.27221     |8 |
|-----|--------|--------------|--|
|Aged |496.8750|209.55765     |8 |
|-----|--------|--------------|--|
|Total|427.0625|182.34929     |16|
|--------------------------------|

Tests of Between-Subjects Effects
Dependent Variable:   pMAPK_counts 
|---------------|-----------------------|--|-----------|------|----|
|Source         |Type III Sum of Squares|df|Mean Square|F     |Sig.|
|---------------|-----------------------|--|-----------|------|----|
|Corrected Model|77980.563a             |1 |77980.563  |2.594 |.130|
|---------------|-----------------------|--|-----------|------|----|
|Intercept      |2918118.063            |1 |2918118.063|97.088|.000|
|---------------|-----------------------|--|-----------|------|----|
|Age            |77980.563              |1 |77980.563  |2.594 |.130|
|---------------|-----------------------|--|-----------|------|----|
|Error          |420788.375             |14|30056.312  |      |    |
|---------------|-----------------------|--|-----------|------|----|
|Total          |3416887.000            |16|           |      |    |
|---------------|-----------------------|--|-----------|------|----|
|Corrected Total|498768.938             |15|           |      |    |
|------------------------------------------------------------------|
 a R Squared = .156 (Adjusted R Squared = .096)

 
Shell: ONE-WAY ANOVA (Age)
 
UNIANOVA pMAPK_counts BY Age
  /METHOD=SSTYPE(3)
  /INTERCEPT=INCLUDE
  /PRINT=DESCRIPTIVE
  /CRITERIA=ALPHA(.05)
  /DESIGN=Age.


Univariate Analysis of Variance
Notes
|-----------------------------------------------------|------------------------------------------------------------------------------------------------------------------------------------|
|Output Created                                       |20-DEC-2016 11:19:54                                                                                                                |
|-----------------------------------------------------|------------------------------------------------------------------------------------------------------------------------------------|
|Comments                                             |                                                                                                                                    |
|----------------------|------------------------------|------------------------------------------------------------------------------------------------------------------------------------|
|Input                 |Data                          |\Cell counts_regions.sav     |
|                      |------------------------------|------------------------------------------------------------------------------------------------------------------------------------|
|                      |Active Dataset                |DataSet2                                                                                                                            |
|                      |------------------------------|------------------------------------------------------------------------------------------------------------------------------------|
|                      |Filter                        |<none>                                                                                                                              |
|                      |------------------------------|------------------------------------------------------------------------------------------------------------------------------------|
|                      |Weight                        |<none>                                                                                                                              |
|                      |------------------------------|------------------------------------------------------------------------------------------------------------------------------------|
|                      |Split File                    |<none>                                                                                                                              |
|                      |------------------------------|------------------------------------------------------------------------------------------------------------------------------------|
|                      |N of Rows in Working Data File|16                                                                                                                                  |
|----------------------|------------------------------|------------------------------------------------------------------------------------------------------------------------------------|
|Missing Value Handling|Definition of Missing         |User-defined missing values are treated as missing.                                                                                 |
|                      |------------------------------|------------------------------------------------------------------------------------------------------------------------------------|
|                      |Cases Used                    |Statistics are based on all cases with valid data for all variables in the model.                                                   |
|-----------------------------------------------------|------------------------------------------------------------------------------------------------------------------------------------|
|Syntax                                               |UNIANOVA pMAPK_counts BY Age
  /METHOD=SSTYPE(3)
  /INTERCEPT=INCLUDE
  /PRINT=DESCRIPTIVE
  /CRITERIA=ALPHA(.05)
  /DESIGN=Age.|
|----------------------|------------------------------|------------------------------------------------------------------------------------------------------------------------------------|
|Resources             |Processor Time                |00:00:00.02                                                                                                                         |
|                      |------------------------------|------------------------------------------------------------------------------------------------------------------------------------|
|                      |Elapsed Time                  |00:00:00.02                                                                                                                         |
|------------------------------------------------------------------------------------------------------------------------------------------------------------------------------------------|

Between-Subjects Factors
|-------|-----------|-|
|       |Value Label|N|
|-----|-|-----------|-|
|Age  |1|Young      |8|
|     |-|-----------|-|
|     |2|Aged       |8|
|---------------------|

Descriptive Statistics
Dependent Variable:   pMAPK_counts 
|-----|--------|--------------|--|
|Age  |Mean    |Std. Deviation|N |
|-----|--------|--------------|--|
|Young|246.5000|105.96361     |8 |
|-----|--------|--------------|--|
|Aged |257.5000|76.38063      |8 |
|-----|--------|--------------|--|
|Total|252.0000|89.41290      |16|
|--------------------------------|

Tests of Between-Subjects Effects
Dependent Variable:   pMAPK_counts 
|---------------|-----------------------|--|-----------|-------|----|
|Source         |Type III Sum of Squares|df|Mean Square|F      |Sig.|
|---------------|-----------------------|--|-----------|-------|----|
|Corrected Model|484.000a               |1 |484.000    |.057   |.815|
|---------------|-----------------------|--|-----------|-------|----|
|Intercept      |1016064.000            |1 |1016064.000|119.101|.000|
|---------------|-----------------------|--|-----------|-------|----|
|Age            |484.000                |1 |484.000    |.057   |.815|
|---------------|-----------------------|--|-----------|-------|----|
|Error          |119436.000             |14|8531.143   |       |    |
|---------------|-----------------------|--|-----------|-------|----|
|Total          |1135984.000            |16|           |       |    |
|---------------|-----------------------|--|-----------|-------|----|
|Corrected Total|119920.000             |15|           |       |    |
|-------------------------------------------------------------------|
 a R Squared = .004 (Adjusted R Squared = -.067)


 DMS: ONE-WAY ANOVA (Age)
 
 UNIANOVA pMAPK_counts BY Age
  /METHOD=SSTYPE(3)
  /INTERCEPT=INCLUDE
  /PRINT=DESCRIPTIVE
  /CRITERIA=ALPHA(.05)
  /DESIGN=Age.


Univariate Analysis of Variance
Notes
|-----------------------------------------------------|------------------------------------------------------------------------------------------------------------------------------------|
|Output Created                                       |20-DEC-2016 11:20:30                                                                                                                |
|-----------------------------------------------------|------------------------------------------------------------------------------------------------------------------------------------|
|Comments                                             |                                                                                                                                    |
|----------------------|------------------------------|------------------------------------------------------------------------------------------------------------------------------------|
|Input                 |Data                          |\Cell counts_regions.sav     |
|                      |------------------------------|------------------------------------------------------------------------------------------------------------------------------------|
|                      |Active Dataset                |DataSet2                                                                                                                            |
|                      |------------------------------|------------------------------------------------------------------------------------------------------------------------------------|
|                      |Filter                        |<none>                                                                                                                              |
|                      |------------------------------|------------------------------------------------------------------------------------------------------------------------------------|
|                      |Weight                        |<none>                                                                                                                              |
|                      |------------------------------|------------------------------------------------------------------------------------------------------------------------------------|
|                      |Split File                    |<none>                                                                                                                              |
|                      |------------------------------|------------------------------------------------------------------------------------------------------------------------------------|
|                      |N of Rows in Working Data File|16                                                                                                                                  |
|----------------------|------------------------------|------------------------------------------------------------------------------------------------------------------------------------|
|Missing Value Handling|Definition of Missing         |User-defined missing values are treated as missing.                                                                                 |
|                      |------------------------------|------------------------------------------------------------------------------------------------------------------------------------|
|                      |Cases Used                    |Statistics are based on all cases with valid data for all variables in the model.                                                   |
|-----------------------------------------------------|------------------------------------------------------------------------------------------------------------------------------------|
|Syntax                                               |UNIANOVA pMAPK_counts BY Age
  /METHOD=SSTYPE(3)
  /INTERCEPT=INCLUDE
  /PRINT=DESCRIPTIVE
  /CRITERIA=ALPHA(.05)
  /DESIGN=Age.|
|----------------------|------------------------------|------------------------------------------------------------------------------------------------------------------------------------|
|Resources             |Processor Time                |00:00:00.00                                                                                                                         |
|                      |------------------------------|------------------------------------------------------------------------------------------------------------------------------------|
|                      |Elapsed Time                  |00:00:00.00                                                                                                                         |
|------------------------------------------------------------------------------------------------------------------------------------------------------------------------------------------|

Between-Subjects Factors
|-------|-----------|-|
|       |Value Label|N|
|-----|-|-----------|-|
|Age  |1|Young      |8|
|     |-|-----------|-|
|     |2|Aged       |8|
|---------------------|

Descriptive Statistics
Dependent Variable:   pMAPK_counts 
|-----|---------|--------------|--|
|Age  |Mean     |Std. Deviation|N |
|-----|---------|--------------|--|
|Young|1176.3750|328.93375     |8 |
|-----|---------|--------------|--|
|Aged |1075.6250|435.50593     |8 |
|-----|---------|--------------|--|
|Total|1126.0000|376.44318     |16|
|---------------------------------|

Tests of Between-Subjects Effects
Dependent Variable:   pMAPK_counts 
|---------------|-----------------------|--|------------|-------|----|
|Source         |Type III Sum of Squares|df|Mean Square |F      |Sig.|
|---------------|-----------------------|--|------------|-------|----|
|Corrected Model|40602.250a             |1 |40602.250   |.273   |.610|
|---------------|-----------------------|--|------------|-------|----|
|Intercept      |20286016.000           |1 |20286016.000|136.210|.000|
|---------------|-----------------------|--|------------|-------|----|
|Age            |40602.250              |1 |40602.250   |.273   |.610|
|---------------|-----------------------|--|------------|-------|----|
|Error          |2085039.750            |14|148931.411  |       |    |
|---------------|-----------------------|--|------------|-------|----|
|Total          |22411658.000           |16|            |       |    |
|---------------|-----------------------|--|------------|-------|----|
|Corrected Total|2125642.000            |15|            |       |    |
|--------------------------------------------------------------------|
 a R Squared = .019 (Adjusted R Squared = -.051)

 
DLS: ONE-WAY ANOVA (Age)

NOTE: Data for Subject Y8 could not be collected (see SourceData4_JBG007_pMAPK.xlsx)
UNIANOVA pMAPK_counts BY Age
  /METHOD=SSTYPE(3)
  /INTERCEPT=INCLUDE
  /PRINT=DESCRIPTIVE
  /CRITERIA=ALPHA(.05)
  /DESIGN=Age.


Univariate Analysis of Variance
Notes
|-----------------------------------------------------|------------------------------------------------------------------------------------------------------------------------------------|
|Output Created                                       |20-DEC-2016 11:21:06                                                                                                                |
|-----------------------------------------------------|------------------------------------------------------------------------------------------------------------------------------------|
|Comments                                             |                                                                                                                                    |
|----------------------|------------------------------|------------------------------------------------------------------------------------------------------------------------------------|
|Input                 |Data                          |\Cell counts_regions.sav     |
|                      |------------------------------|------------------------------------------------------------------------------------------------------------------------------------|
|                      |Active Dataset                |DataSet2                                                                                                                            |
|                      |------------------------------|------------------------------------------------------------------------------------------------------------------------------------|
|                      |Filter                        |<none>                                                                                                                              |
|                      |------------------------------|------------------------------------------------------------------------------------------------------------------------------------|
|                      |Weight                        |<none>                                                                                                                              |
|                      |------------------------------|------------------------------------------------------------------------------------------------------------------------------------|
|                      |Split File                    |<none>                                                                                                                              |
|                      |------------------------------|------------------------------------------------------------------------------------------------------------------------------------|
|                      |N of Rows in Working Data File|16                                                                                                                                  |
|----------------------|------------------------------|------------------------------------------------------------------------------------------------------------------------------------|
|Missing Value Handling|Definition of Missing         |User-defined missing values are treated as missing.                                                                                 |
|                      |------------------------------|------------------------------------------------------------------------------------------------------------------------------------|
|                      |Cases Used                    |Statistics are based on all cases with valid data for all variables in the model.                                                   |
|-----------------------------------------------------|------------------------------------------------------------------------------------------------------------------------------------|
|Syntax                                               |UNIANOVA pMAPK_counts BY Age
  /METHOD=SSTYPE(3)
  /INTERCEPT=INCLUDE
  /PRINT=DESCRIPTIVE
  /CRITERIA=ALPHA(.05)
  /DESIGN=Age.|
|----------------------|------------------------------|------------------------------------------------------------------------------------------------------------------------------------|
|Resources             |Processor Time                |00:00:00.00                                                                                                                         |
|                      |------------------------------|------------------------------------------------------------------------------------------------------------------------------------|
|                      |Elapsed Time                  |00:00:00.00                                                                                                                         |
|------------------------------------------------------------------------------------------------------------------------------------------------------------------------------------------|

Between-Subjects Factors
|-------|-----------|-|
|       |Value Label|N|
|-----|-|-----------|-|
|Age  |1|Young      |7|
|     |-|-----------|-|
|     |2|Aged       |8|
|---------------------|

Descriptive Statistics
Dependent Variable:   pMAPK_counts 
|-----|---------|--------------|--|
|Age  |Mean     |Std. Deviation|N |
|-----|---------|--------------|--|
|Young|1375.0000|433.87863     |7 |
|-----|---------|--------------|--|
|Aged |894.0000 |419.67573     |8 |
|-----|---------|--------------|--|
|Total|1118.4667|480.04060     |15|
|---------------------------------|

Tests of Between-Subjects Effects
Dependent Variable:   pMAPK_counts 
|---------------|-----------------------|--|------------|-------|----|
|Source         |Type III Sum of Squares|df|Mean Square |F      |Sig.|
|---------------|-----------------------|--|------------|-------|----|
|Corrected Model|863747.733a            |1 |863747.733  |4.753  |.048|
|---------------|-----------------------|--|------------|-------|----|
|Intercept      |19220547.730           |1 |19220547.730|105.768|.000|
|---------------|-----------------------|--|------------|-------|----|
|Age            |863747.733             |1 |863747.733  |4.753  |.048|
|---------------|-----------------------|--|------------|-------|----|
|Error          |2362398.000            |13|181722.923  |       |    |
|---------------|-----------------------|--|------------|-------|----|
|Total          |21990661.000           |15|            |       |    |
|---------------|-----------------------|--|------------|-------|----|
|Corrected Total|3226145.733            |14|            |       |    |
|--------------------------------------------------------------------|
 a R Squared = .268 (Adjusted R Squared = .211)

 
FPx: ONE-WAY ANOVA (Age)
 
UNIANOVA pMAPK_counts BY Age
  /METHOD=SSTYPE(3)
  /INTERCEPT=INCLUDE
  /PRINT=DESCRIPTIVE
  /CRITERIA=ALPHA(.05)
  /DESIGN=Age.


Univariate Analysis of Variance
Notes
|-----------------------------------------------------|------------------------------------------------------------------------------------------------------------------------------------|
|Output Created                                       |20-DEC-2016 11:21:42                                                                                                                |
|-----------------------------------------------------|------------------------------------------------------------------------------------------------------------------------------------|
|Comments                                             |                                                                                                                                    |
|----------------------|------------------------------|------------------------------------------------------------------------------------------------------------------------------------|
|Input                 |Data                          |\Cell counts_regions.sav     |
|                      |------------------------------|------------------------------------------------------------------------------------------------------------------------------------|
|                      |Active Dataset                |DataSet2                                                                                                                            |
|                      |------------------------------|------------------------------------------------------------------------------------------------------------------------------------|
|                      |Filter                        |<none>                                                                                                                              |
|                      |------------------------------|------------------------------------------------------------------------------------------------------------------------------------|
|                      |Weight                        |<none>                                                                                                                              |
|                      |------------------------------|------------------------------------------------------------------------------------------------------------------------------------|
|                      |Split File                    |<none>                                                                                                                              |
|                      |------------------------------|------------------------------------------------------------------------------------------------------------------------------------|
|                      |N of Rows in Working Data File|16                                                                                                                                  |
|----------------------|------------------------------|------------------------------------------------------------------------------------------------------------------------------------|
|Missing Value Handling|Definition of Missing         |User-defined missing values are treated as missing.                                                                                 |
|                      |------------------------------|------------------------------------------------------------------------------------------------------------------------------------|
|                      |Cases Used                    |Statistics are based on all cases with valid data for all variables in the model.                                                   |
|-----------------------------------------------------|------------------------------------------------------------------------------------------------------------------------------------|
|Syntax                                               |UNIANOVA pMAPK_counts BY Age
  /METHOD=SSTYPE(3)
  /INTERCEPT=INCLUDE
  /PRINT=DESCRIPTIVE
  /CRITERIA=ALPHA(.05)
  /DESIGN=Age.|
|----------------------|------------------------------|------------------------------------------------------------------------------------------------------------------------------------|
|Resources             |Processor Time                |00:00:00.00                                                                                                                         |
|                      |------------------------------|------------------------------------------------------------------------------------------------------------------------------------|
|                      |Elapsed Time                  |00:00:00.00                                                                                                                         |
|------------------------------------------------------------------------------------------------------------------------------------------------------------------------------------------|

Between-Subjects Factors
|-------|-----------|-|
|       |Value Label|N|
|-----|-|-----------|-|
|Age  |1|Young      |8|
|     |-|-----------|-|
|     |2|Aged       |8|
|---------------------|

Descriptive Statistics
Dependent Variable:   pMAPK_counts 
|-----|--------|--------------|--|
|Age  |Mean    |Std. Deviation|N |
|-----|--------|--------------|--|
|Young|157.7500|81.69237      |8 |
|-----|--------|--------------|--|
|Aged |43.0000 |13.52247      |8 |
|-----|--------|--------------|--|
|Total|100.3750|81.92100      |16|
|--------------------------------|

Tests of Between-Subjects Effects
Dependent Variable:   pMAPK_counts 
|---------------|-----------------------|--|-----------|------|----|
|Source         |Type III Sum of Squares|df|Mean Square|F     |Sig.|
|---------------|-----------------------|--|-----------|------|----|
|Corrected Model|52670.250a             |1 |52670.250  |15.364|.002|
|---------------|-----------------------|--|-----------|------|----|
|Intercept      |161202.250             |1 |161202.250 |47.022|.000|
|---------------|-----------------------|--|-----------|------|----|
|Age            |52670.250              |1 |52670.250  |15.364|.002|
|---------------|-----------------------|--|-----------|------|----|
|Error          |47995.500              |14|3428.250   |      |    |
|---------------|-----------------------|--|-----------|------|----|
|Total          |261868.000             |16|           |      |    |
|---------------|-----------------------|--|-----------|------|----|
|Corrected Total|100665.750             |15|           |      |    |
|------------------------------------------------------------------|
 a R Squared = .523 (Adjusted R Squared = .489)
